# Supplementary material for: Structures of proteinase 3 and the CD177 receptor complex reveal a major autoantibody epitope
Source: EMBO Rep. 2026 Feb 17;27(6):1580–606. doi: 10.1038/s44319-026-00716-5 (PMC13022285; doi:10.1038/s44319-026-00716-5)
Supplement: Supplementary file 2 — Dataset EV1 [file 44319_2026_716_MOESM2_ESM.xlsx]

## Sheet: Dataset EV1
Figure	Graph Type	Statistical Test	P values	Post-test	Post-test P values
3C	Bar	Two-way ANOVA	Interaction = P<0.0001 Row Factor = P<0.0001 Column Factor = P<0.0001	Šídák's multiple comparisons test	Mock: C vs. 1 - P=0.9839 C vs. 2 - P=0.9995 C vs. 3 - P=0.996 1 vs. 2 - P=0.9947 1 vs. 3 - P=0.9991 2 vs. 3 - P=0.995 CD177: C vs. 1 - P<0.0001 C vs. 2 - P<0.0001 C vs. 3 - P=0.1489 1 vs. 2 - P=0.7121 1 vs. 3 - P<0.0001 2 vs. 3 - P<0.0001
3D	Line	Simple Linear Regression	PR3rec vs PR3nonCD177 - P<0.0001 PR3rec vs PR3+CD177ecto - P<0.0001
		One-Way ANOVA	P=0.0268	Dunnett's multiple comparisons test	PR3rec vs. PR3nonCD177 - P=0.2627 PR3rec vs. PR3rec+CD177ecto - P=0.1298
		t-test	P=0.2088
4B - plasma	Bar	One-Way ANOVA	P01 - P=0.0205 P02 - P=0.0004 P03 - P<0.0001 P04 - P<0.0001 P05 - P=0.7827 P06 - P=0.0581 P07 - P=0.0002 P08 - P=0.1338	Dunnett's multiple comparisons test	P01 PR3rec vs PR3nonCD177 P=0.1569 PR3rec vs PR3rec+CD177ecto P=0.6143 PR3rec vs PR3rec+CD177subI P=0.1374 P02 PR3rec vs PR3nonCD177 P=0.0003 PR3rec vs PR3rec+CD177ecto P=0.0004 PR3rec vs PR3rec+CD177subI P=0.0047 P03 PR3rec vs PR3nonCD177 P<0.0001 PR3rec vs PR3rec+CD177ecto P<0.0001 PR3rec vs PR3rec+CD177subI P=0.0001 P04 PR3rec vs PR3nonCD177 P<0.0001 PR3rec vs PR3rec+CD177ecto P<0.0001 PR3rec …	P05 PR3rec vs PR3nonCD177 P=0.7345 PR3rec vs PR3rec+CD177ecto P=0.9572 PR3rec vs PR3rec+CD177subI P=0.7079 P06 PR3rec vs PR3nonCD177 P=0.9999 PR3rec vs PR3rec+CD177ecto P=0.1244 PR3rec vs PR3rec+CD177subI P=0.082 P07 PR3rec vs PR3nonCD177 P=0.0003 PR3rec vs PR3rec+CD177ecto P=0.0002 PR3rec vs PR3rec+CD177subI P=0.0021 P08 PR3rec vs PR3nonCD177 P=0.1855 PR3rec vs PR3rec+CD177ecto P=0.303 PR3rec vs…
4B - IgG	Bar	One-Way ANOVA	P01 - P=0.0012 P02 - P=0.0028 P03 - P<0.0001 P04 - P<0.0001 P05 - P=0.0003 P06 - P=0.006 P07 - P=0.0008 P08 - P<0.0001	Dunnett's multiple comparisons test	P01 PR3rec vs PR3nonCD177 P=0.0004 PR3rec vs PR3rec+CD177ecto P=0.0348 PR3rec vs PR3rec+CD177subI P=0.2261 P02 PR3rec vs PR3nonCD177 P=0.0012 PR3rec vs PR3rec+CD177ecto P=0.1455 PR3rec vs PR3rec+CD177subI P=0.2838 P03 PR3rec vs PR3nonCD177 P<0.0001 PR3rec vs PR3rec+CD177ecto P<0.0001 PR3rec vs PR3rec+CD177subI P=0.1286 P04 PR3rec vs PR3nonCD177 P<0.0001 PR3rec vs PR3rec+CD177ecto P<0.0001 PR3rec …	P05 PR3rec vs PR3nonCD177 P=0.0004 PR3rec vs PR3rec+CD177ecto P=0.8785 PR3rec vs PR3rec+CD177subI P=0.367 P06 PR3rec vs PR3nonCD177 P=0.1119 PR3rec vs PR3rec+CD177ecto P=0.3844 PR3rec vs PR3rec+CD177subI P=0.1168 P07 PR3rec vs PR3nonCD177 P=0.0004 PR3rec vs PR3rec+CD177ecto P=0.001 PR3rec vs PR3rec+CD177subI P=0.0092 P08 PR3rec vs PR3nonCD177 P<0.0001 PR3rec vs PR3rec+CD177ecto P<0.0001 PR3rec vs…
5A - plasma	Bar	One-Way ANOVA	P=0.0003	Dunnett's multiple comparisons test	PR3rec vs PR3nonCD177 - P=0.0008 PR3rec vs PR3rec+CD177ecto - P=0.0004 PR3rec vs PR3rec+CD177subI - P=0.0019
5A - IgG	Bar	One-Way ANOVA	P<0.0001	Dunnett's multiple comparisons test	PR3rec vs PR3nonCD177 - P<0.0001 PR3rec vs PR3rec+CD177ecto - P<0.0001 PR3rec vs PR3rec+CD177subI - P=0.0732
EV4A	Line	Simple Linear Regression	P02: PR3rec vs PR3nonCD177 - P<0.0001 PR3rec vs PR3+CD177ecto - P<0.0001 P05: PR3rec vs PR3nonCD177 - P<0.0001 PR3rec vs PR3+CD177ecto - P<0.0001 P08: PR3rec vs PR3nonCD177 - P<0.0001 PR3rec vs PR3+CD177ecto - P<0.0001 P05+P08: PR3rec vs PR3nonCD177 - P<0.0001 PR3rec vs PR3+CD177ecto - P=0.4753
