# Supplementary material for: Structures of proteinase 3 and the CD177 receptor complex reveal a major autoantibody epitope
Source: EMBO Rep. 2026 Feb 17;27(6):1580–606. doi: 10.1038/s44319-026-00716-5 (PMC13022285; doi:10.1038/s44319-026-00716-5)
Supplement: Supplementary file 3 — Dataset EV2 [file 44319_2026_716_MOESM3_ESM.xlsx]

## Sheet: PR3rec over CD177ecto
Time (sec)	0.04882813	0.09765625	0.1953125	0.390625	0.78125	1.5625	3.125	6.25	12.5	25	50	100	200	400	800
-55.26	-0.781217	-1.10598	-0.69949	-0.726346	-0.696744	-1.0798	-0.64462	-0.559537	-0.766568	-0.622525	-1.00216	-0.880277	-0.919278	-0.801053	-1.33267
-55.16	-0.853485	-1.09622	-0.701447	-0.779083	-0.718231	-1.12473	-0.623138	-0.592743	-0.86618	-0.683075	-1.04318	-0.913483	-0.843109	-0.830353	-1.36588
-55.06	-0.898407	-1.10208	-0.695586	-0.773223	-0.72409	-1.15012	-0.640716	-0.649383	-0.813445	-0.708465	-1.07639	-0.907624	-0.88803	-0.836211	-1.39127
-54.96	-0.939423	-1.13138	-0.717072	-0.78299	-0.722137	-1.18723	-0.650482	-0.686493	-0.881805	-0.726044	-1.1174	-0.948639	-0.905609	-0.877228	-1.42838
-54.86	-0.970673	-1.16263	-0.717072	-0.81424	-0.753387	-1.21848	-0.681732	-0.729462	-0.913055	-0.757294	-1.14865	-0.96817	-0.948578	-0.908478	-1.47134
-54.76	-0.970673	-1.17044	-0.736602	-0.822052	-0.753387	-1.24973	-0.720794	-0.729461	-0.940399	-0.776825	-1.17599	-0.979889	-0.95639	-0.908477	-1.49869
-54.66	-0.992157	-1.18411	-0.750275	-0.816193	-0.747528	-1.27121	-0.722748	-0.731415	-0.93454	-0.802216	-1.18967	-0.993561	-0.96225	-0.910431	-1.51236
-54.56	-1.02341	-1.20364	-0.769806	-0.827911	-0.747528	-1.29074	-0.742279	-0.750946	-0.954071	-0.821747	-1.22092	-1.00137	-0.970062	-0.941681	-1.53189
-54.46	-1.03122	-1.23489	-0.777618	-0.847443	-0.755341	-1.31027	-0.753998	-0.770477	-0.973602	-0.849091	-1.25217	-1.00919	-0.981781	-0.949493	-1.5358
-54.36	-1.02771	-1.25092	-0.79364	-0.863464	-0.751831	-1.31378	-0.758301	-0.778687	-0.981812	-0.8573	-1.31348	-0.973633	-0.986084	-0.965515	-1.52447
-54.26	-0.980041	-1.21887	-0.725648	-0.838441	-0.743226	-1.26691	-0.77002	-0.788819	-0.945069	-0.833863	-1.37598	-0.854858	-0.945435	-0.939698	-1.47211
-54.16	-0.96402	-1.13565	-0.636993	-0.804474	-0.719391	-1.18839	-0.789154	-0.77359	-0.879852	-0.817841	-1.35684	-0.778717	-0.855988	-0.894806	-1.4147
-54.06	-0.966766	-1.10794	-0.645172	-0.770478	-0.697907	-1.17392	-0.806732	-0.752899	-0.884918	-0.830719	-1.33145	-0.771271	-0.83841	-0.892853	-1.40335
-53.96	-0.978882	-1.10834	-0.663574	-0.735718	-0.663147	-1.1759	-0.802429	-0.748596	-0.873596	-0.831116	-1.32483	-0.785767	-0.846619	-0.901062	-1.39441
-53.86	-0.979248	-1.12823	-0.692078	-0.741577	-0.650269	-1.16144	-0.812195	-0.746643	-0.888062	-0.840881	-1.3338	-0.805664	-0.861084	-0.913147	-1.40179
-53.76	-0.984741	-1.13763	-0.714721	-0.754089	-0.649475	-1.15912	-0.829406	-0.770873	-0.908386	-0.84558	-1.32989	-0.822082	-0.885314	-0.91864	-1.40729
-53.66	-0.999573	-1.12433	-0.738953	-0.77832	-0.649475	-1.15674	-0.842651	-0.789612	-0.93335	-0.833862	-1.32599	-0.818176	-0.890747	-0.921753	-1.42291
-53.56	-1.00543	-1.11536	-0.762756	-0.789612	-0.660034	-1.13605	-0.846192	-0.80719	-0.943909	-0.830322	-1.33655	-0.831055	-0.894287	-0.927612	-1.42798
-53.46	-0.989807	-1.11224	-0.783081	-0.790405	-0.678772	-1.12042	-0.849304	-0.815796	-0.947815	-0.835022	-1.34747	-0.834961	-0.908325	-0.931519	-1.43188
-53.36	-0.975372	-1.09232	-0.788177	-0.772858	-0.676056	-1.10129	-0.834869	-0.820099	-0.945099	-0.844025	-1.34476	-0.835358	-0.910309	-0.928802	-1.42447
-53.26	-0.980042	-1.09778	-0.785034	-0.77594	-0.685425	-1.10364	-0.831726	-0.824768	-0.949768	-0.840881	-1.34943	-0.849427	-0.903259	-0.930359	-1.42993
-53.16	-0.986664	-1.1091	-0.801056	-0.788849	-0.703766	-1.11026	-0.831329	-0.832977	-0.957977	-0.840485	-1.36386	-0.859161	-0.914581	-0.940094	-1.44827
-53.06	-0.989044	-1.1232	-0.810455	-0.805267	-0.708465	-1.13138	-0.832123	-0.849396	-0.962677	-0.849884	-1.36313	-0.87326	-0.923981	-0.943268	-1.45065
-52.96	-1.00232	-1.13489	-0.814331	-0.801331	-0.722534	-1.13135	-0.833679	-0.842346	-0.954834	-0.854553	-1.37482	-0.87793	-0.93335	-0.943237	-1.45221
-52.86	-1.00229	-1.13644	-0.815887	-0.807587	-0.719391	-1.1337	-0.835236	-0.843903	-0.945465	-0.85611	-1.37637	-0.879486	-0.945038	-0.940094	-1.45688
-52.76	-0.997254	-1.14154	-0.809265	-0.812683	-0.716675	-1.15051	-0.845032	-0.848999	-0.96228	-0.861206	-1.38458	-0.884583	-0.954834	-0.938171	-1.46198
-52.66	-1.02341	-1.17239	-0.8284	-0.824005	-0.738922	-1.17746	-0.859467	-0.856415	-0.981415	-0.868622	-1.3967	-0.895905	-0.973969	-0.962006	-1.48813
-52.56	-1.02692	-1.1712	-0.835022	-0.815796	-0.740112	-1.17786	-0.855164	-0.859924	-0.984924	-0.879151	-1.39709	-0.904114	-0.974365	-0.972534	-1.48151
-52.46	-1.02457	-1.17123	-0.842072	-0.822845	-0.737762	-1.18253	-0.862213	-0.862274	-0.972443	-0.862762	-1.39005	-0.901764	-0.972015	-0.974884	-1.47916
-52.36	-1.03668	-1.18488	-0.845581	-0.829468	-0.745972	-1.18683	-0.883667	-0.865784	-0.979065	-0.878784	-1.40607	-0.913086	-0.98645	-0.986206	-1.4975
-52.26	-1.03827	-1.18726	-0.850281	-0.834168	-0.752991	-1.19464	-0.881348	-0.870483	-0.979065	-0.890503	-1.40765	-0.914673	-0.99585	-0.994019	-1.49518
-52.16	-1.04761	-1.19659	-0.845581	-0.833374	-0.745972	-1.19153	-0.885254	-0.880615	-0.971252	-0.897522	-1.40527	-0.931824	-0.995056	-1.00574	-1.5069
-52.06	-1.03943	-1.18842	-0.849121	-0.832214	-0.744019	-1.19739	-0.879395	-0.872437	-0.970093	-0.896362	-1.40411	-0.923645	-0.990784	-1.00458	-1.50104
-51.96	-1.04724	-1.19623	-0.867065	-0.84314	-0.758057	-1.20361	-0.89032	-0.875549	-0.981018	-0.911987	-1.40491	-0.93457	-0.997009	-1.0155	-1.50726
-51.86	-1.03784	-1.19153	-0.867065	-0.831421	-0.751038	-1.2052	-0.88562	-0.875549	-0.981018	-0.919006	-1.40802	-0.93457	-0.997009	-1.0155	-1.51196
-51.76	-1.0488	-1.2048	-0.864716	-0.837677	-0.757294	-1.20987	-0.896576	-0.870087	-0.975555	-0.925262	-1.40176	-0.945526	-1.00327	-1.02176	-1.51822
-51.66	-1.04565	-1.19934	-0.870972	-0.831421	-0.76355	-1.20441	-0.886414	-0.876343	-0.969299	-0.929932	-1.40411	-0.946289	-1.00482	-1.02332	-1.52448
-51.56	-1.04138	-1.2052	-0.876831	-0.840393	-0.768616	-1.21887	-0.885254	-0.889221	-0.975159	-0.940491	-1.40686	-0.955261	-1.01068	-1.02917	-1.52094
-51.46	-1.04684	-1.20444	-0.879181	-0.847443	-0.759247	-1.21964	-0.88681	-0.891571	-0.977509	-0.942841	-1.41623	-0.950592	-1.00131	-1.03152	-1.51627
-51.36	-1.04059	-1.19818	-0.877625	-0.838867	-0.760803	-1.21808	-0.885254	-0.893127	-0.975952	-0.941284	-1.40997	-0.949036	-1.01147	-1.01825	-1.52173
-51.26	-1.05035	-1.19855	-0.88739	-0.850952	-0.770569	-1.21613	-0.881714	-0.895081	-0.981018	-0.94635	-1.40802	-0.954102	-1.00482	-1.02332	-1.51978
-51.16	-1.0531	-1.19739	-0.892456	-0.856812	-0.768616	-1.22668	-0.896973	-0.889221	-0.975159	-0.952209	-1.41388	-0.959961	-1.01068	-1.02917	-1.53345
-51.06	-1.05386	-1.19974	-0.890106	-0.851349	-0.775665	-1.23135	-0.898529	-0.90329	-0.977509	-0.954559	-1.42093	-0.959198	-1.00833	-1.03152	-1.54752
-50.96	-1.04919	-1.20209	-0.873718	-0.858398	-0.773315	-1.23138	-0.900879	-0.893921	-0.979858	-0.953796	-1.41388	-0.968567	-1.01538	-1.03387	-1.54675
-50.86	-1.04529	-1.20911	-0.877625	-0.852905	-0.772522	-1.23761	-0.891479	-0.897827	-0.971252	-0.940491	-1.41779	-0.956055	-1.0224	-1.03308	-1.54126
-50.76	-1.03824	-1.19894	-0.886993	-0.855255	-0.766266	-1.23526	-0.898529	-0.899384	-0.973602	-0.942841	-1.42014	-0.958405	-1.02475	-1.03543	-1.55142
-50.66	-1.04645	-1.19543	-0.890503	-0.850159	-0.766663	-1.24347	-0.894226	-0.891174	-0.977112	-0.934631	-1.41895	-0.965027	-1.02045	-1.03894	-1.56195
-50.56	-1.03589	-1.17474	-0.876831	-0.841187	-0.765503	-1.24231	-0.893067	-0.885315	-0.964234	-0.928772	-1.40607	-0.952148	-1.01459	-1.03308	-1.54907
-50.46	-1.0242	-1.16849	-0.875275	-0.827911	-0.770966	-1.23605	-0.88681	-0.87204	-0.969696	-0.922516	-1.40451	-0.950592	-1.01303	-1.03152	-1.5444
-50.36	-1.01715	-1.17786	-0.872925	-0.825562	-0.756897	-1.229	-0.88446	-0.86969	-0.959534	-0.917847	-1.39905	-0.948242	-1.01068	-1.02917	-1.54437
-50.26	-1.01285	-1.17825	-0.861603	-0.830658	-0.757294	-1.2341	-0.884857	-0.862274	-0.95993	-0.925262	-1.40256	-0.948639	-0.999359	-1.02957	-1.54556
-50.16	-1.00232	-1.18097	-0.861206	-0.832581	-0.752197	-1.2384	-0.876648	-0.86499	-0.947815	-0.924866	-1.39746	-0.945129	-0.998962	-1.02917	-1.54205
-50.06	-0.99411	-1.18216	-0.857697	-0.818939	-0.758087	-1.22549	-0.86142	-0.854462	-0.944306	-0.924469	-1.39865	-0.948639	-1.00015	-1.01785	-1.53384
-49.96	-1.00308	-1.18802	-0.855743	-0.831818	-0.770966	-1.22433	-0.871979	-0.857208	-0.938446	-0.935028	-1.40451	-0.954498	-1.01303	-1.02371	-1.55142
-49.86	-0.989807	-1.18958	-0.845581	-0.833374	-0.777222	-1.23761	-0.880554	-0.865784	-0.940002	-0.936584	-1.40295	-0.956055	-1.00677	-1.02527	-1.54828
-49.76	-0.999969	-1.19193	-0.851044	-0.824005	-0.774872	-1.23526	-0.871185	-0.856415	-0.93454	-0.927216	-1.41232	-0.966217	-1.01694	-1.03232	-1.55142
-49.66	-0.999969	-1.19193	-0.852631	-0.827118	-0.774872	-1.22513	-0.866486	-0.856415	-0.92984	-0.931915	-1.42014	-0.977936	-1.00912	-1.02762	-1.55142
-49.56	-1.01208	-1.18762	-0.847534	-0.839233	-0.7854	-1.22784	-0.883301	-0.859131	-0.918518	-0.94165	-1.42285	-0.973633	-1.01654	-1.03503	-1.57056
-49.46	-1.0238	-1.19702	-0.855347	-0.84082	-0.7948	-1.24036	-0.883301	-0.861511	-0.927917	-0.939331	-1.42053	-0.97052	-1.02124	-1.03973	-1.57526
-49.36	-1.01675	-1.20169	-0.845978	-0.84549	-0.79245	-1.24973	-0.876251	-0.86618	-0.924774	-0.941681	-1.41818	-0.96817	-1.01028	-1.03738	-1.56821
-49.26	-1.0148	-1.20676	-0.851044	-0.838837	-0.802216	-1.25479	-0.886017	-0.871246	-0.932953	-0.953766	-1.42325	-0.977936	-1.02475	-1.04245	-1.57095
-49.16	-1.01599	-1.20795	-0.840515	-0.84314	-0.802612	-1.2677	-0.891907	-0.864624	-0.943542	-0.947144	-1.43616	-0.986145	-1.03296	-1.04675	-1.56744
-49.06	-1.01404	-1.20911	-0.838562	-0.848999	-0.806885	-1.27197	-0.888367	-0.854065	-0.940002	-0.948303	-1.44513	-0.975586	-1.03412	-1.05261	-1.58032
-48.96	-1.00464	-1.20441	-0.829163	-0.841187	-0.799866	-1.26184	-0.888367	-0.854065	-0.943115	-0.951416	-1.44513	-0.987305	-1.03412	-1.05261	-1.57562
-48.86	-0.99411	-1.19388	-0.810822	-0.837677	-0.796356	-1.26535	-0.88797	-0.850555	-0.944305	-0.952606	-1.43381	-0.972076	-1.0228	-1.0491	-1.56198
-48.76	-0.99411	-1.19077	-0.815521	-0.842377	-0.796356	-1.26846	-0.884857	-0.843536	-0.936493	-0.952606	-1.42209	-0.972077	-1.0228	-1.03738	-1.55728
-48.66	-1.00934	-1.18958	-0.814331	-0.841187	-0.799866	-1.26495	-0.893066	-0.854065	-0.928284	-0.956116	-1.4256	-0.975586	-1.02631	-1.04089	-1.56079
-48.56	-1.00934	-1.18957	-0.814331	-0.844299	-0.788147	-1.26184	-0.893066	-0.849365	-0.940002	-0.960815	-1.42249	-0.975586	-1.02631	-1.04089	-1.55609
-48.46	-1.01559	-1.19583	-0.812775	-0.843536	-0.794403	-1.27042	-0.906342	-0.860321	-0.93924	-0.974091	-1.42404	-0.981842	-1.03256	-1.04715	-1.56314
-48.36	-1.01794	-1.19348	-0.801819	-0.845886	-0.792053	-1.25793	-0.903992	-0.857971	-0.943909	-0.971741	-1.41699	-0.979492	-1.03021	-1.0448	-1.57251
-48.26	-1.01404	-1.19427	-0.807312	-0.845886	-0.797546	-1.25403	-0.896179	-0.858765	-0.932983	-0.972534	-1.41077	-0.972473	-1.04352	-1.03778	-1.57019
-48.16	-1.01364	-1.18997	-0.814728	-0.853302	-0.799469	-1.26456	-0.900482	-0.86618	-0.943512	-0.971344	-1.41348	-0.96817	-1.05795	-1.0452	-1.56821
-48.06	-1.01205	-1.18527	-0.810028	-0.853302	-0.78775	-1.25284	-0.895782	-0.849762	-0.935699	-0.971344	-1.39865	-0.966583	-1.04544	-1.0405	-1.55649
-47.96	-1.00858	-1.17239	-0.804962	-0.855255	-0.770966	-1.24307	-0.890717	-0.841583	-0.935333	-0.966278	-1.38889	-0.966217	-1.04037	-1.04013	-1.56314
-47.86	-1.00388	-1.17239	-0.804962	-0.843536	-0.770966	-1.24466	-0.895416	-0.848602	-0.942352	-0.970978	-1.38889	-0.958405	-1.04037	-1.04715	-1.56314
-47.76	-0.999969	-1.16849	-0.793243	-0.83493	-0.759247	-1.23605	-0.88681	-0.832977	-0.926727	-0.966278	-1.38498	-0.954498	-1.02475	-1.03152	-1.56393
-47.66	-1.00153	-1.16693	-0.791687	-0.838074	-0.75769	-1.21808	-0.880554	-0.831421	-0.929871	-0.960022	-1.38342	-0.941223	-1.02319	-1.02527	-1.55298
-47.56	-0.993713	-1.16614	-0.779175	-0.825562	-0.761597	-1.21027	-0.869629	-0.830628	-0.936096	-0.956909	-1.37793	-0.94043	-1.0224	-1.00964	-1.54517
-47.46	-0.99411	-1.16653	-0.784271	-0.830658	-0.769012	-1.21927	-0.860626	-0.826324	-0.92868	-0.959625	-1.37131	-0.929108	-1.01108	-1.01004	-1.54556
-47.36	-0.996826	-1.17395	-0.779175	-0.848206	-0.776428	-1.22198	-0.85321	-0.83844	-0.936096	-0.94519	-1.37872	-0.936523	-1.01849	-1.01044	-1.55298
-47.26	-0.990203	-1.17746	-0.767853	-0.853302	-0.772918	-1.22549	-0.861419	-0.83493	-0.947418	-0.9487	-1.38382	-0.93692	-1.0267	-1.02567	-1.55649
-47.16	-0.985504	-1.16263	-0.763153	-0.848602	-0.768219	-1.21378	-0.849701	-0.830231	-0.935699	-0.944	-1.36972	-0.93222	-1.0173	-1.02097	-1.55338
-47.06	-0.990601	-1.15521	-0.760437	-0.831055	-0.768616	-1.21576	-0.854004	-0.832214	-0.932984	-0.941284	-1.36469	-0.929504	-1.01929	-1.01825	-1.54596
-46.96	-0.988251	-1.15286	-0.746368	-0.819305	-0.770966	-1.20401	-0.846954	-0.832184	-0.922821	-0.938934	-1.37637	-0.927155	-1.01694	-1.00809	-1.54361
-46.86	-0.999969	-1.16458	-0.750275	-0.824005	-0.782684	-1.20401	-0.863373	-0.841583	-0.927521	-0.950653	-1.38107	-0.938873	-1.03336	-1.01981	-1.56314
-46.76	-0.999969	-1.16769	-0.750275	-0.828705	-0.774872	-1.2056	-0.851654	-0.848602	-0.92984	-0.950653	-1.37796	-0.938873	-1.04037	-1.01981	-1.57016
-46.66	-0.99762	-1.15833	-0.747925	-0.821655	-0.764709	-1.19855	-0.854004	-0.834534	-0.93219	-0.943604	-1.37091	-0.944336	-1.03333	-1.00574	-1.56079
-46.56	-1.00778	-1.16849	-0.746368	-0.827118	-0.763153	-1.20401	-0.871185	-0.844696	-0.942352	-0.946747	-1.38107	-0.954498	-1.03647	-1.0159	-1.56784
-46.46	-1.01715	-1.17084	-0.744019	-0.814636	-0.760803	-1.19464	-0.857117	-0.842346	-0.944702	-0.936584	-1.37402	-0.944336	-1.03412	-1.01666	-1.55609
-46.36	-1.01208	-1.18451	-0.750671	-0.828308	-0.767456	-1.19818	-0.86377	-0.841187	-0.946655	-0.947937	-1.37366	-0.93927	-1.04077	-1.0249	-1.55573
-46.26	-1.0199	-1.18762	-0.756897	-0.839233	-0.75885	-1.1919	-0.85907	-0.847412	-0.952881	-0.961182	-1.37366	-0.934571	-1.04388	-1.02332	-1.56354
-46.16	-1.0484	-1.20129	-0.787781	-0.872437	-0.780334	-1.21808	-0.880554	-0.873596	-0.979065	-0.975647	-1.38574	-0.956055	-1.06537	-1.0448	-1.58032
-46.06	-1.07263	-1.20599	-0.791687	-0.877136	-0.785034	-1.21106	-0.876648	-0.882996	-0.975952	-0.985046	-1.38342	-0.960755	-1.07007	-1.0495	-1.58502
-45.96	-1.0863	-1.21027	-0.800659	-0.877502	-0.786194	-1.23175	-0.89502	-0.891968	-0.989624	-0.989319	-1.39551	-0.969727	-1.06732	-1.05145	-1.59399
-45.86	-1.09683	-1.21146	-0.79715	-0.887299	-0.794403	-1.23685	-0.902435	-0.902496	-0.993134	-0.997528	-1.39359	-0.977936	-1.07553	-1.05887	-1.61392
-45.76	-1.1156	-1.23254	-0.826049	-0.910705	-0.812377	-1.25323	-0.926635	-0.916564	-1.00952	-1.0108	-1.39435	-0.983398	-1.09351	-1.07996	-1.63812
-45.66	-1.11752	-1.22202	-0.837372	-0.915802	-0.795563	-1.24814	-0.928619	-0.916168	-0.991974	-1.01822	-1.37833	-0.972076	-1.08371	-1.09207	-1.65494
-45.56	-1.1207	-1.22513	-0.828033	-0.925201	-0.793243	-1.24661	-0.94815	-0.910736	-0.990387	-1.03232	-1.37991	-0.991608	-1.07126	-1.11942	-1.68387
-45.46	-1.1691	-1.23685	-0.837372	-0.942352	-0.803375	-1.25363	-0.970001	-0.927887	-0.987274	-1.03775	-1.39005	-0.986908	-1.08841	-1.13815	-1.71585
-45.36	-1.1828	-1.23645	-0.841675	-0.938843	-0.796753	-1.24542	-0.966492	-0.929077	-0.979065	-1.03894	-1.38654	-0.973267	-1.0849	-1.13232	-1.72174
-45.26	-1.23669	-1.25366	-0.851074	-0.928711	-0.781128	-1.24622	-0.964172	-0.944702	-0.984558	-1.04675	-1.39984	-0.974793	-1.09351	-1.14325	-1.74207
-45.16	-1.2695	-1.24503	-0.843231	-0.917755	-0.777985	-1.24777	-0.956329	-0.92514	-0.973602	-1.04752	-1.40762	-0.955292	-1.08725	-1.15652	-1.75766
-45.06	-1.31598	-1.2431	-0.840514	-0.911865	-0.7854	-1.27161	-0.968444	-0.887267	-0.98413	-1.04791	-1.41272	-0.958008	-1.1095	-1.18347	-1.77759
-44.96	-1.35974	-1.26263	-0.838928	-0.918945	-0.790894	-1.30988	-0.98877	-0.880249	-0.99353	-1.06354	-1.42755	-0.968933	-1.11499	-1.21863	-1.80963
-44.86	-1.37576	-1.27707	-0.837006	-0.881012	-0.802216	-1.36496	-0.999298	-0.847809	-0.993134	-1.06393	-1.44748	-0.970123	-1.12241	-1.24637	-1.82956
-44.76	-1.37692	-1.28061	-0.817841	-0.75406	-0.776032	-1.40677	-0.959077	-0.778657	-0.975556	-1.01981	-1.48148	-0.957246	-1.0892	-1.25223	-1.819
-44.66	-1.37613	-1.30716	-0.755341	-0.682	-0.702606	-1.44504	-0.872345	-0.745087	-0.903656	-1.03775	-1.55569	-0.996307	-1.13297	-1.26083	-1.8182
-44.56	-1.30465	-1.28958	-0.71744	-0.740389	-0.56003	-1.40481	-0.793856	-0.700961	-0.798617	-1.02176	-1.56936	-1.01388	-1.14664	-1.19168	-1.75845
-44.46	-1.1293	-1.17282	-0.759308	-0.802521	-0.583099	-1.26382	-0.855194	-0.716217	-0.776337	-0.900299	-1.49948	-1.01114	-1.04861	-1.01944	-1.5831
-44.36	-0.947601	-1.0513	-0.839325	-0.863861	-0.767853	-1.12979	-0.969635	-0.904816	-0.857208	-0.794403	-1.43106	-1.02872	-0.947418	-0.942474	-1.40609
-44.26	-0.820678	-0.973572	-0.981934	-0.919739	-0.792481	-1.00909	-1.04114	-1.00684	-0.881837	-0.788575	-1.37445	-1.01507	-0.93921	-0.997559	-1.27759
-44.16	-0.764038	-0.980225	-0.911194	-0.96698	-0.848328	-0.985291	-1.08917	-1.04547	-0.984558	-0.852234	-1.35687	-1.04358	-1.00134	-1.04718	-1.22565
-44.06	-0.759735	-1.03763	-0.917082	-0.942351	-0.850249	-1.00674	-1.09109	-1.02164	-1.09353	-0.912749	-1.33456	-1.04471	-1.06497	-1.15457	-1.24087
-43.96	-0.779266	-1.04312	-0.888947	-0.868927	-0.827606	-1.04428	-1.06845	-0.956024	-1.0607	-0.937775	-1.27835	-0.986908	-1.07907	-1.1788	-1.26511
-43.86	-0.841766	-1.11105	-0.852203	-0.864227	-0.819	-1.12473	-1.02859	-0.912262	-1.00601	-0.944794	-1.2955	-0.983795	-1.09232	-1.15378	-1.33463
-43.76	-0.915223	-1.13684	-0.839721	-0.886901	-0.813537	-1.18176	-1.01532	-0.918517	-1.01697	-0.966674	-1.31195	-1.00568	-1.09387	-1.14831	-1.39868
-43.66	-0.96051	-1.12201	-0.844421	-0.878296	-0.802612	-1.20441	-0.995789	-0.915405	-1.01617	-0.965881	-1.30255	-0.993164	-1.07904	-1.1405	-1.42371
-43.56	-0.975373	-1.10794	-0.825653	-0.857208	-0.776824	-1.1716	-0.962982	-0.896636	-0.987274	-0.943206	-1.30881	-0.97519	-1.05484	-1.1116	-1.444
-43.46	-0.982391	-1.08292	-0.799103	-0.848602	-0.760406	-1.1716	-0.943451	-0.86618	-0.978668	-0.914337	-1.32364	-0.96817	-1.03842	-1.09048	-1.46353
-43.36	-0.976898	-1.0845	-0.783478	-0.842377	-0.749481	-1.15909	-0.942657	-0.866974	-0.979462	-0.908844	-1.32913	-0.952545	-1.03293	-1.06082	-1.47446
-43.26	-0.974975	-1.09662	-0.783874	-0.84198	-0.742065	-1.16809	-0.947754	-0.86969	-0.968139	-0.910827	-1.33655	-0.949829	-1.02789	-1.05811	-1.47955
-43.16	-0.978485	-1.10013	-0.778778	-0.824371	-0.736969	-1.15829	-0.946564	-0.856781	-0.966949	-0.900238	-1.33066	-0.947052	-1.02512	-1.05533	-1.48618
-43.06	-0.984345	-1.08957	-0.789337	-0.827911	-0.747528	-1.15872	-0.925873	-0.860321	-0.96109	-0.903778	-1.3342	-0.94278	-1.01773	-1.05576	-1.49673
-42.96	-0.987854	-1.08765	-0.785034	-0.821289	-0.739319	-1.16223	-0.914551	-0.865417	-0.942749	-0.900269	-1.34241	-0.922852	-1.01654	-1.05457	-1.51276
-42.86	-0.983948	-1.08917	-0.777222	-0.827515	-0.743225	-1.17316	-0.901245	-0.859924	-0.923218	-0.911194	-1.35333	-0.923645	-1.02045	-1.04364	-1.52057
-42.76	-0.985535	-1.07904	-0.781921	-0.827515	-0.744812	-1.18567	-0.895813	-0.864624	-0.903686	-0.901062	-1.35803	-0.918946	-1.01343	-1.03894	-1.50806
-42.66	-0.992157	-1.09036	-0.782318	-0.824799	-0.751434	-1.19229	-0.886017	-0.875946	-0.886871	-0.895172	-1.37405	-0.939667	-1.02475	-1.03854	-1.49594
-42.56	-0.999176	-1.09897	-0.789337	-0.838837	-0.763153	-1.19388	-0.887604	-0.875946	-0.883758	-0.904571	-1.38809	-0.950592	-1.03336	-1.03543	-1.49283
-42.46	-0.985901	-1.09583	-0.794006	-0.825562	-0.764709	-1.18604	-0.875061	-0.877502	-0.885315	-0.896729	-1.38263	-0.93573	-1.0177	-1.03387	-1.47485
-42.36	-0.981232	-1.09427	-0.808868	-0.835724	-0.767059	-1.19778	-0.863373	-0.879852	-0.900177	-0.899872	-1.38498	-0.931061	-1.01773	-1.03464	-1.47018
-42.26	-0.980408	-1.11926	-0.822143	-0.845886	-0.785034	-1.20636	-0.857117	-0.876709	-0.911865	-0.913147	-1.37872	-0.920105	-1.01691	-1.03308	-1.47876
-42.16	-0.965607	-1.11691	-0.812775	-0.827118	-0.797516	-1.20871	-0.844635	-0.861115	-0.918915	-0.910797	-1.35294	-0.888885	-0.997406	-1.00418	-1.47641
-42.06	-0.973023	-1.11108	-0.817078	-0.81189	-0.7995	-1.19659	-0.836426	-0.856018	-0.927918	-0.900269	-1.34241	-0.880676	-0.986878	-0.988953	-1.47058
-41.96	-0.975739	-1.09268	-0.816681	-0.804474	-0.804535	-1.19931	-0.822723	-0.839996	-0.937653	-0.899872	-1.3334	-0.871674	-0.980194	-0.972137	-1.47562
-41.86	-0.964417	-1.08215	-0.808472	-0.796265	-0.790894	-1.20209	-0.821594	-0.841187	-0.926331	-0.896362	-1.3432	-0.868164	-0.971252	-0.956909	-1.47449
-41.76	-0.960907	-1.07864	-0.794037	-0.792755	-0.779572	-1.18448	-0.832123	-0.841583	-0.911102	-0.895172	-1.34201	-0.864655	-0.953644	-0.965119	-1.48502
-41.66	-0.968323	-1.09076	-0.799866	-0.785339	-0.777588	-1.18176	-0.82782	-0.844299	-0.915405	-0.880737	-1.33771	-0.864258	-0.954041	-0.960815	-1.48773
-41.56	-0.976532	-1.11069	-0.801056	-0.791961	-0.767059	-1.18527	-0.836029	-0.839996	-0.907196	-0.887359	-1.35764	-0.877167	-0.96225	-0.969024	-1.49362
-41.46	-0.981232	-1.11771	-0.805756	-0.796661	-0.754547	-1.19229	-0.828217	-0.837677	-0.910309	-0.892059	-1.35764	-0.884186	-0.96225	-0.969025	-1.50064
-41.36	-0.974182	-1.10754	-0.802612	-0.786499	-0.745178	-1.19073	-0.821167	-0.845459	-0.904846	-0.881897	-1.35529	-0.87323	-0.9599	-0.963562	-1.49829
-41.26	-0.969117	-1.10248	-0.797546	-0.77832	-0.728394	-1.17786	-0.809082	-0.833374	-0.90448	-0.881531	-1.3338	-0.872864	-0.943115	-0.949097	-1.49323
-41.16	-0.978088	-1.11145	-0.7948	-0.770874	-0.742065	-1.17511	-0.801636	-0.839233	-0.923584	-0.885803	-1.33575	-0.886536	-0.952087	-0.95575	-1.5022
-41.06	-0.990204	-1.11887	-0.806915	-0.782989	-0.753387	-1.18723	-0.811432	-0.858368	-0.92868	-0.897918	-1.34476	-0.897857	-0.968902	-0.974884	-1.51431
-40.96	-0.978851	-1.10129	-0.796356	-0.787262	-0.747528	-1.18839	-0.819611	-0.850922	-0.922028	-0.902191	-1.34122	-0.899017	-0.972382	-0.979156	-1.51547
-40.86	-0.969116	-1.09857	-0.78894	-0.781433	-0.754944	-1.18567	-0.816895	-0.852905	-0.919312	-0.908875	-1.3385	-0.887695	-0.974365	-0.98114	-1.49634
-40.76	-0.96521	-1.09467	-0.794434	-0.782227	-0.755737	-1.18176	-0.817688	-0.853699	-0.915405	-0.904175	-1.31818	-0.888489	-0.970459	-0.977234	-1.48071
-40.66	-0.976532	-1.10129	-0.808075	-0.795868	-0.767059	-1.18369	-0.82663	-0.86734	-0.910309	-0.899078	-1.31778	-0.891998	-0.965363	-0.976044	-1.4772
-40.56	-0.980835	-1.10327	-0.79364	-0.781433	-0.766663	-1.18567	-0.821594	-0.859924	-0.907593	-0.896362	-1.31506	-0.879883	-0.962646	-0.973328	-1.4729
-40.46	-0.984344	-1.1138	-0.789337	-0.776337	-0.763153	-1.18216	-0.819611	-0.868134	-0.911102	-0.899872	-1.31857	-0.876373	-0.966156	-0.981537	-1.478
-40.36	-0.979645	-1.10129	-0.784637	-0.776337	-0.763153	-1.1962	-0.812592	-0.851715	-0.89859	-0.899872	-1.31387	-0.876373	-0.961456	-0.983856	-1.4686
-40.26	-0.972626	-1.09738	-0.782318	-0.774017	-0.758453	-1.17746	-0.815704	-0.844696	-0.891571	-0.891266	-1.30685	-0.876373	-0.946625	-0.976837	-1.46158
-40.16	-0.982391	-1.09232	-0.782684	-0.775177	-0.769806	-1.17471	-0.819244	-0.851349	-0.898224	-0.890106	-1.30411	-0.883026	-0.953278	-0.967072	-1.46353
-40.06	-0.986298	-1.09622	-0.79599	-0.779083	-0.780731	-1.1716	-0.806732	-0.850555	-0.909149	-0.894013	-1.30099	-0.882233	-0.952484	-0.970978	-1.46744
-39.96	-0.978485	-1.09622	-0.803009	-0.772064	-0.772125	-1.1716	-0.809845	-0.842743	-0.909149	-0.898712	-1.29318	-0.885345	-0.955597	-0.975677	-1.46744
-39.86	-0.984344	-1.10208	-0.811981	-0.784943	-0.775665	-1.17746	-0.820404	-0.851715	-0.90329	-0.914703	-1.29904	-0.888092	-0.966156	-0.983856	-1.4733
-39.76	-0.984344	-1.10208	-0.816681	-0.77713	-0.774872	-1.17746	-0.820404	-0.856415	-0.90329	-0.924103	-1.29593	-0.892792	-0.966156	-0.973724	-1.4733
-39.66	-0.984344	-1.09427	-0.816681	-0.77713	-0.779572	-1.17746	-0.820404	-0.844696	-0.906403	-0.919403	-1.29123	-0.899811	-0.958344	-0.980743	-1.4733
-39.56	-0.984345	-1.09427	-0.816681	-0.77713	-0.770172	-1.17435	-0.820404	-0.836884	-0.911102	-0.919403	-1.29123	-0.888092	-0.963043	-0.980743	-1.4733
-39.46	-0.98941	-1.09933	-0.810822	-0.770477	-0.765106	-1.17471	-0.817657	-0.846649	-0.920868	-0.927582	-1.2963	-0.893158	-0.975128	-0.98111	-1.47366
-39.36	-0.998016	-1.10794	-0.814728	-0.779083	-0.776031	-1.18643	-0.826263	-0.855255	-0.92868	-0.945587	-1.3049	-0.904877	-0.972015	-0.970978	-1.47525
-39.26	-0.998016	-1.09622	-0.806122	-0.782196	-0.761993	-1.18802	-0.814545	-0.862274	-0.92868	-0.944794	-1.3049	-0.901764	-0.972015	-0.970978	-1.47214
-39.16	-0.987854	-1.09778	-0.812378	-0.78064	-0.770569	-1.18488	-0.816101	-0.866943	-0.930237	-0.949463	-1.30646	-0.90332	-0.968872	-0.960815	-1.46899
-39.06	-0.986297	-1.09622	-0.799103	-0.779083	-0.772125	-1.18332	-0.814545	-0.862274	-0.916962	-0.949493	-1.3049	-0.901764	-0.948578	-0.959259	-1.46744
-38.96	-0.981598	-1.09622	-0.799103	-0.783783	-0.769012	-1.18332	-0.806732	-0.862274	-0.916962	-0.936188	-1.3002	-0.901764	-0.953278	-0.954559	-1.46274
-38.86	-0.976135	-1.09778	-0.800659	-0.792358	-0.775269	-1.18488	-0.808289	-0.863831	-0.918518	-0.942444	-1.29163	-0.90802	-0.961853	-0.949097	-1.44946
-38.76	-0.986694	-1.09662	-0.815918	-0.80603	-0.792847	-1.19543	-0.807129	-0.86737	-0.917358	-0.953003	-1.29749	-0.913879	-0.967712	-0.951843	-1.46002
-38.66	-0.991394	-1.09662	-0.815125	-0.81073	-0.784241	-1.19073	-0.807129	-0.87439	-0.917358	-0.94519	-1.29749	-0.913879	-0.972412	-0.951843	-1.46002
-38.56	-0.995667	-1.08606	-0.812378	-0.800964	-0.786194	-1.18097	-0.792664	-0.859924	-0.914612	-0.942444	-1.29004	-0.914246	-0.969666	-0.942078	-1.45728
-38.46	-0.99527	-1.09036	-0.815094	-0.807587	-0.782684	-1.17746	-0.796967	-0.859528	-0.906403	-0.930328	-1.28262	-0.918549	-0.969269	-0.9487	-1.44205
-38.36	-1.01248	-1.09116	-0.825287	-0.81308	-0.795197	-1.17044	-0.809479	-0.852509	-0.911896	-0.924103	-1.29282	-0.920929	-0.974762	-0.946381	-1.45456
-38.26	-1.01715	-1.09894	-0.834656	-0.817749	-0.783447	-1.17511	-0.814148	-0.854859	-0.919678	-0.928772	-1.2998	-0.932617	-0.967713	-0.95105	-1.44751
-38.16	-1.00778	-1.10599	-0.832306	-0.820099	-0.778778	-1.17276	-0.816498	-0.864227	-0.926727	-0.928009	-1.29514	-0.923248	-0.970062	-0.9534	-1.44516
-38.06	-1.00934	-1.09973	-0.845581	-0.809937	-0.785034	-1.1673	-0.821167	-0.865784	-0.928284	-0.936585	-1.29669	-0.924805	-0.976318	-0.954956	-1.4397
-37.96	-1.00974	-1.10013	-0.834259	-0.813446	-0.78775	-1.17239	-0.818451	-0.869293	-0.93338	-0.925262	-1.28226	-0.917389	-0.975922	-0.948334	-1.44009
-37.86	-1.01794	-1.10834	-0.842468	-0.818542	-0.781921	-1.1759	-0.814941	-0.870483	-0.93689	-0.930359	-1.28577	-0.925598	-0.984131	-0.963562	-1.43658
-37.76	-1.03082	-1.12122	-0.847534	-0.831421	-0.801819	-1.18878	-0.824707	-0.883362	-0.949768	-0.953369	-1.29865	-0.926758	-0.98999	-0.97644	-1.44946
-37.66	-1.03629	-1.12668	-0.852997	-0.836884	-0.799469	-1.19424	-0.837189	-0.881012	-0.947418	-0.960419	-1.29941	-0.93222	-1.00247	-0.981903	-1.46353
-37.56	-1.02692	-1.12201	-0.848328	-0.825195	-0.797913	-1.18958	-0.83252	-0.881042	-0.942749	-0.942444	-1.28772	-0.927552	-1.00092	-0.977234	-1.43774
-37.46	-1.02731	-1.12241	-0.855743	-0.83963	-0.810028	-1.19699	-0.839935	-0.895477	-0.938446	-0.959259	-1.28732	-0.926361	-1.00522	-0.97995	-1.43814
-37.36	-1.03748	-1.13959	-0.869019	-0.849792	-0.82489	-1.20715	-0.85321	-0.893921	-0.948608	-0.971741	-1.3053	-0.941223	-1.01538	-0.994812	-1.4483
-37.26	-1.0484	-1.14581	-0.884643	-0.856018	-0.831116	-1.21338	-0.857117	-0.907959	-0.959534	-0.975647	-1.3053	-0.956848	-1.02631	-1.01044	-1.45923
-37.16	-1.04059	-1.13568	-0.876831	-0.857605	-0.823303	-1.18683	-0.849304	-0.901733	-0.951721	-0.967834	-1.28809	-0.952942	-1.00677	-0.997925	-1.45142
-37.06	-1.04529	-1.13959	-0.881531	-0.869324	-0.828003	-1.19153	-0.854004	-0.893921	-0.951721	-0.964722	-1.28577	-0.964661	-1.01147	-1.00262	-1.4483
-36.96	-1.0488	-1.13138	-0.878021	-0.872833	-0.8237	-1.19504	-0.846588	-0.89743	-0.945099	-0.972931	-1.28928	-0.96817	-1.01498	-1.00613	-1.45181
-36.86	-1.0527	-1.1384	-0.896759	-0.872833	-0.838531	-1.20676	-0.853607	-0.912262	-0.963837	-0.983063	-1.30099	-0.979889	-1.02359	-1.01785	-1.46353
-36.76	-1.05661	-1.12357	-0.900665	-0.87674	-0.847138	-1.20285	-0.845795	-0.913849	-0.967743	-0.991669	-1.3002	-0.983796	-1.0228	-1.01395	-1.46744
-36.66	-1.06482	-1.14349	-0.908875	-0.889648	-0.843628	-1.20795	-0.854004	-0.929077	-0.980652	-0.992065	-1.30139	-0.983398	-1.03101	-1.01746	-1.47565
-36.56	-1.07028	-1.14896	-0.926056	-0.906036	-0.860809	-1.21573	-0.866485	-0.946258	-0.996246	-1.00925	-1.31857	-1.00528	-1.04819	-1.03232	-1.49283
-36.46	-1.07574	-1.14661	-0.923706	-0.911499	-0.866272	-1.20245	-0.881348	-0.951721	-1.00641	-1.01471	-1.32404	-1.00293	-1.05676	-1.0448	-1.48187
-36.36	-1.0863	-1.16187	-0.934265	-0.922058	-0.869019	-1.21301	-0.887207	-0.957581	-1.01697	-1.01355	-1.33459	-1.01349	-1.07202	-1.04364	-1.48541
-36.26	-1.10544	-1.1763	-0.941681	-0.941193	-0.888153	-1.23215	-0.906342	-0.986115	-1.02829	-1.03268	-1.35373	-1.03732	-1.07944	-1.06277	-1.49673
-36.16	-1.10464	-1.17551	-0.936188	-0.92868	-0.892059	-1.22824	-0.905548	-0.99234	-1.0275	-1.03189	-1.34122	-1.03494	-1.07864	-1.06198	-1.49594
-36.06	-1.10663	-1.1759	-0.938965	-0.93689	-0.892456	-1.24036	-0.898926	-0.985718	-1.02087	-1.02997	-1.34631	-1.04163	-1.08374	-1.06708	-1.49793
-35.96	-1.11716	-1.20053	-0.961212	-0.956818	-0.895966	-1.25558	-0.914154	-1.00095	-1.0361	-1.05222	-1.36154	-1.05215	-1.09116	-1.08231	-1.50845
-35.86	-1.10739	-1.19388	-0.959259	-0.947052	-0.898712	-1.25363	-0.915314	-0.998993	-1.03415	-1.05026	-1.35648	-1.04239	-1.0892	-1.06863	-1.49478
-35.76	-1.11325	-1.19193	-0.965118	-0.952911	-0.911591	-1.24777	-0.925873	-1.00485	-1.04001	-1.04831	-1.34982	-1.04825	-1.08023	-1.07449	-1.49594
-35.66	-1.12848	-1.21576	-0.993652	-0.965027	-0.927612	-1.27161	-0.949707	-1.02869	-1.05212	-1.07214	-1.37366	-1.06036	-1.11108	-1.09833	-1.51276
-35.56	-1.13474	-1.2056	-0.994415	-0.971283	-0.929169	-1.27316	-0.943451	-1.03024	-1.05368	-1.0737	-1.3635	-1.06192	-1.10092	-1.09207	-1.5112
-35.46	-1.14645	-1.21732	-1.00613	-0.990021	-0.944	-1.27707	-0.95517	-1.03024	-1.0654	-1.0737	-1.37521	-1.07364	-1.11575	-1.1069	-1.51352
-35.36	-1.16092	-1.21927	-1.0159	-0.999786	-0.958466	-1.28683	-0.953217	-1.0322	-1.07516	-1.07095	-1.38498	-1.0834	-1.11929	-1.12137	-1.52097
-35.26	-1.17184	-1.21146	-1.01981	-1.00681	-0.962372	-1.27902	-0.961823	-1.0361	-1.07126	-1.06784	-1.38889	-1.09042	-1.1185	-1.12527	-1.53189
-35.16	-1.17184	-1.22318	-1.03152	-1.02322	-0.962372	-1.29074	-0.972748	-1.04782	-1.08298	-1.07956	-1.4006	-1.09512	-1.13022	-1.13699	-1.54361
-35.06	-1.17065	-1.2345	-1.04285	-1.02283	-0.978394	-1.30206	-0.98407	-1.04272	-1.0943	-1.09088	-1.41193	-1.10645	-1.14154	-1.14832	-1.54242
-34.96	-1.16989	-1.22903	-1.03738	-1.02908	-0.991669	-1.30051	-0.990326	-1.04196	-1.10056	-1.09714	-1.41818	-1.10489	-1.1478	-1.13974	-1.53854
-34.86	-1.17575	-1.23801	-1.04636	-1.03964	-0.997528	-1.30637	-0.996185	-1.04471	-1.10641	-1.103	-1.42404	-1.10764	-1.15366	-1.1409	-1.54282
-34.76	-1.17264	-1.2388	-1.05496	-1.05057	-0.993622	-1.31027	-1.0032	-1.04391	-1.0986	-1.1069	-1.42325	-1.10996	-1.15756	-1.14011	-1.54831
-34.66	-1.18707	-1.25092	-1.06238	-1.05017	-1.00104	-1.31769	-0.995789	-1.04352	-1.10602	-1.11432	-1.42365	-1.12207	-1.15326	-1.13269	-1.54633
-34.56	-1.18472	-1.26028	-1.0499	-1.04782	-1.00339	-1.32004	-0.995026	-1.04898	-1.10837	-1.11667	-1.426	-1.12131	-1.15561	-1.13504	-1.54166
-34.46	-1.19919	-1.25833	-1.05496	-1.05057	-1.00845	-1.31808	-0.988373	-1.06345	-1.11502	-1.11472	-1.43265	-1.12637	-1.16537	-1.13309	-1.55142
-34.36	-1.20038	-1.25873	-1.06317	-1.05878	-0.997925	-1.32629	-0.996582	-1.07166	-1.13025	-1.11981	-1.43146	-1.12286	-1.16888	-1.146	-1.55493
-34.26	-1.21326	-1.26459	-1.05652	-1.06464	-1.00378	-1.33527	-1.00244	-1.07751	-1.12439	-1.12097	-1.4303	-1.12872	-1.16772	-1.15417	-1.55377
-34.16	-1.22458	-1.27591	-1.06552	-1.07596	-1.01981	-1.35129	-1.00595	-1.07712	-1.13571	-1.12448	-1.43851	-1.13223	-1.17123	-1.15536	-1.55026
-34.06	-1.23514	-1.28177	-1.06668	-1.0748	-1.03268	-1.35715	-1.01492	-1.08298	-1.14157	-1.11862	-1.42795	-1.13339	-1.17398	-1.16824	-1.55454
-33.96	-1.24176	-1.28217	-1.06628	-1.08923	-1.04321	-1.36456	-1.02704	-1.09039	-1.14117	-1.12134	-1.43066	-1.13379	-1.1767	-1.16394	-1.56354
-33.86	-1.24722	-1.29153	-1.06863	-1.08377	-1.05026	-1.36691	-1.01767	-1.08182	-1.13181	-1.11667	-1.42599	-1.12442	-1.18216	-1.16629	-1.56119
-33.76	-1.241	-1.29855	-1.06393	-1.08768	-1.04636	-1.37082	-1.02158	-1.08102	-1.13571	-1.10965	-1.42679	-1.12833	-1.17905	-1.17331	-1.56509
-33.66	-1.24216	-1.3013	-1.07449	-1.09665	-1.05222	-1.36496	-1.0126	-1.07516	-1.13297	-1.11392	-1.42795	-1.13889	-1.18179	-1.17215	-1.57095
-33.56	-1.24216	-1.3013	-1.07449	-1.08963	-1.0405	-1.36185	-1.0079	-1.07516	-1.13766	-1.11862	-1.42325	-1.1459	-1.17709	-1.16434	-1.55454
-33.46	-1.25192	-1.29935	-1.07645	-1.0994	-1.05026	-1.36691	-1.00986	-1.08493	-1.13651	-1.11356	-1.42599	-1.14786	-1.18216	-1.1741	-1.55728
-33.36	-1.26169	-1.30911	-1.08621	-1.10916	-1.05692	-1.36887	-1.01962	-1.0947	-1.14157	-1.12173	-1.43576	-1.15762	-1.18491	-1.18387	-1.56393
-33.26	-1.25974	-1.31888	-1.09598	-1.11893	-1.06198	-1.37863	-1.02939	-1.09195	-1.15445	-1.1362	-1.44083	-1.15567	-1.18216	-1.19363	-1.56119
-33.16	-1.26404	-1.32318	-1.10028	-1.11542	-1.05847	-1.37823	-1.02197	-1.09393	-1.16345	-1.1405	-1.43811	-1.15997	-1.17944	-1.19794	-1.56549
-33.06	-1.26599	-1.32513	-1.09833	-1.12518	-1.06824	-1.36926	-1.03174	-1.099	-1.1615	-1.15497	-1.44006	-1.16974	-1.18921	-1.2077	-1.57056
-32.96	-1.26831	-1.33215	-1.10535	-1.12048	-1.07837	-1.37628	-1.03406	-1.10602	-1.16071	-1.15729	-1.43536	-1.17676	-1.1814	-1.21472	-1.57056
-32.86	-1.27145	-1.34232	-1.11551	-1.13065	-1.09323	-1.38644	-1.04892	-1.10757	-1.17557	-1.15964	-1.4346	-1.18692	-1.18686	-1.21317	-1.58072
-32.76	-1.28122	-1.35208	-1.11746	-1.14041	-1.103	-1.3884	-1.05869	-1.12204	-1.19235	-1.1647	-1.43497	-1.19199	-1.19662	-1.22293	-1.59048
-32.66	-1.27692	-1.3595	-1.12488	-1.14001	-1.11041	-1.39581	-1.0661	-1.12946	-1.18805	-1.1651	-1.43536	-1.19238	-1.19232	-1.23035	-1.58307
-32.56	-1.28748	-1.37006	-1.13544	-1.15057	-1.10925	-1.40637	-1.07666	-1.1322	-1.19861	-1.17566	-1.44281	-1.20294	-1.20288	-1.23309	-1.57642
-32.46	-1.29294	-1.3685	-1.13699	-1.16385	-1.12253	-1.41965	-1.08994	-1.14236	-1.21188	-1.18893	-1.45139	-1.21622	-1.20364	-1.24637	-1.58267
-32.36	-1.30505	-1.37592	-1.14911	-1.17596	-1.13464	-1.43176	-1.09033	-1.14978	-1.21619	-1.18933	-1.4588	-1.22052	-1.20874	-1.25848	-1.59479
-32.26	-1.29684	-1.37943	-1.15262	-1.18417	-1.14285	-1.43527	-1.09384	-1.15329	-1.20328	-1.18503	-1.45999	-1.22403	-1.21225	-1.25027	-1.5983
-32.16	-1.29684	-1.37943	-1.1409	-1.17477	-1.13815	-1.43997	-1.09384	-1.14157	-1.20096	-1.18503	-1.46231	-1.22403	-1.21225	-1.24716	-1.603
-32.06	-1.30075	-1.36691	-1.14481	-1.18808	-1.14206	-1.4509	-1.09464	-1.14548	-1.19937	-1.18893	-1.44748	-1.21622	-1.20444	-1.24948	-1.61392
-31.96	-1.29059	-1.36224	-1.13464	-1.18103	-1.1319	-1.44855	-1.08759	-1.13843	-1.19	-1.18347	-1.44513	-1.21387	-1.20209	-1.25183	-1.60687
-31.86	-1.27731	-1.35129	-1.12137	-1.16776	-1.11862	-1.43057	-1.07431	-1.11813	-1.17673	-1.15378	-1.43185	-1.20059	-1.1857	-1.23074	-1.58658
-31.76	-1.2652	-1.32434	-1.10925	-1.15564	-1.10651	-1.39972	-1.06219	-1.10602	-1.15289	-1.14166	-1.41974	-1.18848	-1.1759	-1.21863	-1.57446
-31.66	-1.24841	-1.31927	-1.09717	-1.15057	-1.10144	-1.39465	-1.05713	-1.09314	-1.14783	-1.13971	-1.40686	-1.17169	-1.16382	-1.20184	-1.5694
-31.56	-1.23865	-1.29779	-1.09442	-1.12909	-1.07996	-1.38489	-1.04736	-1.08337	-1.12634	-1.12683	-1.39239	-1.16193	-1.14233	-1.19208	-1.55652
-31.46	-1.21286	-1.27982	-1.06863	-1.11111	-1.06198	-1.36691	-1.02158	-1.05368	-1.10837	-1.10886	-1.36429	-1.14395	-1.12436	-1.1741	-1.52212
-31.36	-1.18747	-1.24661	-1.03152	-1.08572	-1.02408	-1.34152	-0.996185	-1.03299	-1.08298	-1.08817	-1.3342	-1.11856	-1.09897	-1.14871	-1.49203
-31.26	-1.17145	-1.22589	-1.0155	-1.05719	-1.00104	-1.3255	-0.980164	-1.02399	-1.06384	-1.06744	-1.31818	-1.09473	-1.08295	-1.13269	-1.46899
-31.16	-1.12848	-1.18762	-0.984253	-1.01892	-0.969788	-1.29425	-0.948914	-0.99585	-1.03961	-1.03619	-1.28223	-1.06348	-1.0517	-1.09363	-1.43304
-31.06	-1.10699	-1.16614	-0.954956	-0.997436	-0.936584	-1.26495	-0.927429	-0.975952	-1.01813	-1.01471	-1.25372	-1.04199	-1.0224	-1.07214	-1.40143
-30.96	-1.07419	-1.13022	-0.910431	-0.96463	-0.903778	-1.22043	-0.882904	-0.938446	-0.973602	-0.970184	-1.2178	-1.00919	-0.989593	-1.02451	-1.36392
-30.86	-1.02731	-1.09506	-0.879974	-0.922455	-0.873321	-1.18997	-0.852447	-0.907989	-0.935333	-0.942841	-1.18265	-0.978729	-0.959137	-0.989349	-1.32565
-30.76	-1.00543	-1.0802	-0.865112	-0.907593	-0.858459	-1.17511	-0.837585	-0.893127	-0.920471	-0.924866	-1.16778	-0.952147	-0.932556	-0.969788	-1.31079
-30.66	-0.955841	-1.01419	-0.799103	-0.84549	-0.804169	-1.12082	-0.783295	-0.838837	-0.86618	-0.870575	-1.11349	-0.897858	-0.878265	-0.896759	-1.2565
-30.56	-0.865995	-0.92514	-0.710052	-0.756439	-0.715118	-1.02395	-0.694244	-0.749786	-0.77713	-0.766693	-1.02444	-0.805692	-0.789215	-0.807709	-1.16744
-30.46	-0.736295	-0.795441	-0.575653	-0.631439	-0.590118	-0.894254	-0.564545	-0.612274	-0.64743	-0.632294	-0.883024	-0.671293	-0.652496	-0.670197	-1.03775
-30.36	-0.616362	-0.670807	-0.4487	-0.518524	-0.469391	-0.774321	-0.444611	-0.49234	-0.527496	-0.504547	-0.76309	-0.546659	-0.531769	-0.550263	-0.906094
-30.26	-0.514036	-0.561463	-0.351074	-0.416199	-0.370178	-0.671995	-0.342285	-0.390015	-0.420471	-0.402222	-0.656065	-0.429502	-0.437256	-0.447937	-0.80377
-30.16	-0.383575	-0.442719	-0.231537	-0.300568	-0.256134	-0.553253	-0.215729	-0.271271	-0.294708	-0.283478	-0.530304	-0.306061	-0.310699	-0.317474	-0.680327
-30.06	-0.292541	-0.348572	-0.140503	-0.202515	-0.153381	-0.4505	-0.124695	-0.168518	-0.191956	-0.180725	-0.439269	-0.212707	-0.222778	-0.22644	-0.582274
-29.96	-0.246857	-0.317719	-0.0909119	-0.15683	-0.115509	-0.412629	-0.0868225	-0.130646	-0.154083	-0.142853	-0.401398	-0.177155	-0.177887	-0.188568	-0.544404
-29.86	-0.266755	-0.325897	-0.110809	-0.176727	-0.135406	-0.432527	-0.0950012	-0.145844	-0.166168	-0.158051	-0.421296	-0.178315	-0.197784	-0.200653	-0.564303
-29.76	-0.31833	-0.39389	-0.159271	-0.221283	-0.191681	-0.477083	-0.151276	-0.18338	-0.210724	-0.207306	-0.477571	-0.23929	-0.250946	-0.261627	-0.612764
-29.66	-0.379669	-0.477081	-0.245575	-0.309174	-0.267059	-0.560272	-0.234467	-0.266571	-0.298615	-0.290497	-0.56076	-0.324799	-0.341156	-0.347137	-0.695956
-29.56	-0.489808	-0.591919	-0.365112	-0.43103	-0.370178	-0.664186	-0.349304	-0.381409	-0.420471	-0.410034	-0.675599	-0.432618	-0.455994	-0.459656	-0.810793
-29.46	-0.542541	-0.632935	-0.406128	-0.472046	-0.422913	-0.712219	-0.402039	-0.434143	-0.473206	-0.461975	-0.728332	-0.477539	-0.508728	-0.50769	-0.848693
-29.36	-0.5242	-0.614594	-0.387787	-0.441193	-0.38974	-0.689178	-0.371979	-0.415802	-0.447052	-0.443634	-0.706879	-0.463898	-0.478668	-0.489349	-0.825653
-29.26	-0.516754	-0.61496	-0.388153	-0.43454	-0.385406	-0.682525	-0.372345	-0.416168	-0.435699	-0.432281	-0.702545	-0.471283	-0.479034	-0.492828	-0.837738
-29.16	-0.501923	-0.588409	-0.373322	-0.419708	-0.365875	-0.667694	-0.357513	-0.406036	-0.420868	-0.420563	-0.687714	-0.444733	-0.464203	-0.474884	-0.822906
-29.06	-0.478485	-0.576691	-0.35379	-0.396271	-0.358856	-0.644256	-0.337982	-0.393524	-0.400543	-0.418243	-0.668182	-0.433014	-0.449371	-0.463165	-0.799468
-28.96	-0.463257	-0.55365	-0.338562	-0.381042	-0.343628	-0.629028	-0.322754	-0.378296	-0.390015	-0.410034	-0.648254	-0.417785	-0.444275	-0.447937	-0.78424
-28.86	-0.448791	-0.539185	-0.324097	-0.363464	-0.329163	-0.60675	-0.311401	-0.363831	-0.367737	-0.395569	-0.62677	-0.40332	-0.422791	-0.426453	-0.769775
-28.76	-0.446075	-0.536468	-0.309662	-0.367767	-0.314728	-0.604034	-0.318085	-0.364227	-0.353302	-0.381134	-0.624054	-0.400604	-0.424774	-0.430755	-0.767059
-28.66	-0.439026	-0.537231	-0.310425	-0.361511	-0.312378	-0.593079	-0.325867	-0.357971	-0.354065	-0.386597	-0.613098	-0.393555	-0.432556	-0.431519	-0.763122
-28.56	-0.411286	-0.518097	-0.283478	-0.349396	-0.300262	-0.573944	-0.295013	-0.338837	-0.33493	-0.366669	-0.593964	-0.37442	-0.413422	-0.412384	-0.736969
-28.46	-0.426147	-0.531372	-0.296753	-0.362671	-0.313538	-0.582519	-0.312988	-0.344299	-0.340393	-0.379944	-0.599426	-0.387695	-0.421997	-0.417847	-0.750244
-28.36	-0.410523	-0.508728	-0.285828	-0.351746	-0.290894	-0.556763	-0.312195	-0.333374	-0.329468	-0.372131	-0.585388	-0.365052	-0.404053	-0.406921	-0.727601
-28.26	-0.411285	-0.52121	-0.298309	-0.359528	-0.315094	-0.557526	-0.321564	-0.345856	-0.346649	-0.377594	-0.59317	-0.377533	-0.421234	-0.407684	-0.740082
-28.16	-0.408569	-0.510681	-0.300293	-0.361511	-0.305359	-0.55481	-0.318848	-0.34314	-0.350952	-0.371765	-0.590454	-0.374817	-0.413818	-0.408081	-0.737366
-28.06	-0.394501	-0.504425	-0.296356	-0.355255	-0.306122	-0.548553	-0.312592	-0.336884	-0.344696	-0.367828	-0.584198	-0.352142	-0.407562	-0.406525	-0.723297
-27.96	-0.393707	-0.503632	-0.281525	-0.354462	-0.308441	-0.536041	-0.311798	-0.329071	-0.343903	-0.364716	-0.571686	-0.349029	-0.409882	-0.394012	-0.719391
-27.86	-0.379272	-0.500916	-0.285828	-0.340027	-0.310425	-0.533325	-0.309082	-0.333374	-0.341187	-0.3573	-0.56897	-0.348633	-0.404053	-0.395996	-0.711975
-27.76	-0.370667	-0.49231	-0.277222	-0.331421	-0.294006	-0.524719	-0.293457	-0.324768	-0.332581	-0.348694	-0.560364	-0.333008	-0.400146	-0.394409	-0.69165
-27.66	-0.366364	-0.492706	-0.277618	-0.336517	-0.299103	-0.517303	-0.307892	-0.325165	-0.321259	-0.344391	-0.56076	-0.325592	-0.407562	-0.394806	-0.687347
-27.56	-0.364807	-0.474731	-0.271362	-0.33728	-0.29126	-0.511047	-0.294617	-0.318909	-0.315002	-0.331116	-0.554504	-0.319336	-0.389587	-0.38385	-0.67096
-27.46	-0.367157	-0.477081	-0.273712	-0.33963	-0.298309	-0.513397	-0.289947	-0.321258	-0.317352	-0.333465	-0.556854	-0.321686	-0.391937	-0.3909	-0.668609
-27.36	-0.364807	-0.474731	-0.259644	-0.329468	-0.295959	-0.511047	-0.294617	-0.311096	-0.310303	-0.323303	-0.554505	-0.307617	-0.3927	-0.39325	-0.66626
-27.26	-0.359345	-0.473175	-0.2659	-0.335724	-0.302216	-0.517304	-0.300873	-0.317352	-0.30954	-0.329559	-0.549042	-0.318573	-0.395843	-0.394806	-0.667816
-27.16	-0.372253	-0.464966	-0.266	-0.332214	-0.298706	-0.525513	-0.309082	-0.325562	-0.309937	-0.32605	-0.557251	-0.325989	-0.404053	-0.395203	-0.669006
-27.06	-0.37027	-0.456757	-0.265	-0.331024	-0.289703	-0.512604	-0.303192	-0.312653	-0.308746	-0.329559	-0.559173	-0.324798	-0.402863	-0.394012	-0.667816
-26.96	-0.358551	-0.449738	-0.258	-0.324005	-0.287384	-0.505585	-0.300873	-0.305634	-0.290009	-0.329559	-0.556854	-0.31778	-0.384125	-0.375275	-0.648285
-26.86	-0.353882	-0.455994	-0.267	-0.333374	-0.303772	-0.519653	-0.310242	-0.315002	-0.299377	-0.338928	-0.558411	-0.31543	-0.398193	-0.389343	-0.650635
-26.76	-0.367157	-0.469269	-0.262	-0.331024	-0.298309	-0.520416	-0.304779	-0.318146	-0.305633	-0.333466	-0.564666	-0.321685	-0.411468	-0.394806	-0.656891
-26.66	-0.353485	-0.443878	-0.248	-0.31424	-0.276825	-0.504425	-0.291107	-0.311493	-0.280243	-0.319794	-0.550995	-0.308014	-0.397797	-0.384247	-0.640106
-26.56	-0.339417	-0.441528	-0.238159	-0.31189	-0.274475	-0.492676	-0.288757	-0.297424	-0.282593	-0.320557	-0.548645	-0.297852	-0.392334	-0.386597	-0.621338
-26.46	-0.340973	-0.446197	-0.239716	-0.301727	-0.276031	-0.479401	-0.287201	-0.302093	-0.283356	-0.3237	-0.538483	-0.299408	-0.408722	-0.388153	-0.622894
-26.36	-0.339813	-0.449738	-0.226837	-0.300568	-0.274872	-0.478241	-0.281342	-0.305634	-0.282196	-0.329559	-0.537323	-0.286529	-0.39975	-0.379974	-0.609222
-26.26	-0.324188	-0.430206	-0.219025	-0.284943	-0.270172	-0.45871	-0.276642	-0.286102	-0.274384	-0.321747	-0.521698	-0.278717	-0.391937	-0.379181	-0.594391
-26.16	-0.331604	-0.437622	-0.22644	-0.292358	-0.275269	-0.466125	-0.277039	-0.293518	-0.281799	-0.329163	-0.529114	-0.286133	-0.402466	-0.374878	-0.601807
-26.06	-0.333954	-0.444672	-0.22879	-0.294708	-0.284637	-0.468475	-0.279388	-0.288055	-0.284149	-0.331512	-0.531464	-0.276764	-0.397797	-0.372528	-0.601044
-25.96	-0.322235	-0.443878	-0.220978	-0.287689	-0.284638	-0.468475	-0.279388	-0.288055	-0.27243	-0.322907	-0.531464	-0.276764	-0.397797	-0.377228	-0.584625
-25.86	-0.328888	-0.445831	-0.226044	-0.296661	-0.289703	-0.462616	-0.273529	-0.27829	-0.274384	-0.329559	-0.521698	-0.278717	-0.404449	-0.367462	-0.586579
-25.76	-0.342926	-0.45285	-0.237762	-0.30368	-0.301422	-0.469635	-0.285248	-0.285309	-0.281403	-0.328766	-0.528717	-0.277924	-0.418487	-0.374481	-0.593597
-25.66	-0.335907	-0.441925	-0.235443	-0.296661	-0.299103	-0.45871	-0.281342	-0.286102	-0.274	-0.334259	-0.52951	-0.283417	-0.411469	-0.367462	-0.586578
-25.56	-0.333557	-0.431763	-0.216675	-0.297424	-0.303772	-0.444641	-0.278992	-0.27594	-0.272	-0.327209	-0.527161	-0.276367	-0.409119	-0.369812	-0.584229
-25.46	-0.33902	-0.434112	-0.222137	-0.304474	-0.294403	-0.45169	-0.278229	-0.27829	-0.267	-0.329559	-0.521698	-0.278717	-0.39975	-0.367462	-0.586578
-25.36	-0.329651	-0.420044	-0.224487	-0.290405	-0.292053	-0.448547	-0.286011	-0.27594	-0.275146	-0.327209	-0.507629	-0.269	-0.3974	-0.365112	-0.57251
-25.26	-0.325745	-0.416138	-0.220581	-0.286499	-0.288147	-0.444641	-0.275086	-0.265	-0.27594	-0.315491	-0.503723	-0.265	-0.384888	-0.356506	-0.568603
-25.16	-0.312073	-0.414978	-0.206909	-0.285339	-0.282288	-0.438782	-0.261	-0.266174	-0.270081	-0.297913	-0.494751	-0.262	-0.375916	-0.360046	-0.562744
-25.06	-0.315613	-0.413025	-0.205749	-0.283386	-0.285828	-0.425903	-0.249	-0.257	-0.261	-0.296753	-0.488891	-0.265442	-0.374756	-0.3573	-0.549865
-24.96	-0.304657	-0.409882	-0.192474	-0.27713	-0.278778	-0.411835	-0.247	-0.242	-0.243	-0.290497	-0.482635	-0.247	-0.3685	-0.347931	-0.535797
-24.86	-0.299957	-0.409882	-0.194794	-0.27243	-0.274078	-0.407135	-0.241	-0.242	-0.238	-0.290497	-0.466217	-0.243	-0.352081	-0.347931	-0.526398
-24.76	-0.294891	-0.400909	-0.19754	-0.263458	-0.279938	-0.409882	-0.248	-0.237	-0.238	-0.288544	-0.461151	-0.25	-0.347015	-0.345978	-0.510406
-24.66	-0.296844	-0.402863	-0.187775	-0.265411	-0.286591	-0.400116	-0.242	-0.227509	-0.235321	-0.290497	-0.463104	-0.251	-0.348969	-0.352631	-0.504547
-24.56	-0.296051	-0.394257	-0.179169	-0.269318	-0.274078	-0.404022	-0.246	-0.231415	-0.234528	-0.285004	-0.450592	-0.254	-0.352875	-0.358856	-0.503753
-24.46	-0.282379	-0.39389	-0.174103	-0.271271	-0.273712	-0.386444	-0.236	-0.233	-0.233	-0.284638	-0.437714	-0.253327	-0.343109	-0.345184	-0.498688
-24.36	-0.290985	-0.404816	-0.178009	-0.263458	-0.284637	-0.393463	-0.24	-0.225555	-0.234161	-0.288544	-0.44162	-0.261932	-0.342316	-0.345978	-0.490875
-24.26	-0.281219	-0.386444	-0.172943	-0.256805	-0.277985	-0.388397	-0.226	-0.21109	-0.231	-0.283478	-0.420135	-0.259186	-0.33725	-0.340912	-0.48111
-24.16	-0.281219	-0.391144	-0.168243	-0.253693	-0.270966	-0.380585	-0.223541	-0.21579	-0.223602	-0.281891	-0.423248	-0.25058	-0.330231	-0.347931	-0.477997
-24.06	-0.267151	-0.377075	-0.169006	-0.251343	-0.268616	-0.366516	-0.228	-0.21814	-0.224	-0.284241	-0.425598	-0.25293	-0.3349	-0.333862	-0.470947
-23.96	-0.255829	-0.365753	-0.170197	-0.247833	-0.265106	-0.363007	-0.225	-0.222	-0.226	-0.277618	-0.414276	-0.25412	-0.334503	-0.333466	-0.455719
-23.86	-0.256988	-0.366913	-0.163544	-0.248993	-0.270966	-0.352447	-0.221	-0.21579	-0.214996	-0.285797	-0.403717	-0.262298	-0.333343	-0.331512	-0.452178
-23.76	-0.247254	-0.352478	-0.149109	-0.239258	-0.255737	-0.342713	-0.216	-0.211	-0.197449	-0.262756	-0.389282	-0.252564	-0.318115	-0.321777	-0.430725
-23.66	-0.257782	-0.344269	-0.152618	-0.238068	-0.259247	-0.345428	-0.215	-0.212	-0.207977	-0.267853	-0.381073	-0.263092	-0.326324	-0.332306	-0.434234
-23.56	-0.233948	-0.332153	-0.145203	-0.229065	-0.250244	-0.333313	-0.208	-0.2	-0.199	-0.25415	-0.368957	-0.246277	-0.321228	-0.311585	-0.419006
-23.46	-0.220673	-0.318878	-0.127228	-0.22049	-0.241669	-0.323151	-0.193	-0.186	-0.178681	-0.242462	-0.34787	-0.225983	-0.296234	-0.307709	-0.41275
-23.36	-0.208954	-0.307159	-0.126434	-0.208771	-0.237762	-0.323944	-0.181	-0.175568	-0.179474	-0.233856	-0.332245	-0.222076	-0.284515	-0.303009	-0.400238
-23.26	-0.204651	-0.302856	-0.119018	-0.204468	-0.233459	-0.307922	-0.181	-0.178	-0.182	-0.232666	-0.327942	-0.206054	-0.280212	-0.286987	-0.400635
-23.16	-0.19	-0.30014	-0.116302	-0.201752	-0.219025	-0.309906	-0.179	-0.179	-0.184	-0.215118	-0.317413	-0.208038	-0.277496	-0.284271	-0.390106
-23.06	-0.192	-0.291931	-0.103394	-0.200562	-0.222534	-0.315735	-0.165711	-0.179	-0.193115	-0.218628	-0.316223	-0.206055	-0.276306	-0.275269	-0.381897
-22.96	-0.196472	-0.293884	-0.0983276	-0.188477	-0.224487	-0.310669	-0.152832	-0.169	-0.192749	-0.220581	-0.308044	-0.204102	-0.27124	-0.263184	-0.38385
-22.86	-0.214417	-0.285278	-0.109253	-0.206421	-0.235413	-0.321594	-0.168457	-0.183	-0.203674	-0.219788	-0.305664	-0.208008	-0.270447	-0.281128	-0.386963
-22.76	-0.203095	-0.281769	-0.0987244	-0.202911	-0.227203	-0.310272	-0.175	-0.185	-0.192	-0.208466	-0.306854	-0.196686	-0.266937	-0.277618	-0.383453
-22.66	-0.195	-0.285278	-0.109253	-0.201721	-0.247925	-0.316895	-0.188	-0.181	-0.184	-0.216675	-0.302551	-0.204895	-0.270447	-0.272522	-0.375244
-22.56	-0.193	-0.286438	-0.1073	-0.204468	-0.245178	-0.307922	-0.193	-0.178	-0.187	-0.224854	-0.300598	-0.209961	-0.260681	-0.267456	-0.373291
-22.46	-0.192	-0.278259	-0.10144	-0.196289	-0.244019	-0.306763	-0.192	-0.18	-0.193	-0.216675	-0.28772	-0.208801	-0.259521	-0.266296	-0.376831
-22.36	-0.188	-0.279053	-0.106934	-0.199402	-0.240112	-0.302856	-0.176	-0.186	-0.191956	-0.209656	-0.283813	-0.208008	-0.243896	-0.26239	-0.368225
-22.26	-0.198	-0.293091	-0.109253	-0.206421	-0.247131	-0.309875	-0.175476	-0.188	-0.196	-0.223694	-0.28302	-0.212707	-0.254028	-0.26239	-0.367431
-22.16	-0.195282	-0.277863	-0.10495	-0.199005	-0.239716	-0.294647	-0.171	-0.181	-0.177	-0.216278	-0.268585	-0.212311	-0.251312	-0.254181	-0.363128
-22.06	-0.187073	-0.261047	-0.0936281	-0.179	-0.231506	-0.286438	-0.155945	-0.165	-0.173	-0.19635	-0.267395	-0.207214	-0.243103	-0.249085	-0.359619
-21.96	-0.1828	-0.264587	-0.097168	-0.178	-0.218628	-0.285278	-0.154785	-0.156433	-0.167	-0.19519	-0.266235	-0.202942	-0.234131	-0.252625	-0.346741
-21.86	-0.188232	-0.259888	-0.0955811	-0.181	-0.221741	-0.276672	-0.157898	-0.167	-0.162659	-0.201416	-0.257629	-0.210754	-0.225525	-0.244019	-0.34674
-21.76	-0.172	-0.255219	-0.0862122	-0.164	-0.212372	-0.267304	-0.140717	-0.152496	-0.144684	-0.188934	-0.240448	-0.196686	-0.220856	-0.23465	-0.344391
-21.66	-0.174	-0.264191	-0.092865	-0.166	-0.214325	-0.269257	-0.14267	-0.159	-0.151337	-0.183868	-0.245514	-0.190826	-0.232941	-0.23349	-0.334625
-21.56	-0.159	-0.248962	-0.088562	-0.150574	-0.210815	-0.254028	-0.132141	-0.143921	-0.147827	-0.187378	-0.246704	-0.180298	-0.234131	-0.236999	-0.331116
-21.46	-0.158	-0.248169	-0.0877686	-0.153	-0.210022	-0.245422	-0.138367	-0.147827	-0.139221	-0.181885	-0.234192	-0.186523	-0.218506	-0.224487	-0.325623
-21.36	-0.15	-0.240753	-0.0717468	-0.142365	-0.194794	-0.238007	-0.123138	-0.142731	-0.136505	-0.16745	-0.231476	-0.170502	-0.218109	-0.220184	-0.322906
-21.26	-0.147	-0.232544	-0.0682374	-0.134155	-0.186585	-0.222779	-0.114929	-0.139	-0.135315	-0.152	-0.222473	-0.166992	-0.2099	-0.221375	-0.314698
-21.16	-0.145	-0.239594	-0.0705872	-0.124786	-0.188934	-0.232147	-0.10556	-0.129852	-0.125946	-0.154	-0.224823	-0.174042	-0.200531	-0.219025	-0.321747
-21.06	-0.147	-0.24115	-0.0776367	-0.131836	-0.179565	-0.234497	-0.10791	-0.132202	-0.128296	-0.161	-0.215454	-0.178711	-0.195068	-0.221375	-0.32251
-20.96	-0.142	-0.224731	-0.0721436	-0.134155	-0.174866	-0.229797	-0.0914917	-0.120483	-0.126709	-0.151	-0.210754	-0.178711	-0.190369	-0.211975	-0.32251
-20.86	-0.142	-0.224731	-0.0604248	-0.134155	-0.179565	-0.229797	-0.0946045	-0.122803	-0.128296	-0.147	-0.210754	-0.183411	-0.193481	-0.209656	-0.319397
-20.76	-0.132782	-0.215362	-0.0619811	-0.124786	-0.185028	-0.223541	-0.0899352	-0.130646	-0.126739	-0.15	-0.204498	-0.180267	-0.184906	-0.215118	-0.327972
-20.66	-0.130829	-0.201691	-0.0647278	-0.122833	-0.178375	-0.226288	-0.0926819	-0.127106	-0.131805	-0.141	-0.207245	-0.183014	-0.182953	-0.217865	-0.319
-20.56	-0.130829	-0.201691	-0.053009	-0.115814	-0.183075	-0.230988	-0.0879822	-0.123993	-0.135	-0.143	-0.195526	-0.179901	-0.17984	-0.220184	-0.3237
-20.46	-0.138245	-0.212219	-0.0604248	-0.130249	-0.19519	-0.245422	-0.0922852	-0.136108	-0.135315	-0.155	-0.202942	-0.194336	-0.194275	-0.2323	-0.338135
-20.36	-0.133179	-0.200134	-0.0553589	-0.117371	-0.185425	-0.228638	-0.0942383	-0.126343	-0.127136	-0.143	-0.197876	-0.192383	-0.17749	-0.231934	-0.333069
-20.26	-0.134735	-0.20639	-0.0538025	-0.12204	-0.186981	-0.230194	-0.0989075	-0.132599	-0.127106	-0.152	-0.204132	-0.19162	-0.179047	-0.231903	-0.327606
-20.16	-0.136688	-0.20755	-0.0627747	-0.128693	-0.192047	-0.236847	-0.0985413	-0.136871	-0.138458	-0.145	-0.205292	-0.205292	-0.177887	-0.238556	-0.336578
-20.06	-0.141	-0.210663	-0.0627747	-0.121674	-0.185028	-0.236053	-0.10556	-0.134552	-0.145	-0.147	-0.198273	-0.212311	-0.188019	-0.235443	-0.331879
-19.96	-0.146	-0.213013	-0.0487061	-0.126343	-0.182678	-0.236816	-0.10321	-0.142	-0.138	-0.151	-0.206055	-0.213074	-0.17865	-0.240112	-0.334229
-19.86	-0.126923	-0.193878	-0.0444031	-0.12204	-0.175262	-0.2341	-0.0957947	-0.132	-0.123993	-0.147	-0.19162	-0.202545	-0.175934	-0.232697	-0.319793
-19.76	-0.119507	-0.18335	-0.0385743	-0.107605	-0.164734	-0.214966	-0.0836793	-0.124	-0.116577	-0.149109	-0.184204	-0.199829	-0.163818	-0.216675	-0.314698
-19.66	-0.125366	-0.199341	-0.0514526	-0.118164	-0.177612	-0.220825	-0.0911255	-0.135	-0.119324	-0.150269	-0.190063	-0.204102	-0.172791	-0.227234	-0.325256
-19.56	-0.11676	-0.191528	-0.0420531	-0.116577	-0.179931	-0.224732	-0.0770262	-0.133	-0.125549	-0.154175	-0.19397	-0.196289	-0.168884	-0.223327	-0.312744
-19.46	-0.11792	-0.197388	-0.057312	-0.125549	-0.175659	-0.23761	-0.0875854	-0.136	-0.12439	-0.159241	-0.199036	-0.202148	-0.174744	-0.224487	-0.318604
-19.36	-0.109741	-0.200928	-0.0553589	-0.129089	-0.1651	-0.239563	-0.0864258	-0.142	-0.130249	-0.149	-0.197876	-0.197876	-0.178284	-0.22644	-0.317444
-19.26	-0.107788	-0.208313	-0.0604247	-0.139	-0.174866	-0.249328	-0.0797728	-0.144	-0.127502	-0.159241	-0.206054	-0.209961	-0.190369	-0.240906	-0.327209
-19.16	-0.102692	-0.190765	-0.0655212	-0.12674	-0.160431	-0.2341	-0.0723572	-0.135	-0.123199	-0.151825	-0.203339	-0.205658	-0.171234	-0.22879	-0.326813
-19.06	-0.107788	-0.193482	-0.0635377	-0.114624	-0.163147	-0.229798	-0.072754	-0.128	-0.116577	-0.144	-0.187317	-0.199036	-0.170044	-0.224487	-0.31781
-18.96	-0.107391	-0.197784	-0.0608215	-0.118927	-0.17215	-0.222382	-0.0762634	-0.132	-0.11618	-0.147	-0.19632	-0.202545	-0.171234	-0.23349	-0.315094
-18.86	-0.100739	-0.188019	-0.0510559	-0.109161	-0.164703	-0.217316	-0.0664978	-0.115021	-0.109528	-0.134	-0.193573	-0.197479	-0.166168	-0.222931	-0.305328
-18.76	-0.0995792	-0.170441	-0.0498964	-0.0993959	-0.151825	-0.218476	-0.0520326	-0.116	-0.105255	-0.117	-0.179901	-0.190033	-0.158722	-0.208466	-0.304169
-18.66	-0.103088	-0.181763	-0.0604248	-0.114624	-0.155334	-0.221985	-0.0649414	-0.103271	-0.0993652	-0.113159	-0.183411	-0.198242	-0.171631	-0.208862	-0.314697
-18.56	-0.0902099	-0.193115	-0.0553589	-0.114	-0.13855	-0.220032	-0.0668945	-0.102905	-0.09198	-0.1073	-0.181458	-0.185364	-0.165771	-0.203796	-0.297913
-18.46	-0.0898132	-0.195038	-0.0502625	-0.121	-0.13504	-0.229034	-0.0743103	-0.0954895	-0.0907898	-0.106903	-0.178741	-0.177948	-0.170074	-0.191681	-0.292816
-18.36	-0.0949097	-0.200134	-0.0436401	-0.117	-0.142456	-0.224731	-0.0786133	-0.0982056	-0.0942993	-0.0986938	-0.186157	-0.188477	-0.168884	-0.196777	-0.302612
-18.26	-0.0972292	-0.195435	-0.0389404	-0.104858	-0.137756	-0.220032	-0.0786133	-0.0911865	-0.0872803	-0.0908813	-0.186157	-0.188477	-0.173584	-0.194397	-0.293213
-18.16	-0.101532	-0.204437	-0.0479431	-0.114	-0.133453	-0.221222	-0.0930481	-0.094696	-0.0939026	-0.099884	-0.189667	-0.189667	-0.1763	-0.191681	-0.294403
-18.06	-0.104248	-0.199341	-0.0545654	-0.124	-0.137756	-0.227844	-0.0973511	-0.0974121	-0.0911865	-0.0979004	-0.192383	-0.196289	-0.172791	-0.195984	-0.292419
-17.96	-0.0995789	-0.201691	-0.0600281	-0.123	-0.136993	-0.218475	-0.0879822	-0.109161	-0.105255	-0.10965	-0.199432	-0.190033	-0.17984	-0.205353	-0.304169
-17.86	-0.097229	-0.187622	-0.0670776	-0.125	-0.144775	-0.208313	-0.0856323	-0.102112	-0.105225	-0.114	-0.201782	-0.197083	-0.192322	-0.206116	-0.308838
-17.76	-0.0972291	-0.182922	-0.0623781	-0.132202	-0.137756	-0.211426	-0.0903322	-0.106812	-0.102905	-0.119	-0.200195	-0.204102	-0.211853	-0.203003	-0.304138
-17.66	-0.101166	-0.186859	-0.0663147	-0.123	-0.136993	-0.203644	-0.0997009	-0.108368	-0.100555	-0.121	-0.204132	-0.206451	-0.21109	-0.195221	-0.301056
-17.56	-0.105041	-0.188416	-0.0654908	-0.124	-0.126	-0.2005	-0.105957	-0.0982057	-0.0989991	-0.122	-0.19397	-0.200989	-0.204834	-0.203796	-0.300232
-17.46	-0.101135	-0.17981	-0.0662842	-0.113	-0.115	-0.193481	-0.101257	-0.098999	-0.102112	-0.111	-0.197083	-0.208801	-0.21106	-0.210022	-0.294006
-17.36	-0.0988	-0.161835	-0.0608215	-0.115	-0.117	-0.195038	-0.0918884	-0.0958557	-0.0927429	-0.116	-0.183807	-0.210358	-0.210297	-0.19754	-0.295563
-17.26	-0.104	-0.150909	-0.0498963	-0.115814	-0.108	-0.182526	-0.104	-0.0966	-0.092743	-0.121368	-0.183014	-0.198639	-0.202484	-0.193634	-0.279938
-17.16	-0.11	-0.154053	-0.0475464	-0.116577	-0.115906	-0.185669	-0.113	-0.0880737	-0.099	-0.122131	-0.190857	-0.200195	-0.212646	-0.188965	-0.283081
-17.06	-0.0957	-0.147003	-0.0483093	-0.123627	-0.113556	-0.180206	-0.108	-0.0927	-0.0966	-0.129181	-0.183807	-0.202545	-0.202484	-0.185028	-0.28305
-16.96	-0.0964	-0.144653	-0.0506592	-0.11969	-0.121338	-0.17627	-0.101	-0.0817871	-0.0912	-0.122131	-0.173645	-0.200195	-0.188416	-0.179565	-0.2854
-16.86	-0.102	-0.136444	-0.0518494	-0.12558	-0.110809	-0.17746	-0.109467	-0.0877	-0.0978	-0.123322	-0.170135	-0.184967	-0.184906	-0.180756	-0.28659
-16.76	-0.106994	-0.131775	-0.0447997	-0.130249	-0.113159	-0.16809	-0.111816	-0.0845	-0.104858	-0.119385	-0.170898	-0.187316	-0.179443	-0.173706	-0.279541
-16.66	-0.0894	-0.129028	-0.038147	-0.115784	-0.105713	-0.168457	-0.112183	-0.0779	-0.0935059	-0.106506	-0.170532	-0.176758	-0.164978	-0.167053	-0.272888
-16.56	-0.0906065	-0.130219	-0.0393373	-0.121674	-0.106903	-0.166534	-0.113373	-0.0673524	-0.083	-0.107697	-0.174042	-0.176361	-0.161469	-0.172943	-0.266266
-16.46	-0.0909729	-0.118866	-0.0264587	-0.118927	-0.0901184	-0.163788	-0.108307	-0.0623	-0.0732	-0.0885315	-0.152557	-0.171295	-0.154816	-0.170197	-0.2565
-16.36	-0.0882568	-0.11615	-0.0244751	-0.0982056	-0.0772095	-0.144653	-0.0946045	-0.0572	-0.0658	-0.0740967	-0.140442	-0.15918	-0.135681	-0.153381	-0.237366
-16.26	-0.0948792	-0.11496	-0.0139466	-0.0993958	-0.0768128	-0.151276	-0.0957948	-0.0459	-0.0646058	-0.0776063	-0.141632	-0.143952	-0.129059	-0.147553	-0.240875
-16.16	-0.0878601	-0.107941	-0.0186462	-0.104095	-0.0697937	-0.148163	-0.0926819	-0.0388489	-0.0623	-0.0729065	-0.140839	-0.143951	-0.136078	-0.154572	-0.233063
-16.06	-0.0784913	-0.106384	-0.0123902	-0.109558	-0.0682374	-0.146606	-0.0934449	-0.0427	-0.0630494	-0.0760499	-0.137695	-0.142395	-0.134522	-0.153015	-0.218201
-15.96	-0.0843506	-0.104431	-0.0182495	-0.110718	-0.0662842	-0.140747	-0.0922852	-0.0385	-0.0618896	-0.0819092	-0.129517	-0.148254	-0.128662	-0.150269	-0.213928
-15.86	-0.0757446	-0.0958252	-0.0127563	-0.111511	-0.0576782	-0.135254	-0.0836792	-0.0345	-0.0501709	-0.076416	-0.120911	-0.139648	-0.123169	-0.146362	-0.205322
-15.76	-0.063629	-0.0837098	-0.0108338	-0.103302	-0.0455628	-0.136444	-0.0848695	-0.0294	-0.0536805	-0.0658875	-0.122101	-0.128326	-0.116547	-0.13504	-0.194794
-15.66	-0.0667725	-0.086853	-0.0147095	-0.100159	-0.0487061	-0.130188	-0.0770264	-0.0279	-0.0357	-0.0643311	-0.115051	-0.110352	-0.110291	-0.133484	-0.183838
-15.56	-0.0636597	-0.089966	-0.0124	-0.102539	-0.0408937	-0.120056	-0.0747072	-0.0178	-0.0317995	-0.067444	-0.0916138	-0.106445	-0.0962526	-0.121765	-0.172119
-15.46	-0.0679321	-0.0888062	-0.0143	-0.106812	-0.0311279	-0.10791	-0.0641479	-0.022	-0.0259	-0.0615845	-0.0865479	-0.108398	-0.100525	-0.111206	-0.174072
-15.36	-0.0694885	-0.0942688	-0.0229	-0.105255	-0.0397034	-0.0993347	-0.0625916	-0.00876	-0.032196	-0.0647278	-0.0802917	-0.0990295	-0.0989685	-0.10965	-0.165496
-15.26	-0.0531011	-0.0849001	-0.0229494	-0.0841677	-0.0350344	-0.0829473	-0.0532229	0.00061	-0.0345461	-0.0623782	-0.0740361	-0.0943608	-0.0849001	-0.091675	-0.163147
-15.16	-0.0648193	-0.0802002	-0.0401001	-0.0864868	-0.0350342	-0.0891724	-0.0649414	-0.00952	-0.0415649	-0.069397	-0.0857544	-0.108398	-0.0848999	-0.103394	-0.162353
-15.06	-0.0690918	-0.0790407	-0.0272218	-0.0704957	-0.0314943	-0.083313	-0.0543825	-0.00134	-0.023987	-0.0565187	-0.0720825	-0.0908203	-0.0790407	-0.0897218	-0.144775
-14.96	-0.0671692	-0.0778503	-0.0284119	-0.0740051	-0.0326843	-0.0711975	-0.0539856	-0.00485	-0.025177	-0.0600281	-0.061554	-0.0873108	-0.0724182	-0.0744934	-0.145966
-14.86	-0.0609131	-0.0809937	-0.026062	-0.0724487	-0.0358276	-0.0665283	-0.0571289	0.00452	-0.0337524	-0.0498657	-0.0670166	-0.0857544	-0.0778809	-0.0776367	-0.151428
-14.76	-0.0616759	-0.0833436	-0.028412	-0.0583802	-0.0287782	-0.0641784	-0.0594788	0.00687	-0.0329896	-0.0522157	-0.0646667	-0.0747985	-0.0638123	-0.0744935	-0.144379
-14.66	-0.0499573	-0.0887756	-0.0307312	-0.0536804	-0.0240784	-0.0641785	-0.0617981	0.0116	-0.0157776	-0.0397034	-0.0521545	-0.0747986	-0.0473938	-0.058075	-0.13266
-14.56	-0.0398253	-0.0747377	-0.0268251	-0.0466615	-0.0123598	-0.0641783	-0.0547792	0.0139	-0.000152722	-0.0326845	-0.0451353	-0.0599669	-0.0403749	-0.0541688	-0.125641
-14.46	-0.039032	-0.066925	-0.0119934	-0.0310364	-0.00924683	-0.0446472	-0.0500793	0.0116	-0.0017395	-0.0248718	-0.028717	-0.0521545	-0.0247498	-0.0510559	-0.110809
-14.36	-0.039032	-0.066925	-0.0166931	-0.0310364	0.00247192	-0.0368347	-0.0516663	0.00686646	-0.00875854	-0.0131531	-0.0334167	-0.0451355	-0.013031	-0.0393372	-0.110015
-14.26	-0.0167541	-0.049347	-0.0131532	-0.0204774	0.00833121	-0.0293883	-0.0364076	0.0291	0.00180045	-0.00729379	-0.0228576	-0.0415954	-0.00247201	-0.0256654	-0.0877379
-14.16	-0.0151978	-0.0516968	-0.0115967	-0.00408936	0.00598145	-0.0177002	-0.0317383	0.0291	0.0150757	-0.00494385	-0.0150757	-0.0291138	0.00689697	-0.0280151	-0.083069
-14.06	-0.0202941	-0.0505066	-0.0198059	-0.0107117	0.00247192	-0.0259093	-0.0352478	0.0185852	0.014679	-0.0131531	-0.0256042	-0.0326232	-0.00131226	-0.0315247	-0.0787658
-13.96	-0.0249634	-0.0528564	-0.0174561	-0.0130615	0.0126343	-0.0110474	-0.0375977	0.0209351	0.0123291	0.000915527	-0.0115356	-0.0185547	-0.00366211	-0.0291748	-0.076416
-13.86	-0.0187378	-0.0419312	-0.0229492	-0.013855	0.0118408	-0.0118408	-0.0375977	0.0201416	0.0045166	0.00012207	-0.0123291	-0.0240479	-0.0114746	-0.0213623	-0.0803222
-13.76	-0.0280763	-0.0333253	-0.0213624	-0.0130616	0.0244	0.000671268	-0.0250855	0.0178222	0.00530997	-0.00378427	-0.00683606	-0.0302736	-0.013794	-0.0221559	-0.0725099
-13.66	-0.0335693	-0.0223999	-0.0221558	-0.0107422	0.0188599	-0.00482178	-0.0258789	0.0123291	0.0162354	-0.0115967	-0.00531006	-0.0310669	-0.00756836	-0.0299683	-0.0733029
-13.56	-0.017548	-0.0141909	-0.0053408	-0.00955223	0.0200498	0.00418055	-0.0176699	0.0158384	0.0197446	-0.00338767	-0.00412023	-0.0259708	0.000640646	-0.026459	-0.0572819
-13.46	-0.0288696	-0.0223999	-0.0135498	-0.00134277	0.0134277	-0.00244141	-0.0211792	0.00531006	0.013916	0.000915527	-0.00762939	-0.0263672	0.000244141	-0.0252686	-0.060791
-13.36	-0.0359192	-0.0239563	-0.0158997	-0.00369263	0.00637817	0.00222778	-0.0235291	0.00296021	0.00686646	-0.0123596	-0.00997925	-0.028717	-0.00912476	-0.0307312	-0.0514222
-13.26	-0.0397949	-0.0137938	-0.00964341	-0.00524887	0.011841	0.00848395	-0.00866684	-0.00170884	0.00531021	-0.0108031	0.000183165	-0.0185546	-0.00366196	-0.0416869	-0.0576782
-13.16	-0.0351257	-0.0161438	-0.0166931	0.000213623	0.00247192	0.00613403	-0.0157166	-0.000946045	0.00997925	-0.0131531	0.000946045	-0.0209045	-0.013031	-0.0432434	-0.0670467
-13.06	-0.0253602	-0.0110779	-0.00222778	0.021698	0.02005	0.0276183	-0.0106506	0.00881958	0.00100708	-0.00338745	0.00369254	-0.00411996	-0.00326538	-0.0365906	-0.0572816
-12.96	-0.0324097	-0.0126343	-0.00927734	0.0162354	0.0145874	0.0252686	-0.0114136	0.00177002	0.00726318	-0.010437	0.0130615	-0.0134888	-0.00561523	-0.0319214	-0.0518188
-12.86	-0.0308228	-0.00323486	-0.00378418	0.0123291	0.0106812	0.0213623	-0.00750732	0.00726318	0.00335693	-0.00494385	0.0107422	-0.00799561	0.00378418	-0.0311279	-0.0510254
-12.76	-0.0230104	-0.00872803	0.00012207	0.0232544	0.0098877	0.0104368	-0.00128174	0.00646973	0.010376	-0.0057373	0.0130613	-0.013489	-0.00170898	-0.0241089	-0.0432131
-12.66	-0.0327759	-0.0020752	-0.00964355	0.026	0.0165405	0.000671387	-0.0133667	0.00921631	0.00531006	-0.00610352	0.0197144	0.000976563	-0.00366211	-0.0338745	-0.0529787
-12.56	-0.0316162	-0.00482155	-0.00378396	0.0201	0.00598167	0.00262456	-0.0114134	0.00335716	0.00646995	-0.0166624	0.00915532	-0.00958247	-0.0165403	-0.035034	-0.0588378
-12.46	-0.043335	-0.0165405	-0.0131836	0.0154	0.0020752	0.00494385	-0.0192261	0.010376	-0.00524902	-0.0143433	-0.00567627	-0.00958252	-0.0212402	-0.0397339	-0.0518188
-12.36	-0.0421448	-0.0231628	-0.0158997	0.00723267	-0.00143433	-0.00558472	-0.0157166	0.00375366	-0.00875854	-0.0248718	-0.006073	-0.00527954	-0.0161438	-0.0346375	-0.0600278
-12.26	-0.0269166	-0.00793457	-0.00769043	0.0201	0.00366211	0.00262442	-0.00750732	0.00726318	-0.00366211	-0.00964355	0.00915518	0.0115356	-0.0126343	-0.0233154	-0.0510255
-12.16	-0.0292664	-0.0102844	-0.00143433	0.0256	0.00363159	0.00808716	0.00186157	0.0119324	-0.00289917	-0.0112	-0.000213623	0.00448608	-0.00717163	-0.0256653	-0.0533751
-12.06	-0.0218505	-0.0028685	-0.00183091	0.0299	0.000915676	0.021	0.00927749	0.00921646	-0.00329575	-0.00689682	0.0158082	0.0166016	0.00415054	-0.0213622	-0.0490722
-11.96	-0.0195007	-0.0122375	-0.00418091	0.0229	-0.00143433	0.00924683	0.0116272	0.00997925	-0.0126648	-0.000640869	0.0182	0.0213	-0.00521851	-0.0166931	-0.0397034
-11.86	-0.00778198	0.000274658	-0.000274658	0.0315	0.00247192	0.00613403	0.0233	0.00686646	-0.0118713	0.00637817	0.0126648	0.018158	-0.00442505	-0.0119934	-0.0389097
-11.76	-0.00817874	-0.00012207	0.0118408	0.0327	0.00366211	0.010437	0.0363	0.00805664	-0.000549316	0.0106812	0.0216675	0.0177612	0.00299072	-0.0123901	-0.0314942
-11.66	-0.00427246	0.00689697	0.00634766	0.0272	-0.00183105	0.0213623	0.0261	0.0142822	-0.00134277	0.0098877	0.020874	0.0185547	0.00921631	-0.00848389	-0.0322878
-11.56	-0.0124511	0.00183105	-0.0057373	0.0299	0.000915527	0.0115967	0.0139771	0.0123291	-0.00640869	0.0118408	0.0111085	0.0166016	-0.00286865	-0.0166626	-0.0256347
-11.46	-0.00387573	-0.00131226	-0.00418091	0.0268	0.00247192	0.0139465	0.0186462	0.00686646	0.00216675	0.00637817	0.0134583	0.0299	-0.00131226	-0.0198059	-0.0240784
-11.36	0.00823975	0.00769043	0.0118408	0.0358	0.0067749	0.0151367	0.0245	0.00805664	-0.000549316	0.00756836	0.0264	0.0373	0.00299072	-0.00769043	-0.0119632
-11.26	0.00820914	-0.00247183	0.00479135	0.0334	0.00674447	0.00338736	0.012787	-0.00369254	-0.00448599	-0.00418082	0.0146178	0.0201	0.000640959	-0.00302115	-0.00729379
-11.16	0.0043335	-0.0118408	0.00012207	0.0357666	-0.00494385	0.0057373	0.0112305	-0.00134277	-0.0192871	-0.0057373	0.0131	0.0225	-0.00872803	0.00402832	-0.011963
-11.06	-0.00112924	-0.00247192	-0.00534058	0.0334167	-0.0072937	-0.00363168	0.0105	-0.0107117	-0.0263367	-0.0151062	0.000579745	0.0154	-0.0157776	-0.00302124	-0.00650033
-10.96	0.00354004	-0.00170898	-0.0123901	0.0264	-0.0143433	0.00183105	0.00341797	-0.0161743	-0.0169678	-0.0057373	0.00524902	0.0139	-0.0134277	-0.00457764	-0.0135498
-10.86	0.00473022	-0.00753784	-0.00808716	0.0322571	-0.0201721	0.00302124	-9.15527e-05	-0.0243835	-0.00796509	-0.00765991	0.00643921	0.0237	-0.0122375	0.00521851	-0.00765996
-10.76	0.0114	-0.00170912	-0.0162965	0.0310668	-0.0135499	0.0104	0.00812	-0.0247804	-0.00915541	-0.00573744	0.0131	0.0178	-0.00640883	-0.000671521	-0.00885043
-10.66	0.0133	-0.00909424	-0.00964355	0.0307007	-0.0217285	0.00848	0.0132	-0.0298462	-0.00250244	-0.0108032	0.0033	0.0158	-0.0106812	0.0020752	-0.0139162
-10.56	0.00238	-0.0177	-0.0135497	0.0174	-0.0186156	-0.000122	0.00226	-0.0368651	-0.00329575	-0.00769028	0.00409	0.00488	-0.0145873	-0.00183091	-0.00610332
-10.46	0.000427	-0.00482178	-0.000671387	0.0115	-0.0174561	0.00574	0.000305	-0.0286865	0.00256	-0.0135498	0.00525	0.0178	-0.0134277	0.00635	-0.00494385
-10.36	3.05e-05	-0.0083313	-0.00418091	0.0197449	-0.0209656	0.00223	0.00381	-0.0368958	-0.00405884	-0.00534058	0.0103	0.0111	-0.00521851	-0.00418091	-0.00845322
-10.26	0.011	-0.00442514	0.00754	0.019	-0.0170594	0.0147	0.0108	-0.0400086	-0.00485238	-0.00143442	0.00955	0.0220639	-0.00131235	-0.000274748	0.00327
-10.16	-0.00192	-0.00247	-0.00143	0.00296	-0.0158997	0.012	-0.00204	-0.0380554	0.00101	0.000519	0.00369	0.0193176	-0.00247	-0.00143	-0.00259
-10.06	0.00119	0.000641	-0.0100403	0.00217	-0.026825	0.00809	0.00577	-0.0302429	0.000214	-0.00339	0.0029	0.00839	-0.0110779	0.00168	0.00992
-9.96	-0.00543	-0.00909424	0.00208	0.0142822	-0.0186157	0.0155029	0.0109	-0.0298462	-0.00641	-0.00769	-0.00684	0.0205078	0.00104	-0.00262	0.017334
-9.86	0.00122	-0.00403	0.00714	0.0162354	-0.0166626	0.0104	0.0198364	-0.0278931	0.00415	-0.00104	-0.0142822	0.0255737	0.00299	0.000122	0.0223995
-9.76	-0.014	-0.0192869	-0.0104	0.000977	-0.0303342	0.00457788	0.00457786	-0.0314329	-0.0111	-0.0116	-0.0318601	0.00799584	-0.0123	-0.0135	0.00482202
-9.66	-0.00192	-0.0142	-0.00302	0.0138855	-0.0346375	-0.00443	0.00576782	-0.0302429	-0.0029	-0.00339	-0.0197449	0.0169983	-0.0111	-0.0108	0.00521852
-9.56	-0.00153	-0.0138	-0.00964	0.0142824	-0.0225218	-0.0157	0.0131837	-0.0181273	-0.0025	-0.0061	-0.0115	0.020508	-0.0107	-0.0174559	0.0173342
-9.46	0.00784302	-0.000519	-0.0112	0.0127258	-0.0209656	-0.00949	0.00772095	-0.00876	-0.000946	0.00247	-0.0147	0.0220642	-0.0122	-0.00418	0.0188904
-9.36	0.00198364	-0.00168	-0.0139	0.0138855	-0.0315247	-0.0154	0.0104675	-0.0177	0.000213623	-0.00809	-0.0275574	0.0279236	-0.0111	-0.00223	0.0130311
-9.26	0.0109555	-0.00912	-0.012	0.0111389	-0.0318909	-0.0087	0.0155334	-0.0204773	-0.00485	-0.0132	-0.0287173	0.0220639	-0.00912	-0.00497	0.0227963
-9.16	-0.00699	-0.0122	-0.0198	0.00411987	-0.0295715	-0.00949	0.00302124	-0.0213	-0.00485229	-0.0163	-0.0295105	0.00253296	-0.0169	-0.0198	0.0149843
-9.06	0.000426918	-0.00793	-0.00378	0.00531006	-0.0322876	-0.00989	0.000305176	-0.0193	-0.000549316	-0.00494	-0.0252078	0.0185544	-0.00482	-0.0069	0.0310055
-8.96	-0.00817871	-0.0118	-0.000671387	0.00372314	-0.0408936	-0.0208	0.000305176	-0.0209	-0.0139	-0.0135	-0.026	0.0130615	-0.0134	-0.0124	0.0223999
-8.86	-0.000762939	-0.0161	-0.00497437	-0.000579834	-0.0288	-0.0134	0.0038147	-0.0127	-0.0119	-0.00143433	-0.0139	0.00643921	-0.0177	-0.012	0.0227967
-8.76	-0.0069885	-0.00833108	-0.00338723	0.0010073	-0.028	-0.0126	0.00460838	-0.0166	-0.0158	-0.00534035	-0.0178	0.0041199	-0.0122	0.000519022	0.0353089
-8.66	-0.00427246	-0.0157	-0.00848389	-0.00408936	-0.0253	-0.0224	-0.00518799	-0.0287	-0.0209	-0.0127563	-0.0299	0.00134277	-0.0173	0.00323486	0.0302122
-8.56	-0.00112893	-0.0110779	-0.00534058	-0.0126648	-0.0307	-0.0232	-0.00595093	-0.0255	-0.031	-0.0229	-0.0276	-0.00332619	-0.0228	0.00479126	0.02475
-8.46	3.05176e-05	-0.000518799	0.00363159	-0.0162	-0.028	-0.0173	-0.00320435	-0.0126648	-0.0244	-0.00534058	-0.0217	0.00253296	-0.0083313	0.00363159	0.0384216
-8.36	0.00119019	-0.00637817	-0.00222778	-0.0173645	-0.0268	-0.0263	-0.00595093	-0.0154114	-0.0216	-0.00808716	-0.0189514	0.00527954	-0.0236	-0.00222778	0.0325625
-8.26	0.000427082	0.00299063	0.00402823	-0.0111085	-0.0253	-0.0216	0.00732413	-0.0162	-0.0201	-0.00885019	-0.00567643	0.00213607	-0.0165	0.00872794	0.0388182
-8.16	0.00317383	0.0057373	0.00909424	-0.0130615	-0.0342	-0.0306	-0.00164795	-0.0228	-0.0103149	-0.0108032	-0.0045166	0.000976563	-0.0185	0.0137939	0.0321655
-8.06	0.009399	0.00183105	0.00128174	-0.0107422	-0.0272	-0.0197	-0.00714111	-0.0189	-0.0111084	-0.00299072	-0.0123295	0.000182688	-0.00756836	0.0130005	0.0360714
-7.96	-0.00152588	-0.0020752	-0.00964355	-0.0287	-0.0264282	-0.0306	-0.0133667	-0.0298	-0.0142212	-0.0186157	-0.0146484	-0.00372314	-0.0106812	-0.00262451	0.0251465
-7.86	0.00430298	0.00845337	0.00088501	-0.0142517	-0.0268	-0.0231628	-0.00595093	-0.0193176	-0.0162048	-0.0158997	-0.00881958	-0.00802612	-0.0126648	0.00479126	0.0278624
-7.76	-0.00543185	0.00103751	-0.00183114	-0.0200807	-0.0342	-0.0306	-0.0133668	-0.0251466	-0.02594	-0.0108033	-0.0162351	-0.0060422	-0.0224	0.00988761	0.0329593
-7.66	0.0160522	0.0155029	0.0196533	-0.0150146	-0.0174561	-0.0208	0.00811768	-0.00836182	-0.00445557	0.00598145	-0.0134888	-0.000976563	-0.00402832	0.0282593	0.0427245
-7.56	0.0137026	0.017853	0.0173037	-0.0142515	-0.0190122	-0.0161436	0.00576805	-0.0107114	-0.00210549	-0.00338723	-0.00411965	0.00839256	-0.0110777	0.0212099	0.0520937
-7.46	0.0137024	0.0131531	0.0141907	-0.0244	-0.0190125	-0.0232	0.0135803	-0.0154114	-0.00680542	-0.000274658	-0.00411987	0.00369263	-0.00326538	0.01651	0.0489807
-7.36	0.0168152	0.0248718	0.00949097	-0.0173645	-0.0072937	-0.00363159	0.0135803	-0.0146179	0.000213623	0.00442505	-0.00723267	-0.00332642	0.00845337	0.0173035	0.0442812
-7.26	0.0137025	0.0240784	0.0133972	-0.0182	-0.000274658	-0.00442493	0.0292053	-0.0138245	-0.00289917	0.00521851	-0.000213504	0.00918591	0.00765991	0.0329285	0.0559999
-7.16	0.0254517	0.0202026	0.024353	-0.022	-0.00415039	-0.00830078	0.0323486	-0.00366211	0.00805664	0.0153809	0.00292969	0.0154419	0.0155029	0.0360718	0.0591431
-7.06	0.0207215	0.0279848	0.019623	-0.0103453	-0.00418073	-0.000518739	0.0276186	-0.00369245	0.0080263	0.0153505	0.00289923	0.0154114	0.0154726	0.0329286	0.0591126
-6.96	0.0176086	0.0365906	0.00949097	-0.0134583	0.00442505	0.00497437	0.0143738	0.000213623	0.00491333	0.02005	0.00680542	0.00759888	0.0170593	0.0329285	0.0677185
-6.86	0.027771	0.0319214	0.0196533	-0.0103149	-0.000244141	0.010437	0.0159302	-0.000549316	0.0119629	0.0137939	-0.00177002	0.0107422	0.022522	0.0313721	0.0614625
-6.76	0.0375365	0.0408934	0.0216063	-0.00134291	-0.00299086	0.00769027	0.0131835	0.00140367	0.0170287	0.0204466	0.000182942	0.00958236	0.024475	0.0450438	0.0642088
-6.66	0.0367432	0.0354004	0.020813	-0.00683594	0.00402832	0.00457764	0.00537109	0.000610352	0.0115356	0.0196533	0.0111084	-0.000610352	0.0314941	0.0395508	0.0634153
-6.56	0.031281	0.0307313	0.0122377	-0.0193175	0.0102846	-0.00558427	0.00851454	0.0037538	0.0107728	0.0220033	0.00875899	-0.00527909	0.0213319	0.0270692	0.0696721
-6.46	0.0465088	0.0506592	0.0274658	-0.0032959	0.0184937	0.0143433	0.0120239	0.0150757	0.0189819	0.0302124	0.0216675	-0.00177002	0.022522	0.0469971	0.0778809
-6.36	0.0414429	0.0604248	0.0247192	-0.00134277	0.0321655	0.0194092	0.0170898	0.0240479	0.0279541	0.0290527	0.0283203	0.00488281	0.0361938	0.0567627	0.0767212
-6.26	0.0453492	0.0596314	0.0247193	-0.00213614	0.034485	0.0233155	0.00927743	0.0162354	0.0279542	0.0352784	0.0228273	0.000976682	0.0354005	0.0559693	0.0829469
-6.16	0.0414429	0.0557251	0.0255127	0.00726318	0.039978	0.0288086	0.0217896	0.0248413	0.0256348	0.0360718	0.0236206	0.00488281	0.0330811	0.052063	0.0837401
-6.06	0.0508118	0.0549622	0.0184631	0.000213623	0.0423279	0.0334778	0.0163269	0.0342102	0.0185852	0.0290222	0.016571	0.00253296	0.033844	0.0426941	0.0813904
-5.96	0.0461121	0.0502625	0.0231628	-0.00448608	0.0376282	0.0287781	0.0233459	0.0342102	0.0138855	0.0220032	0.0212708	0.009552	0.033844	0.0544128	0.0845032
-5.86	0.0355835	0.0545654	0.024353	-0.0150146	0.0458374	0.0299683	0.0151367	0.0275879	0.0119629	0.0263062	0.0177612	-0.000976563	0.0420532	0.0509033	0.0739749
-5.76	0.0508116	0.0690001	0.027069	0.000213489	0.0563658	0.0451963	0.0233458	0.0303038	0.0224913	0.0423277	0.0329893	0.0142515	0.0525817	0.0661315	0.0931089
-5.66	0.0461426	0.057312	0.0255127	-0.00134277	0.0595093	0.0436401	0.0288086	0.0318604	0.0209351	0.0360718	0.0283203	0.0213013	0.0440063	0.0614624	0.0915528
-5.56	0.0543209	0.0615845	0.0266724	0.0115356	0.0606689	0.0518185	0.0229492	0.0377197	0.017395	0.0403442	0.0364987	0.0177609	0.0568848	0.0532227	0.092712
-5.46	0.0449524	0.0522156	0.0243225	-0.00253296	0.0559998	0.0432434	0.0213928	0.0283508	0.0127258	0.035675	0.0349426	0.0154114	0.0444031	0.0485535	0.091156
-5.36	0.0449524	0.0592346	0.0173035	-0.009552	0.0583191	0.0401306	0.01828	0.0283508	0.0127258	0.035675	0.0466614	0.0162048	0.0514221	0.056366	0.0880434
-5.26	0.0519713	0.0561217	0.0180968	-0.000946134	0.0552062	0.0510558	0.0292052	0.0439757	0.0244445	0.0395812	0.0622862	0.0201109	0.0631408	0.0688781	0.0872496
-5.16	0.0551147	0.0662842	0.0196533	-0.00720215	0.0653687	0.0526123	0.0229492	0.0455322	0.0197754	0.0466309	0.0638428	0.0185547	0.0568848	0.0626221	0.097412
-5.06	0.0480959	0.0592652	0.0227662	-0.0040893	0.0645753	0.0502932	0.0198365	0.043213	0.0228882	0.038025	0.0646364	0.0232546	0.0576783	0.0587159	0.0888063
-4.96	0.0422058	0.0658875	0.0192566	-0.00759888	0.0727844	0.0491028	0.0233459	0.0420227	0.021698	0.0446472	0.0759583	0.0298767	0.0690002	0.0700378	0.0852966
-4.86	0.0449524	0.0709534	0.025116	-0.000946045	0.0708313	0.0549622	0.01828	0.0478821	0.0244446	0.035675	0.0708923	0.0232239	0.0623474	0.0798035	0.0833435
-4.76	0.0449522	0.0717468	0.0220032	0.00216675	0.0677185	0.0619811	0.0252991	0.0549011	0.0291443	0.0473938	0.0732115	0.0248106	0.0639343	0.0751038	0.0864561
-4.66	0.0488586	0.0678406	0.0204163	-0.00643921	0.066925	0.0479431	0.0166931	0.040863	0.0205383	0.0513	0.0700989	0.0162048	0.0553284	0.0688782	0.0755306
-4.56	0.0343935	0.0697939	-0.00106797	-0.011505	0.0524599	0.0287783	0.0077211	0.0342104	0.0177919	0.0368349	0.0673525	0.00955224	0.0486757	0.0778505	0.0743716
-4.46	0.0414429	0.0721436	-0.0057373	-0.00915527	0.0595093	0.0358276	0.0186768	0.0513916	0.0209351	0.0438843	0.0704956	0.000183105	0.0557251	0.0880127	0.0673218
-4.36	0.0414429	0.0721436	0.00598145	-0.0177612	0.0626221	0.0436401	0.0123901	0.0474854	0.0310669	0.0438843	0.0822144	0.00488281	0.0588379	0.0864258	0.0712281
-4.26	0.0469052	0.0776061	0.0036315	-0.0154115	0.0696715	0.048309	0.00772086	0.0584411	0.0232848	0.0415343	0.0798642	0.0142514	0.0580749	0.0934753	0.0735776
-4.16	0.0418396	0.0795593	0.00637817	-0.0134583	0.0716248	0.0440369	-0.000457764	0.0486755	0.0213318	0.044281	0.0865173	0.0122986	0.0561218	0.0931091	0.0653989
-4.06	0.0300903	0.0733032	-0.000671387	-0.0306396	0.0598755	0.048706	-0.00518799	0.0369263	0.0213013	0.0442505	0.0825805	-0.00177006	0.0560913	0.0813599	0.0653686
-3.96	0.0305176	0.0674438	-0.00183105	-0.036499	0.0595093	0.0428467	-0.0055542	0.0404663	0.0178223	0.032959	0.0861206	0.00567627	0.0596313	0.0802002	0.064209
-3.86	0.0351868	0.0815125	0.00283813	-0.0318	0.0727844	0.053009	-0.00088501	0.0576477	0.0342102	0.0493469	0.0923767	0.0103455	0.0658875	0.0848694	0.068878
-3.76	0.03244	0.0725402	-0.0100404	-0.0369	0.0473937	0.0557555	-0.00204477	0.0682067	0.023651	0.0513	0.0849303	0.0122984	0.0584411	0.0837096	0.0677184
-3.66	0.0355835	0.0780029	-0.00299072	-0.0416	0.0458374	0.057312	-0.00671387	0.057251	0.0267944	0.0614624	0.0880737	0.0177612	0.0498657	0.086853	0.0661622
-3.56	0.0340272	0.082672	0.00167838	-0.0329896	0.0505065	0.0705873	-0.00204477	0.063507	0.0330504	0.0661315	0.0865175	0.0122987	0.0631408	0.11496	0.0724183
-3.46	0.0351868	0.0783997	0.00753784	-0.0318	0.0462341	0.0834656	0.0108337	0.077179	0.0342102	0.0649719	0.087677	0.0345764	0.0768127	0.116119	0.0805969
-3.36	0.0429993	0.0854187	0.0145569	-0.0271301	0.0485535	0.0811462	0.0116272	0.084198	0.0490417	0.0618591	0.0954895	0.0329895	0.0885315	0.133331	0.0813904
-3.26	0.0382995	0.0807191	0.0044252	-0.0224303	0.0462343	0.0764465	0.0202333	0.0740663	0.0373231	0.0641786	0.102509	0.0376892	0.0807191	0.135651	0.0813903
-3.16	0.0379333	0.0733337	-0.0100403	-0.032196	0.0364685	0.0783997	0.0174866	0.0838318	0.0221252	0.0520935	0.0904236	0.0209045	0.0717468	0.118866	0.0880434
-3.06	0.0382995	0.0737	-0.0072937	-0.0201111	0.0368347	0.0928649	0.0124207	0.0959167	0.0224915	0.0602722	0.115021	0.0376891	0.072113	0.133331	0.093109
-2.96	0.0406494	0.0588379	-0.00732422	-0.0216675	0.0313721	0.0889282	0.00848389	0.0943604	0.0271606	0.0595093	0.121277	0.0548706	0.0713501	0.121582	0.0907593
-2.86	0.0461426	0.0479126	-0.0182495	-0.0286865	0.017334	0.0827026	-0.0055542	0.0990601	0.0256348	0.0477905	0.120483	0.0556641	0.0596313	0.119263	0.0868534
-2.76	0.0543219	0.0545654	-0.00769049	-0.0314	0.0247192	0.0955817	-0.00830084	0.0963134	0.0291137	0.0481567	0.129456	0.0685431	0.0639037	0.121216	0.085694
-2.66	0.0531616	0.0752563	0.00909424	-0.00604	0.0430908	0.113953	0.0217896	0.109985	0.0256348	0.0681152	0.137695	0.0751953	0.0830688	0.127075	0.103272
-2.56	0.0566708	0.0756527	0.0337216	-0.000946	0.0434872	0.129181	0.020599	0.110382	0.0509945	0.0739437	0.151336	0.0857235	0.0857846	0.140716	0.109893
-2.46	0.0359497	0.0643311	0.0294189	-0.0130615	0.0290527	0.129578	0.0139771	0.0959473	0.0482788	0.064209	0.15332	0.0908203	0.0838623	0.127869	0.100159
-2.36	0.047699	0.0854187	0.0536194	0.000213623	0.0454407	0.154572	0.0233	0.111542	0.061554	0.0837097	0.168915	0.100983	0.0916443	0.123932	0.11966
-2.26	0.0500185	0.0854188	0.0583192	0.0189515	0.0438538	0.16629	0.0351	0.120148	0.0849915	0.0884095	0.193939	0.115021	0.0971375	0.152069	0.129059
-2.16	0.0438	0.0846252	0.0708313	0.0236511	0.0259	0.162384	0.0273	0.135773	0.0888977	0.087616	0.200958	0.104095	0.0994568	0.155975	0.118866
-2.06	0.0422	0.0823061	0.0575258	0.0276	0.00637832	0.162384	0.0421	0.127167	0.0841981	0.0852968	0.193146	0.0876774	0.0768129	0.144257	0.116547
-1.96	0.0352	0.0924377	0.0817566	0.0275574	-0.00534058	0.165497	0.0545959	0.136566	0.0935974	0.0923157	0.18454	0.100189	0.0643005	0.127838	0.109528
-1.86	0.0352	0.102631	0.0942688	0.0166321	-0.00454712	0.167084	0.0592957	0.120148	0.0802917	0.0766907	0.185333	0.109589	0.0666809	0.1138	0.0931096
-1.76	0.0172436	0.10495	0.0848695	0.0205385	-0.0123595	0.197541	0.0679018	0.121735	0.0865785	0.0931093	0.174409	0.0923779	0.0650941	0.1091	0.0899975
-1.66	0.0222778	0.0967407	0.0938721	0.0419922	-0.00183105	0.228394	0.08	0.102539	0.103333	0.0997314	0.164612	0.098999	0.0529785	0.11261	0.103638
-1.56	0.0386966	0.0654909	0.11261	0.0318605	0.00598164	0.225281	0.0792	0.101807	0.119751	0.0794	0.170899	0.049805	0.0334475	0.089966	0.101319
-1.46	0.0437927	0.0745	0.135651	0.0353699	0.0306091	0.26004	0.0498962	0.0881	0.124054	0.0814	0.161896	0.0368958	0.0174255	0.0771	0.107941
-1.36	0.0351868	0.0581	0.152863	0.00100708	0.0259094	0.260834	0.0663	0.0857849	0.125641	0.0736	0.130646	-0.00527954	0.00338745	0.0317688	0.106414
-1.26	0.0508	0.0346369	0.145049	0.0119318	0.065	0.256131	0.129608	0.0724787	0.182647	0.0766901	0.126736	-0.0482516	-0.013825	-0.00808771	0.139187
-1.16	0.0332336	-0.0532532	-0.0108	0.0256042	-0.00338745	0.215912	0.0448303	-0.028656	0.129913	-0.026825	0.0622864	-0.0267639	-0.131378	-0.0764465	0.099757
-1.06	0.0797387	-0.223174	-0.163542	-0.101348	-0.0561205	0.0881615	-0.0852343	-0.0243822	0.0935988	-0.282683	-0.00217049	-0.0748023	-0.10208	-0.210417	0.0852929
-0.959999	-0.161316	-0.0235596	-0.343628	-0.367371	-0.308838	0.154968	-0.324707	-0.160706	-0.0997925	-0.497131	-0.177551	-0.344727	-0.274	0.108704	-0.0119629
-0.860001	-0.55542	-0.420044	-0.259644	-0.203674	-0.44519	0.0233154	-0.454773	-0.300964	-0.467346	-0.410034	-0.753723	-0.667786	-0.359924	-0.20105	-0.233454
-0.760002	-1.05897	-0.980595	-0.618657	-0.550969	-0.766667	-0.556777	-0.792668	-0.72321	-0.958378	-0.668217	-1.02602	-1.18538	-0.814213	-0.676457	-0.811965
-0.66	-1.70975	-1.43686	-1.27725	-1.14395	-1.46902	-1.31693	-1.48019	-1.53104	-1.42947	-1.36826	-1.74319	-1.54318	-1.51578	-1.52725	-1.58233
-0.560001	-2.30116	-2.3876	-1.7139	-2.14389	-2.02212	-2.25129	-2.17312	-2.00131	-2.06302	-2.02835	-2.32209	-1.72443	-2.36496	-2.32797	-2.44636
-0.459999	-2.52847	-2.80795	-1.97879	-2.60721	-2.56589	-3.01614	-2.66922	-2.79977	-2.43729	-2.60574	-2.57834	-1.88065	-2.62357	-2.8616	-3.16666
-0.360001	-2.62576	-2.51303	-1.9581	-2.78653	-2.82175	-3.35794	-3.00089	-2.81424	-2.45407	-2.59439	-2.62405	0.415009	-2.39584	-2.94168	-3.33663
-0.260002	1.26443	1.46867	1.43999	-2.08528	-1.09865	-2.29978	-1.61842	-0.67708	3.56822	0.0833573	0.617701	11.1513	1.87254	-0.087358	-0.924536
-0.16	11.9336	3.63229	1.55795	4.59512	5.40445	3.96432	1.76627	1.1846	2.74594	6.96262	19.7072	26.0353	14.8244	13.3419	12.8696
-0.0600014	23.7113	1.93502	-0.339766	2.03261	2.70442	3.09128	0.330767	0.72403	2.41818	6.94973	19.9178	30.6822	29.707	32.9861	35.5442
0.0400009	33.7414	0.809235	-1.62918	0.246307	1.15164	2.24717	-0.884857	0.0799211	2.35883	7.10992	20.3771	31.61	43.3112	51.995	58.8869
0.139999	42.4048	-0.0169373	-2.60069	-1.28691	0.0981622	1.72058	-1.31961	-0.446655	2.20254	7.34738	20.9092	32.7568	53.4967	93.94	81.6189
0.239998	50.0234	-0.536046	-3.19131	-2.38297	-1.08231	1.10654	-1.93644	-0.638036	2.12051	7.64816	21.4622	34.3041	53.5038	96.4228	103.551
0.34	55.8899	-1.1	-3.62759	-2.91385	-1.90768	0.731537	-2.30127	-0.751373	2.15256	8.00674	22.1092	35.9732	54.6248	100.191	123.804
0.439999	58.3934	-1.53995	-4.0405	-3.44315	-2.45652	0.341705	-2.68015	-0.856049	2.40292	8.34463	22.9166	37.5295	56.8963	104.936	141.206
0.540001	54.8223	-1.91422	-4.16626	-3.86499	-2.81665	0.14438	-2.80753	-0.858004	2.46234	8.65247	23.6197	39.2303	59.3686	110.681	150.367
0.639999	44.2246	-2.24075	-4.42179	-4.23063	-3.12839	0.0866089	-2.97629	-0.948608	2.54825	9.02041	24.4775	40.9818	62.1811	116.406	151.699
0.739998	32.7977	-2.58805	-4.65225	-4.4299	-3.35263	0.125642	-3.02591	-1.04392	2.64902	9.43997	25.2705	42.7865	65.5651	122.178	155.363
0.84	23.3551	-2.86694	-4.73349	-4.54001	-3.52682	-0.100128	-3.17664	-1.00406	2.7811	9.82431	26.1393	44.5439	68.7006	128.504	161.078
0.939999	16.1266	-2.98722	-4.74167	-4.60056	-3.62332	-0.402496	-3.254	-0.886139	2.91662	10.206	26.9467	46.3252	72.0053	134.644	168.354
1.04	11.0051	-3.09427	-4.82294	-4.75836	-3.77643	-0.698179	-3.33133	-0.796694	3.07132	10.6052	27.7436	48.2932	75.6397	140.756	176.124
1.14	7.11838	-3.29428	-4.84873	-4.76853	-3.86002	-0.827057	-3.35013	-0.762238	3.24237	10.9849	28.5568	50.2283	78.9608	146.9	184.534
1.24	4.41136	-3.47595	-4.92844	-4.88809	-3.89444	-0.716123	-3.32001	-0.674806	3.50333	11.3927	29.4044	51.9259	82.5725	152.976	192.498
1.34	2.65469	-3.61264	-4.99716	-4.97794	-3.85538	-0.684906	-3.33719	-0.605255	3.76855	11.8243	30.3025	53.7537	86.3604	158.869	200.266
1.44	1.11686	-3.66736	-5.02881	-5.01349	-3.86359	-0.74469	-3.3349	-0.527527	3.95102	12.3372	31.2248	55.6568	89.8643	164.611	207.508
1.54	-0.142548	-3.76968	-5.10141	-5.05173	-3.89481	-0.848966	-3.33096	-0.420869	4.17093	12.9048	32.1931	57.5435	93.4792	170.197	214.179
1.64	-0.792938	-3.83258	-5.17255	-5.03613	-3.99793	-0.888397	-3.28918	-0.27829	4.33578	13.4306	33.1471	59.4162	96.901	175.555	220.199
1.74	-1.43	-3.87747	-5.20145	-4.95096	-4.01279	-0.87979	-3.23563	-0.21811	4.4928	13.9853	34.0502	61.272	100.374	180.779	225.519
1.84	-1.97925	-3.92551	-5.20496	-4.94745	-4.03662	-0.879822	-3.15085	-0.132202	4.70065	14.4962	34.9291	63.1693	103.842	185.759	230.378
1.94	-2.33084	-3.99503	-5.24362	-4.9744	-4.08853	-0.886017	-3.04227	-0.136871	4.87604	14.9654	35.742	65.0541	107.368	190.638	234.539
2.04	-2.65427	-4.0271	-5.24167	-5.01071	-4.09909	-0.984069	-2.95789	-0.1427	5.03461	15.4998	36.6537	66.9408	110.817	195.161	237.881
2.14	-3.00504	-4.11453	-5.16904	-4.99667	-4.07718	-1.0083	-2.97818	-0.0778809	5.19086	16.0356	37.5607	68.876	114.39	199.545	240.785
2.24	-3.32187	-4.19775	-5.1214	-4.94586	-4.04987	-1.02161	-3.02936	0.0361324	5.37994	16.4545	38.4326	70.7323	117.916	203.647	243.458
2.34	-3.63983	-4.22668	-5.08932	-5.00052	-4.04123	-1.08484	-3.03094	0.208862	5.61743	16.8989	39.3428	72.4959	121.364	207.676	245.373
2.44	-3.77572	-4.31183	-5.06708	-5.10565	-4.10492	-1.138	-2.99426	0.387695	5.84982	17.3752	40.3127	74.2889	124.768	211.169	247.292
2.54	-3.87344	-4.36963	-5.05695	-5.11578	-4.06982	-1.16727	-2.9856	0.513153	6.10254	17.8521	41.2373	76.1162	128.153	214.765	248.804
2.64	-4.01016	-4.38995	-5.0882	-5.1275	-4.04321	-1.14893	-2.9364	0.625977	6.35455	18.34	42.1393	77.9428	131.523	217.828	250.339
2.74	-4.12457	-4.4122	-5.09833	-5.14862	-4.04944	-1.16571	-2.85245	0.753784	6.58109	18.8337	43.0658	79.8076	134.825	220.699	251.574
2.84	-4.18552	-4.42511	-5.08038	-5.15411	-4.05493	-1.1907	-2.79895	0.895966	6.77563	19.3025	44.0056	81.6814	138.133	223.578	252.59
2.94	-4.28399	-4.45911	-5.06278	-5.15756	-4.01395	-1.18213	-2.71338	1.00763	6.99667	19.8087	44.9478	83.4959	141.37	226.171	253.542
3.04	-4.33475	-4.45987	-5.0694	-5.13379	-3.96045	-1.16031	-2.65005	1.14438	7.22833	20.2896	45.817	85.3276	144.545	228.486	254.266
3.14	-4.29919	-4.51538	-5.04791	-5.13104	-3.98108	-1.15521	-2.6048	1.24786	7.45413	20.7544	46.6819	87.1494	147.614	230.642	254.997
3.24	-4.3699	-4.54349	-5.05185	-5.1373	-3.99832	-1.17233	-2.52982	1.35257	7.68146	21.2708	47.5865	88.9869	150.668	232.668	255.672
3.34	-4.49918	-4.59155	-5.07062	-5.1123	-3.98584	-1.17865	-2.4505	1.4549	7.901	21.7451	48.5123	90.8087	153.755	234.486	256.147
3.44	-4.51791	-4.61496	-5.04172	-5.06778	-3.95224	-1.14661	-2.41611	1.57758	8.08575	22.2173	49.4002	92.5905	156.734	236.339	256.67
3.54	-4.56091	-4.61108	-5.02332	-5.04077	-3.94867	-1.16962	-2.37238	1.68658	8.3139	22.6564	50.2338	94.3475	159.766	237.754	257.05
3.64	-4.689	-4.60248	-5.01785	-5.0361	-3.95572	-1.21417	-2.29346	1.77563	8.5549	23.1216	51.1318	96.131	162.696	239.357	257.485
3.74	-4.82141	-4.62085	-5.00848	-5.02832	-3.9198	-1.22708	-2.26025	1.89084	8.78146	23.5974	52.0334	97.9194	165.591	240.478	257.818
3.84	-4.86676	-4.68646	-4.98035	-5.02594	-3.88464	-1.24344	-2.23993	2.01273	9.04984	24.0931	52.951	99.7064	168.453	241.804	258.13
3.94	-4.85352	-4.7095	-4.9823	-5.02637	-3.90302	-1.23996	-2.18173	2.13498	9.28967	24.5735	53.8658	101.461	171.187	242.787	258.451
4.04	-4.86047	-4.72592	-5.00653	-5.05292	-3.92487	-1.25165	-2.10831	2.22717	9.51428	25.0247	54.7826	103.215	173.805	243.726	258.774
4.14	-4.8855	-4.70755	-5.02176	-5.07126	-3.93069	-1.25989	-2.04306	2.31427	9.75372	25.5267	55.6846	104.98	176.423	244.725	259.088
4.24	-4.88748	-4.69116	-5.01395	-5.07205	-3.92526	-1.24231	-2.00635	2.42249	10.0229	26.0115	56.592	106.736	179.033	245.666	259.412
4.34	-4.9082	-4.72827	-5.0112	-5.04745	-3.89987	-1.22083	-1.97314	2.54633	10.2811	26.522	57.5009	108.469	181.617	246.383	259.668
4.44	-4.93353	-4.74896	-5.01123	-5.04901	-3.87878	-1.21732	-1.90558	2.68265	10.5295	27.0087	58.3634	110.158	184.11	247.074	259.843
4.54	-4.94608	-4.74701	-5.04675	-5.06189	-3.87372	-1.24155	-1.82391	2.80295	10.7756	27.4994	59.2361	111.902	186.473	247.794	260.065
4.64	-4.92889	-4.75052	-5.04639	-5.06073	-3.85846	-1.22433	-1.77823	2.9053	11.0483	28.0032	60.1822	113.62	188.848	248.406	260.226
4.74	-4.88516	-4.76382	-5.03033	-5.06268	-3.84167	-1.172	-1.73837	3.03497	11.292	28.4994	61.0947	115.327	191.221	249.005	260.425
4.84	-4.89642	-4.78958	-5.03464	-5.06619	-3.8483	-1.1423	-1.67978	3.14749	11.5537	28.9908	61.9775	117.02	193.366	249.516	260.583
4.94	-4.923	-4.78412	-5.04013	-5.05527	-3.83896	-1.10867	-1.62042	3.285	11.7932	29.4716	62.8631	118.698	195.56	249.943	260.711
5.04	-4.96991	-4.80911	-5.03543	-5.05759	-3.82565	-1.08646	-1.55008	3.40646	12.001	29.9411	63.7522	120.406	197.503	250.355	260.862
5.14	-4.98474	-4.79349	-5.03076	-5.02246	-3.80377	-1.06613	-1.50089	3.52444	12.2467	30.4353	64.6322	122.113	199.503	250.811	260.956
5.24	-5.00311	-4.82358	-5.00339	-5.03104	-3.77957	-1.04388	-1.43564	3.67639	12.4811	30.9329	65.5189	123.791	201.502	251.229	261.124
5.34	-5.06012	-4.85794	-5.00418	-5.01462	-3.74985	-1.03839	-1.36063	3.81	12.7346	31.4364	66.4248	125.476	203.396	251.615	261.276
5.44	-5.09647	-4.85913	-4.97098	-5.01425	-3.72836	-1.02475	-1.28369	3.95334	12.9885	31.9459	67.3381	127.118	205.311	252.022	261.367
5.54	-5.1113	-4.88098	-4.94754	-5.00876	-3.72916	-0.99347	-1.2337	4.07758	13.2147	32.4564	68.272	128.75	207.16	252.411	261.463
5.64	-5.14139	-4.87515	-4.90417	-4.99823	-3.68738	-0.968079	-1.15048	4.20844	13.4389	32.9454	69.147	130.399	208.923	252.792	261.579
5.74	-5.17419	-4.88995	-4.89246	-4.99432	-3.66705	-0.970398	-1.05048	4.32874	13.6701	33.4439	70.0127	132.054	210.655	253.116	261.721
5.84	-5.20819	-4.9021	-4.85458	-4.97519	-3.64401	-0.950897	-0.963379	4.45139	13.8795	33.9212	70.8744	133.667	212.245	253.383	261.857
5.94	-5.20154	-4.93567	-4.82721	-4.95252	-3.61041	-0.953247	-0.887573	4.57172	14.0971	34.4091	71.7513	135.281	213.739	253.652	261.986
6.04	-5.19958	-4.90677	-4.83856	-4.94586	-3.58582	-0.959106	-0.810272	4.67835	14.3506	34.9322	72.6346	136.876	215.191	253.942	262.082
6.14	-5.21793	-4.91382	-4.85419	-4.94745	-3.59283	-0.931366	-0.770386	4.78812	14.6135	35.4021	73.5232	138.463	216.618	254.221	262.146
6.24	-5.22421	-4.95404	-4.8331	-4.9537	-3.57645	-0.902863	-0.723144	4.91898	14.8545	35.8697	74.4025	140.023	218.038	254.492	262.281
6.34	-5.23044	-4.96066	-4.82916	-4.95837	-3.54285	-0.873566	-0.648529	5.03262	15.0865	36.3642	75.2971	141.557	219.377	254.785	262.388
6.44	-5.20935	-4.96811	-4.82489	-4.96893	-3.54089	-0.86731	-0.584076	5.15765	15.3073	36.8271	76.2045	143.152	220.574	255.079	262.482
6.54	-5.18277	-4.97787	-4.83932	-4.96072	-3.52017	-0.841126	-0.51651	5.28149	15.5506	37.3142	77.0939	144.719	221.739	255.352	262.55
6.64	-5.18356	-4.98645	-4.82724	-4.95486	-3.48074	-0.807953	-0.443848	5.41623	15.7803	37.772	77.9353	146.225	222.932	255.561	262.59
6.74	-5.19101	-4.97357	-4.82529	-4.96152	-3.48111	-0.789947	-0.35907	5.54672	16.0475	38.2532	78.8314	147.738	224.093	255.695	262.663
6.84	-5.20114	-4.95755	-4.81824	-4.94745	-3.47174	-0.770447	-0.273529	5.70685	16.299	38.758	79.74	149.308	225.155	255.867	262.726
6.94	-5.20545	-4.93723	-4.78815	-4.91656	-3.41589	-0.752472	-0.250091	5.83109	16.5323	39.2497	80.6396	150.799	226.268	256.066	262.799
7.04	-5.22107	-4.89117	-4.78622	-4.90604	-3.38345	-0.7388	-0.174316	5.96585	16.7701	39.7314	81.5072	152.264	227.284	256.25	262.843
7.14	-5.20584	-4.88254	-4.77603	-4.8826	-3.3577	-0.729798	-0.0617981	6.09436	17.01	40.2142	82.3752	153.757	228.292	256.415	262.918
7.24	-5.17456	-4.85794	-4.7464	-4.849	-3.33582	-0.686829	-0.00283813	6.23187	17.2491	40.6704	83.2588	155.257	229.199	256.548	262.992
7.34	-5.1734	-4.86926	-4.75259	-4.82791	-3.32095	-0.670441	0.056946	6.36234	17.4928	41.1759	84.1517	156.683	230.019	256.73	263.035
7.44	-5.19843	-4.87396	-4.73349	-4.80722	-3.30496	-0.657166	0.107727	6.4967	17.7241	41.6376	85.0181	158.091	230.81	256.91	263.109
7.54	-5.207	-4.87631	-4.72058	-4.79822	-3.30298	-0.636047	0.199127	6.61859	17.9389	42.1158	85.8846	159.484	231.616	257.072	263.115
7.64	-5.2453	-4.85834	-4.72528	-4.7865	-3.28583	-0.607148	0.263184	6.72092	18.1791	42.5997	86.7513	160.851	232.41	257.222	263.174
7.74	-5.25427	-4.84973	-4.71902	-4.78494	-3.27487	-0.583313	0.306152	6.83069	18.4077	43.0743	87.633	162.219	233.174	257.352	263.254
7.84	-5.24527	-4.84506	-4.68463	-4.74353	-3.23035	-0.567322	0.339752	6.95062	18.6397	43.558	88.5041	163.589	233.919	257.477	263.306
7.94	-5.22067	-4.85559	-4.67529	-4.73651	-3.20923	-0.548553	0.42218	7.08578	18.8483	44.0462	89.3674	164.948	234.574	257.587	263.363
8.04	-5.23203	-4.88098	-4.67136	-4.70291	-3.17331	-0.519653	0.513184	7.22327	19.0748	44.5157	90.2494	166.272	235.216	257.688	263.46
8.14	-5.22498	-4.89584	-4.66083	-4.70721	-3.15417	-0.500123	0.578033	7.34357	19.2819	44.9892	91.1041	167.626	235.814	257.804	263.509
8.24	-5.21362	-4.90912	-4.65808	-4.69666	-3.1358	-0.500122	0.657715	7.45062	19.5127	45.481	91.9311	168.908	236.395	257.95	263.549
8.34	-5.22342	-4.92474	-4.66043	-4.68259	-3.12643	-0.499725	0.700683	7.58383	19.7432	45.9497	92.7763	170.153	236.938	258.065	263.605
8.44	-5.26169	-4.93646	-4.64246	-4.6662	-3.09753	-0.488007	0.775696	7.71506	19.9889	46.4376	93.6431	171.403	237.439	258.179	263.663
8.54	-5.23279	-4.91574	-4.64325	-4.65057	-3.05847	-0.484497	0.86673	7.84436	20.2151	46.8958	94.467	172.653	237.921	258.264	263.729
8.64	-5.22964	-4.8978	-4.61902	-4.64276	-3.04907	-0.474732	0.903412	7.93304	20.4643	47.3724	95.3107	173.887	238.456	258.384	263.782
8.74	-5.22147	-4.8974	-4.59988	-4.61734	-3.01511	-0.473175	0.977234	8.07443	20.7026	47.8466	96.1459	175.11	238.956	258.483	263.813
8.84	-5.22888	-4.92279	-4.59207	-4.59238	-2.99246	-0.434875	1.02454	8.19476	20.9522	48.3454	96.9783	176.328	239.395	258.572	263.864
8.94	-5.23199	-4.91263	-4.57996	-4.56775	-2.96082	-0.412628	1.09402	8.32718	21.2104	48.8302	97.8334	177.538	239.84	258.668	263.917
9.04	-5.22733	-4.91809	-4.57098	-4.55878	-2.96197	-0.388794	1.16516	8.44946	21.4639	49.2728	98.6533	178.726	240.234	258.768	263.934
9.14	-5.19293	-4.90756	-4.57254	-4.52908	-2.94559	-0.348542	1.24911	8.57248	21.6838	49.7528	99.481	179.904	240.684	258.903	263.956
9.24	-5.21326	-4.89465	-4.55927	-4.49158	-2.92603	-0.328644	1.32062	8.6846	21.9073	50.2162	100.338	181.022	241.076	258.993	264.014
9.34	-5.19608	-4.89505	-4.54636	-4.48337	-2.90768	-0.288788	1.39444	8.78696	22.1639	50.6814	101.185	182.159	241.425	259.074	264.031
9.44	-5.21051	-4.88919	-4.5155	-4.44861	-2.87683	-0.240753	1.47061	8.93967	22.394	51.1505	101.955	183.248	241.744	259.145	264.049
9.54	-5.22028	-4.89078	-4.49716	-4.41775	-2.8569	-0.220825	1.52921	9.04163	22.6373	51.6111	102.785	184.363	242.098	259.219	264.079
9.64	-5.23044	-4.87473	-4.50143	-4.40018	-2.84634	-0.166504	1.61319	9.20142	22.8643	52.0544	103.59	185.465	242.433	259.313	264.1
9.74	-5.22107	-4.88684	-4.49832	-4.39706	-2.80887	-0.133331	1.68701	9.34085	23.0983	52.5197	104.412	186.549	242.755	259.389	264.134
9.84	-5.21326	-4.87787	-4.48154	-4.37479	-2.77567	-0.121216	1.75226	9.47638	23.2994	52.9943	105.218	187.572	243.05	259.46	264.18
9.94	-5.19763	-4.88998	-4.47644	-4.35406	-2.76587	-0.0715942	1.83078	9.61353	23.5374	53.4658	106.042	188.591	243.338	259.547	264.195
10.04	-5.17691	-4.89349	-4.45496	-4.32947	-2.71783	-0.0227661	1.93427	9.75061	23.7666	53.9185	106.843	189.629	243.622	259.613	264.215
10.14	-5.1785	-4.88293	-4.45145	-4.31113	-2.69479	0.0119937	2.00812	9.88773	23.9979	54.3966	107.658	190.62	243.894	259.662	264.248
10.24	-5.16638	-4.86926	-4.44012	-4.2951	-2.69208	0.0401001	2.08429	10.0346	24.2377	54.8505	108.463	191.565	244.193	259.725	264.275
10.34	-5.15973	-4.8978	-4.42645	-4.27362	-2.67212	0.100281	2.14639	10.1471	24.4604	55.3154	109.263	192.485	244.436	259.772	264.315
10.44	-5.15897	-4.89075	-4.41119	-4.25134	-2.64441	0.13855	2.22919	10.2932	24.6858	55.779	110.076	193.434	244.684	259.861	264.318
10.54	-5.15582	-4.89075	-4.4202	-4.24313	-2.62839	0.174103	2.28235	10.417	24.9295	56.2486	110.876	194.337	244.942	259.947	264.337
10.64	-5.16403	-4.89935	-4.40302	-4.23065	-2.59949	0.19284	2.3667	10.5639	25.1432	56.7021	111.658	195.225	245.196	260.027	264.358
10.74	-5.16052	-4.89896	-4.3952	-4.20642	-2.57056	0.218262	2.41788	10.676	25.3662	57.1743	112.455	196.14	245.408	260.098	264.348
10.84	-5.16873	-4.90286	-4.3866	-4.17908	-2.5401	0.236603	2.47647	10.8108	25.6073	57.6325	113.235	197.006	245.618	260.169	264.359
10.94	-5.18942	-4.89856	-4.38699	-4.16855	-2.52567	0.272919	2.5589	10.9463	25.869	58.0958	114.032	197.842	245.828	260.239	264.381
11.04	-5.18631	-4.90366	-4.37137	-4.15604	-2.48581	0.309631	2.6163	11.101	26.101	58.5458	114.807	198.733	246.044	260.319	264.37
11.14	-5.17496	-4.90482	-4.36627	-4.13611	-2.47369	0.342468	2.67844	11.226	26.3369	59.0232	115.604	199.584	246.23	260.395	264.388
11.24	-5.18396	-4.89233	-4.35574	-4.1279	-2.46237	0.367462	2.76123	11.3362	26.5635	59.4888	116.382	200.406	246.424	260.483	264.438
11.34	-5.16559	-4.89856	-4.34207	-4.12674	-2.44168	0.406525	2.82062	11.4627	26.7924	59.9443	117.151	201.217	246.6	260.531	264.481
11.44	-5.15427	-4.897	-4.3327	-4.09784	-2.4151	0.431519	2.89951	11.5971	27.0537	60.4165	117.923	201.951	246.774	260.573	264.509
11.54	-5.16248	-4.87357	-4.33581	-4.08142	-2.39947	0.455353	2.9628	11.7053	27.3131	60.8868	118.695	202.704	246.964	260.624	264.56
11.64	-5.15192	-4.87512	-4.32254	-4.05643	-2.3909	0.484253	3.06281	11.8248	27.5416	61.3193	119.451	203.45	247.147	260.667	264.598
11.74	-5.14294	-4.88022	-4.31943	-4.0369	-2.35886	0.510437	3.11008	11.9573	27.767	61.7673	120.203	204.205	247.333	260.717	264.622
11.84	-5.15427	-4.86145	-4.29675	-4.01892	-2.32135	0.535034	3.18506	12.0787	27.9975	62.2056	120.952	204.96	247.497	260.749	264.667
11.94	-5.1449	-4.8595	-4.29324	-4.0076	-2.29831	0.554565	3.26984	12.1959	28.2369	62.6482	121.725	205.695	247.671	260.772	264.711
12.04	-5.15192	-4.86615	-4.28778	-3.99042	-2.2616	0.592468	3.33038	12.3159	28.4533	63.1044	122.475	206.382	247.823	260.806	264.72
12.14	-5.15271	-4.85834	-4.28113	-3.98376	-2.23541	0.616668	3.39911	12.4447	28.6705	63.5544	123.226	207.103	247.993	260.844	264.728
12.24	-5.16013	-4.84778	-4.27917	-3.974	-2.20923	0.639343	3.48077	12.5776	28.9053	64.0095	123.97	207.789	248.159	260.868	264.733
12.34	-5.1492	-4.85172	-4.27136	-3.95917	-2.19598	0.674103	3.52451	12.7022	29.137	64.449	124.717	208.451	248.315	260.901	264.752
12.44	-5.1441	-4.85089	-4.24597	-3.94861	-2.16119	0.689331	3.58313	12.8354	29.3588	64.8966	125.463	209.09	248.46	260.95	264.773
12.54	-5.12418	-4.83725	-4.2413	-3.93613	-2.13699	0.701843	3.64053	12.9768	29.574	65.3681	126.205	209.71	248.598	261.008	264.8
12.64	-5.1199	-4.82043	-4.24207	-3.92517	-2.11823	0.742065	3.69562	13.1139	29.785	65.7986	126.948	210.335	248.728	261.04	264.838
12.74	-5.10974	-4.80792	-4.22214	-3.90683	-2.0983	0.763947	3.73389	13.253	30.0088	66.231	127.644	210.929	248.867	261.095	264.86
12.84	-5.10425	-4.80444	-4.21082	-3.89001	-2.07916	0.773712	3.81006	13.3565	30.2627	66.7029	128.398	211.526	248.991	261.141	264.868
12.94	-5.08865	-4.8013	-4.2038	-3.88611	-2.05182	0.808868	3.871	13.4729	30.4948	67.156	129.122	212.148	249.128	261.191	264.886
13.04	-5.09567	-4.78293	-4.18622	-3.86542	-2.03113	0.845581	3.93936	13.601	30.6998	67.6134	129.835	212.694	249.248	261.242	264.904
13.14	-5.0824	-4.76419	-4.18777	-3.85526	-2.00925	0.874878	4.01358	13.7233	30.9389	68.0704	130.544	213.254	249.366	261.32	264.922
13.24	-5.08902	-4.75012	-4.18112	-3.83688	-1.99948	0.91864	4.09796	13.8452	31.1811	68.5244	131.222	213.84	249.472	261.367	264.972
13.34	-5.08124	-4.74194	-4.16238	-3.80643	-1.97604	0.933472	4.16632	13.9615	31.419	68.9536	131.921	214.389	249.597	261.426	264.996
13.44	-5.0769	-4.72864	-4.15302	-3.79236	-1.95886	0.9487	4.25928	14.083	31.6412	69.3947	132.624	214.938	249.703	261.473	265.02
13.54	-5.07654	-4.71692	-4.14246	-3.7912	-1.9491	0.966309	4.32959	14.2006	31.8756	69.8056	133.312	215.427	249.81	261.515	265.054
13.64	-5.06873	-4.7142	-4.12292	-3.77869	-1.91626	0.992065	4.4003	14.3061	32.0772	70.2447	134.017	215.903	249.907	261.544	265.061
13.74	-5.05347	-4.71301	-4.12451	-3.76855	-1.88269	1.00925	4.49835	14.4326	32.2913	70.6837	134.704	216.348	250.035	261.608	265.069
13.84	-5.05038	-4.70679	-4.11551	-3.75174	-1.86746	1.03973	4.57959	14.5358	32.5447	71.1497	135.419	216.833	250.144	261.656	265.092
13.94	-5.04645	-4.70364	-4.10651	-3.74744	-1.83502	1.07916	4.62881	14.6627	32.7573	71.5544	136.092	217.315	250.231	261.688	265.132
14.04	-5.0242	-4.69739	-4.09637	-3.75134	-1.8241	1.1167	4.69757	14.8002	32.9772	71.9806	136.756	217.718	250.341	261.733	265.151
14.14	-5.02222	-4.6806	-4.09793	-3.73727	-1.81393	1.1405	4.76593	14.9303	33.1944	72.4087	137.42	218.173	250.472	261.762	265.145
14.24	-5.01129	-4.66418	-4.09167	-3.73572	-1.80768	1.1655	4.84796	15.0272	33.403	72.8353	138.137	218.627	250.582	261.786	265.146
14.34	-5.00702	-4.66693	-4.07489	-3.71112	-1.78308	1.18427	4.90772	15.1522	33.6073	73.2169	138.797	219.049	250.658	261.81	265.141
14.44	-5.00388	-4.65286	-4.0733	-3.70251	-1.76196	1.21591	4.96396	15.2713	33.7955	73.6505	139.462	219.473	250.749	261.837	265.172
14.54	-4.99332	-4.65051	-4.06592	-3.69824	-1.73425	1.2276	5.02179	15.3862	34.0272	74.0767	140.107	219.905	250.839	261.882	265.176
14.64	-4.991	-4.66183	-4.05417	-3.6951	-1.72098	1.25143	5.08078	15.5108	34.2495	74.5177	140.776	220.316	250.899	261.912	265.184
14.74	-4.98395	-4.66577	-4.0495	-3.67322	-1.6944	1.28857	5.15106	15.6362	34.4713	74.924	141.411	220.814	251.001	261.968	265.204
14.84	-4.98199	-4.66849	-4.05612	-3.65799	-1.67447	1.30963	5.21475	15.7369	34.6787	75.3384	142.041	221.116	251.09	262.016	265.195
14.94	-4.96637	-4.65558	-4.05145	-3.65643	-1.66199	1.33505	5.28937	15.8623	34.8838	75.7661	142.687	221.525	251.179	262.043	265.18
15.04	-4.96405	-4.65717	-4.03152	-3.64822	-1.65768	1.37057	5.36749	15.9807	35.1104	76.2162	143.335	221.851	251.26	262.061	265.188
15.14	-4.95895	-4.65286	-4.03192	-3.63922	-1.62994	1.3956	5.4296	16.1073	35.3377	76.6537	143.981	222.244	251.36	262.115	265.204
15.24	-4.95465	-4.647	-4.03113	-3.62598	-1.61902	1.43777	5.50577	16.2245	35.5584	77.09	144.617	222.565	251.42	262.147	265.199
15.34	-4.95624	-4.63919	-4.00809	-3.62009	-1.59988	1.45691	5.55185	16.3483	35.7912	77.5095	145.232	222.883	251.482	262.179	265.203
15.44	-4.96481	-4.63058	-3.99442	-3.60721	-1.58932	1.48581	5.61984	16.4592	36.0092	77.9298	145.858	223.267	251.576	262.218	265.237
15.54	-4.96637	-4.62396	-3.9819	-3.60019	-1.5737	1.5116	5.67334	16.5756	36.2408	78.3732	146.471	223.598	251.648	262.257	265.244
15.64	-4.95349	-4.62631	-3.97098	-3.59	-1.56039	1.52997	5.73038	16.6909	36.4311	78.8025	147.098	223.903	251.729	262.273	265.258
15.74	-4.94489	-4.61926	-3.96356	-3.57166	-1.53894	1.55066	5.78351	16.8131	36.6354	79.2325	147.696	224.199	251.81	262.292	265.268
15.84	-4.94684	-4.6181	-3.96902	-3.56387	-1.52487	1.57684	5.84637	16.9323	36.8678	79.6673	148.307	224.49	251.887	262.306	265.285
15.94	-4.95309	-4.61536	-3.95966	-3.55994	-1.49597	1.60379	5.91241	17.0553	37.0865	80.1165	148.926	224.783	251.954	262.326	265.311
16.04	-4.95544	-4.60248	-3.9491	-3.53455	-1.49011	1.62567	5.96826	17.1725	37.3088	80.5505	149.513	225.084	252.025	262.377	265.318
16.14	-4.94254	-4.60519	-3.95105	-3.52167	-1.47485	1.64713	6.01712	17.2885	37.5201	80.9666	150.095	225.388	252.085	262.399	265.335
16.24	-4.94177	-4.60052	-3.95459	-3.51111	-1.46277	1.68036	6.0874	17.4163	37.7295	81.3736	150.685	225.645	252.139	262.413	265.336
16.34	-4.93747	-4.60092	-3.94009	-3.49197	-1.44284	1.70145	6.12997	17.5264	37.9397	81.8017	151.277	225.929	252.211	262.435	265.358
16.44	-4.92926	-4.59192	-3.93542	-3.48181	-1.40924	1.73816	6.20929	17.649	38.151	82.2169	151.862	226.18	252.28	262.456	265.384
16.54	-4.91833	-4.59818	-3.92178	-3.46817	-1.39951	1.74872	6.26474	17.769	38.3831	82.6505	152.447	226.469	252.349	262.476	265.372
16.64	-4.91013	-4.59192	-3.9151	-3.45367	-1.3811	1.77215	6.32648	17.8627	38.6072	83.0302	153.005	226.725	252.401	262.491	265.387
16.74	-4.90817	-4.58685	-3.91434	-3.44821	-1.36942	1.80182	6.39484	17.9916	38.8432	83.456	153.579	226.981	252.46	262.504	265.397
16.84	-4.91678	-4.58685	-3.90106	-3.42792	-1.33502	1.83154	6.44952	18.1315	39.0815	83.8615	154.166	227.222	252.516	262.551	265.409
16.94	-4.90659	-4.59076	-3.89832	-3.41736	-1.32526	1.86121	6.4964	18.2573	39.2893	84.2614	154.741	227.479	252.578	262.587	265.425
17.04	-4.89685	-4.58997	-3.8913	-3.40173	-1.31354	1.89011	6.57764	18.3666	39.5077	84.683	155.338	227.714	252.646	262.627	265.435
17.14	-4.90701	-4.58295	-3.8905	-3.41504	-1.30573	1.92801	6.62842	18.4803	39.7205	85.0919	155.919	227.955	252.713	262.636	265.436
17.24	-4.91248	-4.59311	-3.87799	-3.40485	-1.28619	1.95886	6.67374	18.6166	39.9436	85.4853	156.465	228.21	252.786	262.65	265.435
17.34	-4.91052	-4.58176	-3.87256	-3.39081	-1.27997	1.98975	6.7468	18.7162	40.1709	85.8775	157.013	228.44	252.845	262.671	265.428
17.44	-4.90308	-4.57043	-3.87021	-3.39786	-1.2659	2.00925	6.82764	18.8303	40.3795	86.2736	157.562	228.686	252.894	262.688	265.445
17.54	-4.90271	-4.56848	-3.85416	-3.38101	-1.23813	2.04285	6.87646	18.9467	40.6037	86.6626	158.111	228.92	252.962	262.674	265.435
17.64	-4.90543	-4.56693	-3.84521	-3.37048	-1.22137	2.05771	6.94601	19.0686	40.8139	87.0665	158.667	229.15	253.016	262.703	265.436
17.74	-4.90076	-4.56146	-3.84088	-3.3537	-1.20221	2.08582	7.021	19.2006	41.0092	87.465	159.223	229.361	253.068	262.738	265.419
17.84	-4.90115	-4.57083	-3.84091	-3.35446	-1.19595	2.12878	7.07492	19.3069	41.2202	87.879	159.756	229.571	253.118	262.774	265.413
17.94	-4.90076	-4.55444	-3.83386	-3.33887	-1.16864	2.15533	7.1452	19.4256	41.4342	88.2791	160.289	229.776	253.182	262.801	265.406
18.04	-4.89059	-4.55286	-3.83151	-3.32712	-1.15689	2.19989	7.21399	19.5569	41.6569	88.6915	160.8	229.992	253.233	262.801	265.402
18.14	-4.88434	-4.54584	-3.80811	-3.31543	-1.12878	2.22723	7.27411	19.6678	41.8788	89.0689	161.299	230.192	253.298	262.806	265.404
18.24	-4.89099	-4.54504	-3.80182	-3.30133	-1.11627	2.26004	7.32648	19.7928	42.0959	89.4587	161.817	230.399	253.353	262.823	265.409
18.34	-4.88239	-4.52942	-3.8042	-3.29199	-1.08582	2.29831	7.41241	19.9037	42.2932	89.856	162.344	230.559	253.395	262.842	265.408
18.44	-4.8988	-4.52396	-3.79871	-3.27008	-1.0686	2.34714	7.47647	20.0291	42.4959	90.2728	162.865	230.738	253.436	262.871	265.437
18.54	-4.89801	-4.51694	-3.7948	-3.25604	-1.05145	2.37881	7.53818	20.1358	42.7284	90.6607	163.395	230.909	253.472	262.875	265.429
18.64	-4.8902	-4.522	-3.78622	-3.23807	-1.02017	2.39871	7.59482	20.2557	42.951	91.0724	163.895	231.096	253.532	262.897	265.437
18.74	-4.88162	-4.51144	-3.77762	-3.23105	-1.00613	2.44635	7.66165	20.3666	43.1702	91.4814	164.403	231.254	253.594	262.922	265.452
18.84	-4.88199	-4.50949	-3.77255	-3.21268	-0.996368	2.46942	7.72842	20.4772	43.4147	91.89	164.913	231.409	253.658	262.955	265.457
18.94	-4.87848	-4.4892	-3.76431	-3.20914	-0.968597	2.5155	7.81592	20.6061	43.6072	92.2677	165.396	231.576	253.714	262.981	265.46
19.04	-4.86871	-4.47943	-3.75223	-3.20175	-0.956512	2.54169	7.89679	20.7143	43.8295	92.6603	165.906	231.725	253.757	263.004	265.481
19.14	-4.87888	-4.46771	-3.73425	-3.1908	-0.935425	2.57019	7.95929	20.8326	44.035	93.0415	166.411	231.872	253.803	263.015	265.491
19.24	-4.88123	-4.46576	-3.72528	-3.17712	-0.905334	2.59909	8.02997	20.9592	44.2479	93.4466	166.899	232.035	253.848	263.044	265.497
19.34	-4.87576	-4.46692	-3.70886	-3.15369	-0.874084	2.61826	8.10382	21.0651	44.4315	93.8466	167.364	232.166	253.867	263.052	265.517
19.44	-4.86951	-4.44974	-3.7085	-3.15332	-0.854187	2.64246	8.1749	21.1791	44.6659	94.2575	167.848	232.352	253.918	263.071	265.527
19.54	-4.87262	-4.4548	-3.70496	-3.14978	-0.843628	2.68387	8.22531	21.2893	44.8682	94.649	168.315	232.499	253.966	263.085	265.521
19.64	-4.87341	-4.45874	-3.69089	-3.12558	-0.828766	2.71902	8.30109	21.4112	45.0815	95.0271	168.773	232.626	254.017	263.106	265.544
19.74	-4.8562	-4.45169	-3.68582	-3.12125	-0.800262	2.75259	8.37607	21.5276	45.2784	95.4037	169.23	232.749	254.082	263.123	265.549
19.84	-4.84998	-4.4556	-3.68347	-3.11816	-0.7901	2.76981	8.43234	21.6581	45.4901	95.7974	169.683	232.883	254.095	263.14	265.577
19.94	-4.84842	-4.45169	-3.67099	-3.10172	-0.758087	2.80496	8.50027	21.7705	45.7057	96.1896	170.146	233.02	254.133	263.161	265.595
20.04	-4.8367	-4.45169	-3.6655	-3.08847	-0.752594	2.83466	8.55344	21.8651	45.9283	96.5771	170.581	233.155	254.171	263.204	265.597
20.14	-4.83707	-4.4556	-3.65146	-3.07205	-0.723724	2.85809	8.61514	21.9807	46.1116	96.9728	171.031	233.301	254.215	263.212	265.599
20.24	-4.83902	-4.45093	-3.64365	-3.06894	-0.709625	2.87958	8.70343	22.0865	46.3205	97.3708	171.471	233.438	254.259	263.234	265.632
20.34	-4.83084	-4.44464	-3.63815	-3.06345	-0.690887	2.92136	8.75732	22.208	46.5131	97.7478	171.906	233.565	254.29	263.256	265.649
20.44	-4.81989	-4.44348	-3.62177	-3.05176	-0.661194	2.94128	8.81165	22.3225	46.7182	98.1591	172.358	233.679	254.344	263.283	265.669
20.54	-4.80231	-4.43765	-3.60846	-3.04547	-0.642456	2.94794	8.88699	22.4362	46.9162	98.5446	172.791	233.802	254.378	263.297	265.662
20.64	-4.79059	-4.43958	-3.612	-3.0412	-0.631104	2.98971	8.93195	22.5647	47.119	98.9185	173.219	233.94	254.412	263.314	265.66
20.74	-4.79333	-4.44073	-3.59988	-3.02908	-0.606537	3.0159	8.98157	22.6612	47.3213	99.3052	173.656	234.072	254.457	263.327	265.659
20.84	-4.79138	-4.41928	-3.59167	-3.02087	-0.595947	3.04013	9.05771	22.7713	47.515	99.6864	174.069	234.202	254.494	263.342	265.674
20.94	-4.78592	-4.41965	-3.59442	-3.01031	-0.579956	3.0737	9.11514	22.8947	47.7249	100.063	174.504	234.326	254.514	263.352	265.668
21.04	-4.78629	-4.41342	-3.57761	-2.98575	-0.54361	3.10614	9.16672	23.0201	47.9143	100.434	174.933	234.445	254.557	263.377	265.695
21.14	-4.78864	-4.40952	-3.56552	-2.98141	-0.523712	3.13309	9.22684	23.1549	48.1069	100.798	175.367	234.567	254.601	263.395	265.708
21.24	-4.76755	-4.39581	-3.56003	-2.96738	-0.5112	3.15613	9.29602	23.2615	48.3174	101.172	175.788	234.683	254.635	263.412	265.719
21.34	-4.78317	-4.38608	-3.54599	-2.95877	-0.495575	3.18387	9.35654	23.3573	48.5264	101.538	176.224	234.822	254.67	263.426	265.719
21.44	-4.76913	-4.3927	-3.54169	-2.95056	-0.471741	3.22879	9.42804	23.4944	48.7401	101.884	176.637	234.946	254.702	263.463	265.708
21.54	-4.77145	-4.38608	-3.52798	-2.93143	-0.445587	3.25339	9.47061	23.6034	48.9358	102.245	177.041	235.059	254.738	263.482	265.71
21.64	-4.77536	-4.37082	-3.51904	-2.91541	-0.431885	3.27176	9.54678	23.6975	49.1362	102.6	177.454	235.152	254.762	263.485	265.714
21.74	-4.7691	-4.36575	-3.52097	-2.9119	-0.406525	3.31433	9.60733	23.812	49.3295	102.962	177.856	235.26	254.797	263.505	265.701
21.84	-4.7652	-4.3638	-3.50027	-2.8912	-0.383453	3.3288	9.64835	23.9397	49.5131	103.306	178.243	235.372	254.842	263.529	265.714
21.94	-4.76794	-4.34857	-3.49832	-2.88687	-0.371368	3.36472	9.71436	24.0522	49.7073	103.686	178.654	235.463	254.871	263.549	265.692
22.04	-4.76053	-4.34894	-3.49637	-2.8826	-0.352997	3.40497	9.76477	24.1604	49.9061	104.047	178.991	235.588	254.906	263.552	265.696
22.14	-4.76245	-4.35367	-3.47803	-2.86426	-0.325256	3.43347	9.82645	24.2733	50.1018	104.404	179.369	235.692	254.946	263.568	265.725
22.24	-4.76129	-4.34308	-3.48541	-2.84821	-0.303772	3.45966	9.89874	24.3792	50.2909	104.778	179.758	235.787	254.979	263.597	265.738
22.34	-4.75546	-4.32397	-3.47763	-2.84042	-0.286591	3.47684	9.9671	24.5088	50.5096	105.147	180.115	235.897	255.012	263.603	265.74
22.44	-4.76285	-4.31964	-3.46783	-2.8244	-0.26355	3.50574	10.0003	24.6424	50.7147	105.519	180.482	235.996	255.034	263.617	265.745
22.54	-4.75974	-4.31186	-3.45184	-2.80133	-0.245178	3.54129	10.0565	24.7577	50.9006	105.889	180.838	236.093	255.072	263.627	265.763
22.64	-4.75583	-4.30481	-3.4491	-2.79706	-0.228394	3.55692	10.1167	24.8866	51.101	106.243	181.186	236.18	255.099	263.64	265.758
22.74	-4.74451	-4.30441	-3.43973	-2.7822	-0.201813	3.58777	10.1554	25.0174	51.2963	106.612	181.533	236.268	255.122	263.643	265.755
22.84	-4.7402	-4.29819	-3.43427	-2.758	-0.189331	3.61981	10.2116	25.1518	51.5034	106.98	181.869	236.331	255.164	263.66	265.743
22.94	-4.74371	-4.28918	-3.42606	-2.73886	-0.158478	3.63544	10.2651	25.2737	51.7166	107.353	182.211	236.401	255.206	263.661	265.761
23.04	-4.73709	-4.28607	-3.41354	-2.72867	-0.136566	3.64948	10.3448	25.3799	51.9307	107.696	182.574	236.486	255.23	263.676	265.75
23.14	-4.72653	-4.28528	-3.39911	-2.71191	-0.119812	3.67215	10.3987	25.4901	52.137	108.049	182.951	236.57	255.246	263.685	265.761
23.24	-4.7363	-4.29779	-3.40302	-2.71735	-0.109619	3.69873	10.4401	25.5971	52.3557	108.422	183.293	236.632	255.283	263.694	265.757
23.34	-4.74527	-4.29153	-3.39752	-2.70642	-0.0916748	3.72293	10.4854	25.7206	52.5737	108.779	183.63	236.736	255.3	263.707	265.774
23.44	-4.73474	-4.27747	-3.40302	-2.68768	-0.0877686	3.74402	10.548	25.8104	52.7674	109.128	183.986	236.797	255.326	263.715	265.795
23.54	-4.75153	-4.272	-3.39676	-2.67441	-0.0783993	3.77527	10.6355	25.933	52.9662	109.477	184.316	236.87	255.366	263.734	265.804
23.64	-4.75546	-4.25793	-3.37958	-2.65485	-0.0502319	3.78503	10.694	26.0311	53.1721	109.818	184.652	236.946	255.394	263.738	265.801
23.74	-4.75739	-4.2392	-3.38034	-2.63846	-0.0276184	3.80106	10.7612	26.1385	53.3776	110.204	184.977	237.026	255.421	263.745	265.801
23.84	-4.75153	-4.23724	-3.37256	-2.633	-0.0088501	3.82919	10.8265	26.2432	53.5912	110.524	185.313	237.127	255.442	263.768	265.829
23.94	-4.74646	-4.24545	-3.35614	-2.60175	0.0169067	3.84283	10.8956	26.342	53.7951	110.874	185.649	237.199	255.465	263.77	265.822
24.04	-4.75113	-4.23917	-3.36121	-2.59198	0.0243532	3.88113	10.98	26.4397	53.9951	111.224	185.952	237.297	255.499	263.794	265.827
24.14	-4.74176	-4.23804	-3.3577	-2.57596	0.0473938	3.90848	11.0366	26.5694	54.1959	111.575	186.268	237.372	255.516	263.81	265.82
24.24	-4.73514	-4.23801	-3.34128	-2.55954	0.066925	3.92175	11.114	26.6694	54.4018	111.932	186.548	237.434	255.548	263.811	265.831
24.34	-4.74136	-4.23019	-3.33386	-2.55212	0.0673218	3.93933	11.1905	26.8112	54.5983	112.281	186.848	237.514	255.593	263.836	265.835
24.44	-4.73163	-4.22943	-3.3284	-2.54276	0.0931091	3.9624	11.2562	26.9147	54.7893	112.621	187.147	237.561	255.61	263.833	265.852
24.54	-4.73706	-4.22827	-3.32529	-2.52713	0.123566	3.987	11.3229	27.0284	54.9803	112.973	187.445	237.637	255.64	263.852	265.864
24.64	-4.73083	-4.22784	-3.31744	-2.51697	0.14386	4.0116	11.3702	27.117	55.1854	113.328	187.746	237.705	255.678	263.854	265.869
24.74	-4.72693	-4.21967	-3.30225	-2.50409	0.159119	4.03543	11.4339	27.2323	55.3885	113.665	188.047	237.751	255.687	263.86	265.893
24.84	-4.72378	-4.22864	-3.29401	-2.49042	0.17981	4.05887	11.4858	27.344	55.5979	114.009	188.344	237.819	255.725	263.879	265.907
24.94	-4.72302	-4.2142	-3.29285	-2.47827	0.195	4.08621	11.5691	27.451	55.7889	114.35	188.631	237.878	255.746	263.894	265.918
25.04	-4.72067	-4.21262	-3.28467	-2.46777	0.210266	4.1077	11.6104	27.5451	55.9857	114.69	188.926	237.965	255.761	263.903	265.92
25.14	-4.71521	-4.19778	-3.27878	-2.45407	0.228668	4.13736	11.6784	27.6514	56.1643	115.038	189.205	238.008	255.791	263.917	265.91
25.24	-4.7074	-4.19583	-3.27957	-2.45175	0.245819	4.1745	11.7069	27.7526	56.3502	115.357	189.478	238.075	255.826	263.936	265.911
25.34	-4.72418	-4.20053	-3.27567	-2.43143	0.27475	4.20886	11.7561	27.8471	56.533	115.67	189.776	238.156	255.838	263.956	265.916
25.44	-4.71756	-4.19153	-3.26511	-2.43259	0.291534	4.22839	11.837	27.9487	56.7092	116.033	190.051	238.217	255.864	263.959	265.914
25.54	-4.71127	-4.17981	-3.27139	-2.41544	0.313385	4.25146	11.8948	28.0475	56.8987	116.383	190.32	238.308	255.89	263.99	265.933
25.64	-4.71326	-4.17749	-3.2655	-2.40485	0.335693	4.28934	11.9518	28.1659	57.0869	116.707	190.597	238.373	255.904	263.985	265.932
25.74	-4.69449	-4.16925	-3.2655	-2.39471	0.350525	4.32761	12.0031	28.2893	57.2737	117.022	190.865	238.439	255.958	264.002	265.923
25.84	-4.68826	-4.16263	-3.25848	-2.3783	0.372375	4.35419	12.0683	28.3893	57.4576	117.325	191.137	238.521	255.978	264.018	265.928
25.94	-4.69684	-4.16031	-3.24011	-2.36932	0.391541	4.38037	12.1183	28.5022	57.6377	117.649	191.397	238.59	255.994	264.033	265.924
26.04	-4.69647	-4.15558	-3.2327	-2.3494	0.407562	4.41275	12.1917	28.5948	57.8155	117.976	191.674	238.66	256.023	264.039	265.928
26.14	-4.69995	-4.14661	-3.21396	-2.34158	0.428619	4.44913	12.2671	28.7295	57.9803	118.314	191.928	238.694	256.053	264.039	265.924
26.24	-4.69177	-4.1525	-3.20691	-2.33612	0.444275	4.4827	12.3183	28.8389	58.1795	118.649	192.206	238.786	256.08	264.061	265.942
26.34	-4.68591	-4.15207	-3.20026	-2.32007	0.474365	4.5108	12.3882	28.9303	58.3592	118.971	192.47	238.852	256.11	264.072	265.942
26.44	-4.67691	-4.15207	-3.18973	-2.32364	0.477081	4.54599	12.4327	29.0498	58.5416	119.259	192.724	238.906	256.13	264.096	265.959
26.54	-4.6777	-4.15051	-3.16043	-2.30679	0.507171	4.55963	12.4984	29.1596	58.7479	119.56	192.996	238.963	256.157	264.109	265.944
26.64	-4.65347	-4.13803	-3.16354	-2.29276	0.529022	4.59793	12.5858	29.2979	58.9338	119.883	193.257	239	256.174	264.117	265.936
26.74	-4.66092	-4.13293	-3.15106	-2.28729	0.536072	4.62137	12.6472	29.4073	59.1229	120.208	193.512	239.061	256.184	264.122	265.936
26.84	-4.66403	-4.12357	-3.1409	-2.27322	0.568085	4.65732	12.6902	29.4932	59.3244	120.534	193.757	239.119	256.195	264.123	265.933
26.94	-4.66443	-4.13608	-3.13739	-2.27441	0.573181	4.69089	12.7401	29.6174	59.5112	120.843	193.983	239.18	256.234	264.152	265.955
27.04	-4.65973	-4.12668	-3.13113	-2.26267	0.58255	4.71356	12.7878	29.7112	59.7006	121.168	194.218	239.219	256.265	264.157	265.962
27.14	-4.65271	-4.13217	-3.12253	-2.26657	0.598175	4.75299	12.8596	29.8209	59.9088	121.48	194.475	239.274	256.289	264.157	265.97
27.24	-4.64917	-4.12903	-3.1077	-2.25644	0.622406	4.79559	12.9152	29.9252	60.0854	121.798	194.712	239.34	256.311	264.18	265.961
27.34	-4.63943	-4.12396	-3.10068	-2.24863	0.627838	4.81433	12.9929	30.0291	60.2998	122.136	194.956	239.374	256.326	264.186	265.969
27.44	-4.64255	-4.1095	-3.10065	-2.23688	0.6474	4.8663	13.0605	30.1436	60.492	122.461	195.199	239.435	256.348	264.204	265.97
27.54	-4.63239	-4.09857	-3.08075	-2.22168	0.676696	4.8905	13.1081	30.2358	60.6717	122.779	195.412	239.499	256.376	264.217	265.965
27.64	-4.62341	-4.08566	-3.06708	-2.20563	0.7099	4.91238	13.1796	30.3233	60.8725	123.119	195.625	239.557	256.395	264.221	265.988
27.74	-4.63474	-4.08569	-3.06708	-2.19629	0.728638	4.94598	13.2358	30.4319	61.0604	123.45	195.864	239.619	256.405	264.227	265.985
27.84	-4.62338	-4.08566	-3.04245	-2.17868	0.764984	4.96902	13.2937	30.5471	61.2448	123.772	196.092	239.68	256.425	264.246	265.992
27.94	-4.61325	-4.07629	-3.0448	-2.1662	0.780579	4.99091	13.3616	30.6565	61.4209	124.104	196.333	239.733	256.446	264.268	265.983
28.04	-4.61249	-4.06967	-3.04013	-2.14743	0.792328	5.02408	13.4323	30.7475	61.6213	124.445	196.562	239.786	256.468	264.284	265.976
28.14	-4.60074	-4.06964	-3.02838	-2.13495	0.821228	5.05576	13.5081	30.8456	61.8041	124.744	196.79	239.833	256.487	264.293	265.981
28.24	-4.59021	-4.06851	-3.02646	-2.12985	0.844269	5.08698	13.5608	30.944	62.0186	125.077	197.002	239.901	256.526	264.323	265.982
28.34	-4.58084	-4.06497	-3.02252	-2.10956	0.873962	5.13113	13.6316	31.0584	62.2123	125.391	197.215	239.951	256.539	264.333	265.99
28.44	-4.58237	-4.05481	-3.00888	-2.10605	0.889191	5.16473	13.7026	31.1725	62.4049	125.69	197.424	240.012	256.553	264.35	265.984
28.54	-4.56522	-4.0466	-3.00534	-2.09079	0.909881	5.18933	13.7726	31.2768	62.5932	125.99	197.693	240.057	256.587	264.362	265.972
28.64	-4.57303	-4.03412	-2.99286	-2.0705	0.935669	5.21356	13.8156	31.3932	62.7854	126.318	197.886	240.109	256.61	264.376	266.004
28.74	-4.5816	-4.01654	-2.98154	-2.04587	0.972015	5.25418	13.8745	31.5197	62.9784	126.61	198.078	240.157	256.632	264.392	266.004
28.84	-4.56012	-4.01263	-2.9776	-2.02869	0.989197	5.26279	13.9339	31.6393	63.1608	126.89	198.253	240.228	256.662	264.405	266.018
28.94	-4.55505	-4.00558	-2.96942	-2.0119	1.01068	5.28503	13.9854	31.735	63.3654	127.174	198.455	240.291	256.68	264.419	266.042
29.04	-4.55426	-4.01108	-2.96161	-2.00409	1.02863	5.32175	14.0495	31.8389	63.551	127.465	198.636	240.325	256.717	264.434	266.04
29.14	-4.54605	-4.01379	-2.94754	-1.99393	1.04037	5.35028	14.1108	31.9557	63.7147	127.745	198.814	240.348	256.742	264.452	266.038
29.24	-4.54608	-4.00131	-2.93503	-1.98141	1.06302	5.3616	14.1718	32.0584	63.9061	128.027	199.003	240.395	256.759	264.467	266.052
29.34	-4.53122	-3.99933	-2.93622	-1.97559	1.07043	5.38739	14.255	32.1647	64.0764	128.338	199.199	240.448	256.783	264.5	266.068
29.44	-4.52417	-4.00052	-2.92215	-1.96384	1.09232	5.41785	14.3038	32.2717	64.2526	128.647	199.396	240.491	256.823	264.51	266.082
29.54	-4.51834	-3.99426	-2.91785	-1.9447	1.12085	5.45496	14.3608	32.3729	64.4362	128.932	199.579	240.519	256.837	264.52	266.081
29.64	-4.50659	-3.98334	-2.93076	-1.93808	1.12277	5.47839	14.4171	32.4877	64.6135	129.208	199.781	240.581	256.86	264.526	266.079
29.74	-4.50467	-3.9845	-2.93152	-1.92712	1.14856	5.50497	14.4675	32.583	64.7987	129.501	199.973	240.614	256.874	264.536	266.092
29.84	-4.50192	-3.97827	-2.92371	-1.9115	1.16888	5.52762	14.5316	32.7033	64.9737	129.793	200.129	240.666	256.889	264.554	266.096
29.94	-4.50348	-3.96652	-2.91473	-1.89392	1.19427	5.55887	14.6073	32.7948	65.1424	130.102	200.332	240.709	256.913	264.571	266.1
30.04	-4.48514	-3.97043	-2.8913	-1.87988	1.22003	5.58542	14.6823	32.9034	65.3209	130.391	200.506	240.747	256.924	264.573	266.111
30.14	-4.48199	-3.96811	-2.88425	-1.86813	1.23178	5.62567	14.7558	33.017	65.4869	130.686	200.694	240.79	256.965	264.584	266.113
30.24	-4.46832	-3.96341	-2.88113	-1.85721	1.25052	5.65027	14.8136	33.1268	65.6862	130.998	200.885	240.824	256.985	264.595	266.118
30.34	-4.46991	-3.94739	-2.87643	-1.8494	1.27005	5.67761	14.8734	33.2307	65.8717	131.299	201.056	240.872	257.006	264.609	266.118
30.44	-4.45816	-3.94702	-2.8577	-1.82907	1.30209	5.71707	14.9253	33.3506	66.0686	131.588	201.233	240.914	257.041	264.627	266.114
30.54	-4.45505	-3.94464	-2.84637	-1.81934	1.31653	5.7413	14.9972	33.46	66.2588	131.872	201.414	240.944	257.063	264.651	266.112
30.64	-4.45465	-3.9263	-2.84052	-1.81189	1.33411	5.77841	15.0499	33.5721	66.4666	132.158	201.577	240.987	257.09	264.65	266.129
30.74	-4.44217	-3.91849	-2.8194	-1.79236	1.35834	5.80496	15.1218	33.6721	66.6498	132.451	201.739	241.03	257.11	264.669	266.135
30.84	-4.43628	-3.90402	-2.82059	-1.78183	1.38138	5.82486	15.1768	33.7873	66.8295	132.707	201.903	241.072	257.133	264.67	266.146
30.94	-4.44608	-3.89389	-2.80106	-1.76773	1.3978	5.84442	15.2284	33.8694	67.0108	132.987	202.071	241.126	257.153	264.68	266.169
31.04	-4.43512	-3.89114	-2.78738	-1.74472	1.42551	5.86551	15.3007	33.9944	67.1936	133.251	202.235	241.15	257.17	264.702	266.163
31.14	-4.43121	-3.88098	-2.76785	-1.73221	1.44583	5.89441	15.3468	34.1061	67.3475	133.508	202.386	241.201	257.198	264.724	266.179
31.24	-4.42145	-3.87711	-2.7659	-1.70761	1.47903	5.91864	15.385	34.217	67.5331	133.777	202.523	241.232	257.229	264.742	266.193
31.34	-4.40741	-3.88019	-2.76355	-1.69586	1.4939	5.93387	15.4359	34.3205	67.701	134.034	202.672	241.278	257.241	264.749	266.197
31.44	-4.40738	-3.87006	-2.74716	-1.68417	1.5173	5.95886	15.4984	34.4057	67.8807	134.29	202.82	241.318	257.266	264.767	266.197
31.54	-4.40427	-3.86496	-2.74481	-1.66852	1.53137	5.98386	15.5409	34.5127	68.051	134.552	202.981	241.36	257.283	264.772	266.212
31.64	-4.40115	-3.8642	-2.74323	-1.6701	1.54388	6.00809	15.5807	34.6494	68.2342	134.815	203.123	241.39	257.303	264.792	266.227
31.74	-4.38785	-3.86185	-2.7413	-1.65878	1.56693	6.02646	15.6316	34.7616	68.3865	135.089	203.253	241.432	257.317	264.806	266.229
31.84	-4.39764	-3.84622	-2.73114	-1.65955	1.57941	6.05927	15.7003	34.8709	68.5631	135.356	203.396	241.45	257.341	264.804	266.234
31.94	-4.3902	-3.84738	-2.72409	-1.65408	1.59116	6.08817	15.7546	34.9577	68.7491	135.627	203.553	241.486	257.341	264.818	266.245
32.04	-4.37848	-3.84351	-2.70145	-1.63144	1.62161	6.11551	15.8187	35.0608	68.9291	135.9	203.678	241.529	257.367	264.815	266.252
32.14	-4.37027	-3.85831	-2.69949	-1.6279	1.63217	6.13153	15.8632	35.1518	69.1088	136.172	203.827	241.56	257.383	264.826	266.271
32.24	-4.36014	-3.84036	-2.68152	-1.61151	1.65558	6.15964	15.9187	35.258	69.3045	136.432	203.967	241.598	257.401	264.831	266.279
32.34	-4.36441	-3.83685	-2.68698	-1.60757	1.66031	6.17722	15.9675	35.3381	69.4787	136.713	204.138	241.639	257.415	264.819	266.287
32.44	-4.34958	-3.81577	-2.66434	-1.58963	1.67825	6.21317	16.0292	35.4413	69.6569	136.961	204.28	241.665	257.455	264.842	266.283
32.54	-4.34451	-3.81302	-2.66473	-1.59784	1.69348	6.24991	16.0851	35.5584	69.8252	137.234	204.428	241.704	257.475	264.85	266.283
32.64	-4.34918	-3.80051	-2.65146	-1.58847	1.71066	6.28934	16.1523	35.6565	70.0135	137.507	204.572	241.725	257.496	264.865	266.299
32.74	-4.33591	-3.8013	-2.64011	-1.57712	1.71732	6.31433	16.2202	35.7377	70.1783	137.764	204.701	241.763	257.496	264.861	266.306
32.84	-4.33826	-3.79233	-2.62137	-1.56308	1.74075	6.32916	16.287	35.8299	70.3737	138.04	204.852	241.805	257.53	264.866	266.325
32.94	-4.34137	-3.77747	-2.61746	-1.55289	1.76578	6.36905	16.3425	35.9088	70.5557	138.29	204.985	241.836	257.53	264.856	266.336
33.04	-4.34177	-3.78217	-2.61472	-1.5463	1.78409	6.39401	16.3948	35.9893	70.7205	138.549	205.118	241.876	257.562	264.859	266.333
33.14	-4.3371	-3.76651	-2.58661	-1.53064	1.79974	6.4198	16.455	36.0799	70.901	138.792	205.26	241.897	257.565	264.855	266.357
33.24	-4.34879	-3.76889	-2.58661	-1.52362	1.81378	6.44012	16.4909	36.1666	71.0623	139.068	205.395	241.954	257.588	264.874	266.351
33.34	-4.33786	-3.77435	-2.56863	-1.49783	1.84195	6.46628	16.537	36.2741	71.2358	139.321	205.52	241.984	257.601	264.876	266.364
33.44	-4.332	-3.77045	-2.56393	-1.49625	1.86069	6.48584	16.5909	36.399	71.4268	139.579	205.651	242.01	257.617	264.888	266.355
33.54	-4.32574	-3.76535	-2.56396	-1.48224	1.87238	6.51822	16.657	36.4893	71.5901	139.848	205.77	242.035	257.643	264.889	266.363
33.64	-4.32809	-3.75208	-2.57019	-1.48767	1.88879	6.54013	16.7046	36.5822	71.7674	140.098	205.898	242.068	257.651	264.894	266.354
33.74	-4.32339	-3.74466	-2.55887	-1.46774	1.897	6.55887	16.7589	36.6768	71.9236	140.342	206.021	242.103	257.689	264.921	266.368
33.84	-4.33319	-3.74155	-2.54871	-1.45447	1.91187	6.57684	16.8112	36.7768	72.1057	140.6	206.15	242.129	257.704	264.924	266.366
33.94	-4.33005	-3.73685	-2.53427	-1.43692	1.93723	6.61121	16.873	36.8831	72.2752	140.846	206.275	242.164	257.708	264.935	266.367
34.04	-4.332	-3.7384	-2.5452	-1.43454	1.95676	6.63464	16.944	37.0018	72.426	141.09	206.385	242.204	257.714	264.938	266.375
34.14	-4.31168	-3.72357	-2.52878	-1.42282	1.97397	6.65967	17.005	37.1213	72.6127	141.342	206.506	242.228	257.737	264.944	266.364
34.24	-4.31247	-3.72668	-2.52802	-1.42206	1.99115	6.68152	17.0698	37.2213	72.7565	141.583	206.63	242.265	257.758	264.943	266.373
34.34	-4.31442	-3.72199	-2.51862	-1.40253	2.0177	6.71588	17.13	37.3182	72.9346	141.825	206.749	242.292	257.777	264.966	266.375
34.44	-4.30505	-3.71655	-2.50458	-1.39392	2.02942	6.74637	17.1823	37.4073	73.0983	142.083	206.867	242.327	257.79	264.966	266.385
34.54	-4.30115	-3.70715	-2.48895	-1.39471	2.03802	6.76239	17.2456	37.4936	73.2709	142.33	206.989	242.354	257.809	264.975	266.391
34.64	-4.27847	-3.70248	-2.49207	-1.39001	2.06927	6.78583	17.3073	37.592	73.4342	142.567	207.105	242.381	257.819	264.976	266.385
34.74	-4.28708	-3.70911	-2.48895	-1.37518	2.09113	6.79987	17.3718	37.6959	73.5764	142.801	207.239	242.43	257.831	264.984	266.39
34.84	-4.2738	-3.69739	-2.46628	-1.35251	2.11459	6.82959	17.4288	37.8014	73.7502	143.062	207.354	242.449	257.85	264.992	266.397
34.94	-4.27771	-3.69507	-2.47137	-1.3623	2.12823	6.87448	17.4741	37.919	73.9299	143.286	207.483	242.478	257.873	265	266.4
35.04	-4.27652	-3.69269	-2.46747	-1.35602	2.13452	6.91434	17.5218	38.0041	74.0979	143.531	207.596	242.508	257.893	265.01	266.403
35.14	-4.27106	-3.68607	-2.45575	-1.34198	2.15717	6.94873	17.5839	38.1096	74.2807	143.792	207.742	242.533	257.905	265.011	266.401
35.24	-4.25192	-3.67123	-2.44714	-1.32166	2.1759	6.99478	17.6612	38.219	74.4381	144.038	207.858	242.577	257.93	265.041	266.411
35.34	-4.25583	-3.66809	-2.4194	-1.29861	2.19193	7.01865	17.7159	38.3366	74.6131	144.274	207.956	242.615	257.93	265.037	266.409
35.44	-4.25272	-3.63919	-2.40536	-1.2916	2.23099	7.02411	17.7893	38.3983	74.785	144.502	208.06	242.651	257.939	265.049	266.406
35.54	-4.25739	-3.64426	-2.39752	-1.28064	2.24426	7.05301	17.8374	38.4998	74.9456	144.736	208.167	242.679	257.957	265.055	266.408
35.64	-4.23785	-3.65991	-2.38663	-1.25174	2.27786	7.08777	17.9077	38.5971	75.1014	144.961	208.256	242.703	257.971	265.068	266.419
35.74	-4.23553	-3.65598	-2.38229	-1.23727	2.29703	7.10925	17.9655	38.699	75.274	145.199	208.356	242.711	257.996	265.084	266.421
35.84	-4.23315	-3.64386	-2.38464	-1.24121	2.31183	7.13348	18.0151	38.8092	75.4596	145.417	208.454	242.745	258.02	265.092	266.416
35.94	-4.23785	-3.65289	-2.37997	-1.22946	2.32358	7.15729	18.0483	38.9018	75.6237	145.631	208.54	242.776	258.03	265.105	266.427
36.04	-4.22772	-3.65051	-2.3772	-1.22205	2.34192	7.18231	18.0952	39.0104	75.7905	145.845	208.628	242.793	258.051	265.122	266.407
36.14	-4.21988	-3.64935	-2.36749	-1.21307	2.35559	7.21082	18.1448	39.1295	75.9498	146.071	208.734	242.817	258.062	265.129	266.404
36.24	-4.22968	-3.63684	-2.3573	-1.20526	2.36029	7.24365	18.2018	39.217	76.1194	146.282	208.845	242.853	258.07	265.137	266.415
36.34	-4.2312	-3.64038	-2.34833	-1.19159	2.37628	7.2655	18.2531	39.3053	76.2831	146.508	208.953	242.862	258.073	265.141	266.419
36.44	-4.22888	-3.638	-2.34363	-1.17908	2.38959	7.29324	18.3109	39.3885	76.4447	146.727	209.026	242.896	258.085	265.149	266.422
36.54	-4.22498	-3.63489	-2.33075	-1.1662	2.39465	7.31668	18.3647	39.5072	76.6018	146.944	209.119	242.923	258.089	265.144	266.427
36.64	-4.21677	-3.61496	-2.32526	-1.16071	2.41498	7.34247	18.4198	39.6057	76.7795	147.131	209.21	242.945	258.107	265.154	266.429
36.74	-4.20035	-3.61343	-2.31824	-1.14587	2.4314	7.36081	18.4862	39.703	76.9557	147.369	209.322	242.978	258.124	265.164	266.451
36.84	-4.20349	-3.61652	-2.30301	-1.12753	2.45285	7.38855	18.5472	39.7791	77.1131	147.577	209.417	243.004	258.115	265.163	266.46
36.94	-4.18161	-3.61069	-2.30771	-1.11893	2.46457	7.40927	18.5976	39.8428	77.2764	147.811	209.513	243.026	258.133	265.173	266.458
37.04	-4.17496	-3.6095	-2.29364	-1.10486	2.47552	7.44363	18.6362	39.9569	77.4471	148.04	209.629	243.049	258.153	265.177	266.475
37.14	-4.16718	-3.61459	-2.29166	-1.09274	2.47592	7.46902	18.6718	40.0432	77.6174	148.27	209.722	243.077	258.165	265.182	266.485
37.24	-4.16714	-3.60599	-2.28271	-1.0791	2.50128	7.49167	18.7187	40.1229	77.7881	148.498	209.827	243.101	258.176	265.194	266.484
37.34	-4.16284	-3.58371	-2.28543	-1.07401	2.51108	7.53348	18.7995	40.2287	77.9631	148.717	209.902	243.146	258.195	265.196	266.485
37.44	-4.17188	-3.57669	-2.27292	-1.04977	2.54074	7.54831	18.8487	40.335	78.1221	148.926	210.001	243.18	258.206	265.202	266.495
37.54	-4.16479	-3.56613	-2.25223	-1.0369	2.56381	7.56668	18.8952	40.4385	78.2878	149.158	210.098	243.2	258.221	265.211	266.491
37.64	-4.16522	-3.5607	-2.24911	-1.02206	2.59036	7.59171	18.9561	40.5338	78.4373	149.378	210.205	243.218	258.244	265.214	266.492
37.74	-4.16754	-3.56027	-2.23697	-1.00681	2.60794	7.61862	19.0105	40.6428	78.585	149.606	210.284	243.235	258.249	265.223	266.486
37.84	-4.17108	-3.56107	-2.22452	-1.00839	2.61966	7.64441	19.0605	40.7272	78.7412	149.799	210.353	243.275	258.264	265.233	266.486
37.94	-4.1687	-3.55441	-2.22488	-0.993134	2.64114	7.65848	19.1093	40.842	78.8936	150.018	210.44	243.302	258.293	265.24	266.486
38.04	-4.15857	-3.55444	-2.21548	-0.977508	2.65677	7.67801	19.1655	40.9413	79.0432	150.24	210.533	243.33	258.317	265.252	266.491
38.14	-4.15738	-3.55051	-2.21982	-0.965424	2.67514	7.68701	19.2101	41.0432	79.2127	150.451	210.635	243.351	258.346	265.265	266.488
38.24	-4.14645	-3.53568	-2.22137	-0.959167	2.69153	7.73541	19.2585	41.1385	79.3729	150.658	210.718	243.382	258.349	265.268	266.476
38.34	-4.1449	-3.53607	-2.22293	-0.956818	2.70871	7.76669	19.2964	41.2432	79.5299	150.865	210.794	243.401	258.36	265.276	266.479
38.44	-4.15152	-3.52747	-2.2034	-0.940399	2.71811	7.7901	19.3636	41.3432	79.676	151.058	210.87	243.42	258.369	265.28	266.472
38.54	-4.13318	-3.522	-2.20221	-0.933777	2.72473	7.81512	19.405	41.4323	79.8186	151.249	210.947	243.451	258.385	265.289	266.483
38.64	-4.13358	-3.50403	-2.19287	-0.929077	2.74896	7.82645	19.4479	41.5233	79.9709	151.431	211.031	243.49	258.394	265.297	266.493
38.74	-4.12808	-3.50092	-2.18112	-0.916595	2.75833	7.853	19.4894	41.6225	80.1307	151.61	211.101	243.526	258.401	265.301	266.49
38.84	-4.12381	-3.51144	-2.18115	-0.90564	2.77942	7.88388	19.5304	41.6971	80.2959	151.828	211.163	243.551	258.409	265.308	266.506
38.94	-4.12222	-3.50992	-2.17877	-0.890015	2.79504	7.92801	19.5898	41.8131	80.437	152.049	211.272	243.576	258.425	265.305	266.499
39.04	-4.10153	-3.5173	-2.17215	-0.881805	2.79623	7.95966	19.6386	41.8846	80.6053	152.228	211.334	243.599	258.444	265.32	266.497
39.14	-4.10153	-3.50443	-2.15652	-0.867767	2.81888	7.9827	19.6952	41.9686	80.7428	152.438	211.397	243.619	258.454	265.326	266.506
39.24	-4.10349	-3.50403	-2.16318	-0.86972	2.82394	8.0116	19.7386	42.0553	80.8967	152.666	211.467	243.636	258.467	265.339	266.503
39.34	-4.1066	-3.50522	-2.15103	-0.857574	2.84702	8.03348	19.789	42.1389	81.0436	152.879	211.531	243.67	258.487	265.343	266.503
39.44	-4.10233	-3.49426	-2.146	-0.840027	2.86615	8.06317	19.8413	42.2241	81.1897	153.072	211.605	243.689	258.491	265.34	266.5
39.54	-4.10779	-3.50363	-2.15182	-0.828705	2.87277	8.10223	19.8952	42.3022	81.3557	153.282	211.691	243.72	258.498	265.35	266.507
39.64	-4.10855	-3.48334	-2.14325	-0.817749	2.89545	8.11667	19.9468	42.4034	81.5194	153.484	211.784	243.745	258.512	265.353	266.507
39.74	-4.11014	-3.47943	-2.14011	-0.812286	2.90872	8.15146	20.0015	42.4959	81.676	153.691	211.86	243.765	258.527	265.365	266.514
39.84	-4.11597	-3.46652	-2.12451	-0.795105	2.922	8.17917	20.0534	42.5596	81.8373	153.906	211.929	243.795	258.537	265.366	266.526
39.94	-4.10663	-3.45364	-2.12604	-0.786499	2.95093	8.20691	20.1171	42.6443	81.9955	154.081	212.001	243.822	258.546	265.367	266.522
40.04	-4.10349	-3.44778	-2.1077	-0.766571	2.96457	8.22919	20.1659	42.7104	82.1487	154.278	212.066	243.854	258.571	265.388	266.53
40.14	-4.08551	-3.43958	-2.09482	-0.74588	2.97983	8.26279	20.2124	42.7979	82.2819	154.472	212.133	243.863	258.577	265.382	266.52
40.24	-4.08942	-3.44312	-2.09909	-0.731415	2.98801	8.28113	20.2659	42.8717	82.4616	154.652	212.217	243.884	258.602	265.397	266.529
40.34	-4.08121	-3.43137	-2.09558	-0.72168	3.00793	8.30692	20.3339	42.9725	82.6088	154.821	212.288	243.908	258.614	265.393	266.533
40.44	-4.07968	-3.44116	-2.0874	-0.714233	3.0224	8.32761	20.3843	43.0783	82.7483	155.013	212.367	243.926	258.629	265.408	266.55
40.54	-4.08395	-3.43643	-2.08737	-0.697052	3.0513	8.36475	20.4468	43.1741	82.9276	155.193	212.459	243.935	258.639	265.422	266.546
40.64	-4.07651	-3.44156	-2.08545	-0.69043	3.05951	8.37994	20.4925	43.2877	83.0881	155.36	212.515	243.964	258.654	265.431	266.545
40.74	-4.06677	-3.43567	-2.08072	-0.677887	3.07278	8.41083	20.5452	43.3756	83.2432	155.552	212.566	243.976	258.668	265.434	266.549
40.84	-4.06717	-3.45325	-2.08585	-0.666595	3.08646	8.42294	20.598	43.4706	83.3959	155.73	212.649	244.001	258.678	265.437	266.545
40.94	-4.06403	-3.44037	-2.07214	-0.653687	3.10248	8.44519	20.6491	43.5865	83.5475	155.915	212.713	244.022	258.7	265.444	266.552
41.04	-4.06558	-3.43448	-2.05847	-0.660339	3.11145	8.46393	20.698	43.6772	83.6877	156.091	212.801	244.047	258.692	265.443	266.563
41.14	-4.04529	-3.43335	-2.04871	-0.645874	3.12433	8.49637	20.7444	43.7588	83.8452	156.281	212.874	244.072	258.707	265.458	266.569
41.24	-4.05231	-3.43958	-2.0491	-0.633759	3.14273	8.52802	20.8148	43.8756	84.0174	156.462	212.935	244.098	258.711	265.457	266.585
41.34	-4.04099	-3.44076	-2.04871	-0.616211	3.16028	8.55185	20.8604	43.9909	84.1725	156.63	213.018	244.102	258.724	265.463	266.579
41.44	-4.02811	-3.43567	-2.0542	-0.610718	3.1806	8.5741	20.928	44.067	84.3448	156.809	213.09	244.115	258.729	265.468	266.58
41.54	-4.03238	-3.42355	-2.0452	-0.604095	3.18723	8.60965	20.9745	44.1846	84.5041	156.992	213.164	244.14	258.742	265.478	266.588
41.64	-4.03278	-3.41223	-2.02917	-0.58728	3.20404	8.64792	21.0257	44.2697	84.6311	157.169	213.211	244.154	258.756	265.492	266.6
41.74	-4.02771	-3.3978	-2.02878	-0.575165	3.22787	8.68036	21.0956	44.3561	84.7737	157.379	213.288	244.173	258.778	265.49	266.594
41.84	-4.02225	-3.40091	-2.00964	-0.563843	3.25012	8.7081	21.1503	44.4588	84.9092	157.545	213.345	244.195	258.785	265.505	266.606
41.94	-4.02576	-3.3974	-2.00302	-0.549408	3.27866	8.7319	21.2046	44.5381	85.0737	157.718	213.397	244.223	258.79	265.497	266.601
42.04	-4.01791	-3.39621	-2.00302	-0.540802	3.28799	8.76355	21.2675	44.6635	85.2143	157.893	213.462	244.243	258.812	265.509	266.602
42.14	-4.02225	-3.40286	-1.99323	-0.52948	3.3103	8.78387	21.3163	44.7361	85.3576	158.062	213.52	244.269	258.822	265.514	266.609
42.24	-4.02496	-3.39935	-1.9866	-0.52829	3.32394	8.81003	21.3675	44.8467	85.5092	158.234	213.59	244.285	258.836	265.529	266.609
42.34	-4.0191	-3.38684	-1.97604	-0.52243	3.3353	8.85223	21.4128	44.9467	85.6494	158.412	213.657	244.322	258.853	265.538	266.604
42.44	-4.02264	-3.39194	-1.97021	-0.504883	3.35754	8.88309	21.4695	45.044	85.7846	158.579	213.704	244.335	258.871	265.527	266.622
42.54	-4.02768	-3.39349	-1.97253	-0.504089	3.38177	8.90887	21.5171	45.1401	85.9319	158.768	213.764	244.35	258.877	265.522	266.625
42.64	-4.02264	-3.37668	-1.96591	-0.49118	3.3884	8.93973	21.5894	45.2178	86.0725	158.935	213.816	244.379	258.89	265.537	266.622
42.74	-4.01715	-3.37512	-1.96356	-0.491211	3.41028	8.96631	21.6393	45.3264	86.2252	159.115	213.9	244.419	258.897	265.539	266.638
42.84	-4.02225	-3.3685	-1.94595	-0.472809	3.44742	9.00494	21.6952	45.4276	86.3729	159.275	213.958	244.421	258.916	265.558	266.646
42.94	-4.01324	-3.35675	-1.94598	-0.46582	3.45441	9.03622	21.7648	45.5127	86.5111	159.449	214.022	244.455	258.932	265.549	266.661
43.04	-4.01755	-3.34937	-1.92526	-0.447418	3.47983	9.05807	21.8081	45.6143	86.6436	159.631	214.076	244.478	258.928	265.551	266.669
43.14	-4.01324	-3.34543	-1.92059	-0.439636	3.49231	9.07956	21.8378	45.6819	86.7885	159.808	214.14	244.505	258.942	265.56	266.665
43.24	-4.00583	-3.34702	-1.91083	-0.418152	3.52319	9.12842	21.8909	45.7815	86.9584	159.97	214.206	244.529	258.955	265.569	266.681
43.34	-3.9902	-3.33176	-1.89206	-0.407196	3.54269	9.15143	21.9382	45.8678	87.0881	160.123	214.236	244.544	258.967	265.577	266.694
43.44	-3.9906	-3.32123	-1.89444	-0.397064	3.54739	9.1741	21.9925	45.9452	87.2358	160.285	214.288	244.564	258.983	265.59	266.69
43.54	-3.9855	-3.32239	-1.8862	-0.383392	3.56808	9.19598	22.0491	46.0115	87.3928	160.455	214.353	244.601	258.993	265.592	266.719
43.64	-3.98825	-3.33334	-1.87488	-0.365784	3.59351	9.23114	22.0937	46.1155	87.5354	160.636	214.417	244.632	259.014	265.601	266.713
43.74	-3.96442	-3.32629	-1.86902	-0.364624	3.61652	9.25888	22.1374	46.2072	87.6854	160.798	214.477	244.644	259.016	265.615	266.719
43.84	-3.966	-3.31927	-1.86826	-0.363861	3.62747	9.27371	22.1788	46.3104	87.835	160.96	214.565	244.66	259.023	265.618	266.723
43.94	-3.97183	-3.31808	-1.86902	-0.356812	3.65326	9.31393	22.2401	46.3944	87.9772	161.133	214.616	244.685	259.03	265.629	266.741
44.04	-3.96796	-3.31107	-1.85419	-0.345093	3.67279	9.33972	22.2956	46.4686	88.1475	161.287	214.686	244.723	259.05	265.645	266.748
44.14	-3.95816	-3.30051	-1.853	-0.326752	3.70444	9.3663	22.3507	46.5616	88.2752	161.429	214.744	244.747	259.059	265.643	266.757
44.24	-3.94489	-3.29974	-1.84598	-0.317352	3.71927	9.38776	22.3929	46.6518	88.4143	161.585	214.79	244.768	259.049	265.64	266.771
44.34	-3.93826	-3.306	-1.8237	-0.30838	3.72824	9.41278	22.4561	46.7213	88.5498	161.763	214.861	244.798	259.059	265.641	266.772
44.44	-3.94293	-3.3017	-1.82373	-0.290405	3.75092	9.44363	22.4964	46.8264	88.692	161.912	214.913	244.815	259.071	265.662	266.787
44.54	-3.94098	-3.2962	-1.81198	-0.273224	3.77121	9.46161	22.5386	46.9358	88.8412	162.087	214.945	244.829	259.078	265.674	266.801
44.64	-3.93161	-3.28647	-1.81006	-0.274414	3.7724	9.49207	22.578	47.0405	88.9698	162.247	214.999	244.851	259.094	265.67	266.801
44.74	-3.91989	-3.27863	-1.80457	-0.27594	3.79663	9.52371	22.6194	47.1065	89.1315	162.404	215.049	244.884	259.1	265.683	266.819
44.84	-3.92264	-3.2724	-1.79715	-0.263092	3.81729	9.55652	22.671	47.1736	89.2682	162.572	215.088	244.892	259.11	265.685	266.833
44.94	-3.91754	-3.2681	-1.79089	-0.270081	3.81342	9.58386	22.7229	47.2463	89.4217	162.721	215.138	244.912	259.128	265.695	266.831
45.04	-3.91168	-3.27045	-1.76666	-0.259156	3.84076	9.6163	22.7776	47.3498	89.5858	162.867	215.186	244.936	259.134	265.699	266.826
45.14	-3.92264	-3.25092	-1.77335	-0.240021	3.85519	9.64755	22.8315	47.4491	89.719	163.02	215.25	244.948	259.136	265.699	266.841
45.24	-3.91559	-3.24582	-1.7663	-0.235352	3.86224	9.68307	22.8835	47.5549	89.8784	163.158	215.291	244.96	259.15	265.722	266.846
45.34	-3.90857	-3.24582	-1.7616	-0.221252	3.88879	9.69714	22.9444	47.6323	90.042	163.307	215.329	244.98	259.154	265.713	266.856
45.44	-3.90738	-3.23764	-1.75339	-0.21463	3.9017	9.72177	22.9909	47.7491	90.1701	163.455	215.372	245.01	259.181	265.732	266.863
45.54	-3.90347	-3.2392	-1.74637	-0.195099	3.91183	9.74673	23.0495	47.8303	90.2823	163.618	215.404	245.033	259.191	265.751	266.88
45.64	-3.8992	-3.22238	-1.72568	-0.180634	3.93881	9.7706	23.0866	47.9041	90.4237	163.762	215.46	245.057	259.186	265.745	266.885
45.74	-3.89996	-3.22867	-1.73035	-0.18457	3.95599	9.79013	23.1444	47.9823	90.5725	163.901	215.502	245.092	259.202	265.762	266.886
45.84	-3.89841	-3.22745	-1.71823	-0.179474	3.96652	9.80142	23.205	48.0686	90.7151	164.046	215.565	245.108	259.214	265.773	266.897
45.94	-3.8988	-3.2142	-1.73233	-0.167755	3.97122	9.83545	23.2566	48.1705	90.8518	164.168	215.612	245.127	259.225	265.773	266.912
46.04	-3.89801	-3.22318	-1.7233	-0.169708	3.99271	9.87527	23.2991	48.2799	90.9842	164.303	215.67	245.152	259.243	265.779	266.901
46.14	-3.89218	-3.21417	-1.71786	-0.140778	4.01303	9.89285	23.3448	48.3615	91.11	164.456	215.727	245.158	259.248	265.781	266.924
46.24	-3.89917	-3.2103	-1.72684	-0.12558	4.02512	9.91864	23.3995	48.4459	91.2604	164.62	215.772	245.191	259.249	265.801	266.933
46.34	-3.89136	-3.20676	-1.70691	-0.117371	4.03021	9.96667	23.4421	48.5471	91.3944	164.769	215.831	245.215	259.256	265.804	266.937
46.44	-3.87851	-3.2099	-1.69675	-0.0993958	4.0513	9.9827	23.4788	48.6475	91.5397	164.926	215.878	245.23	259.263	265.803	266.94
46.54	-3.87927	-3.19623	-1.70029	-0.0857236	4.06027	10.0085	23.5425	48.7389	91.6772	165.083	215.932	245.246	259.266	265.806	266.945
46.64	-3.86987	-3.19504	-1.68933	-0.067749	4.08295	10.0421	23.5898	48.8006	91.8143	165.22	215.974	245.265	259.271	265.8	266.956
46.74	-3.86795	-3.19037	-1.67255	-0.0540771	4.10913	10.0643	23.6468	48.8784	91.9549	165.364	216.016	245.279	259.28	265.817	266.963
46.84	-3.86636	-3.18176	-1.67136	-0.0310364	4.13449	10.0753	23.6999	48.9619	92.1073	165.518	216.078	245.302	259.294	265.822	266.964
46.94	-3.86209	-3.17358	-1.65967	-0.0247803	4.14545	10.1143	23.7347	49.0448	92.2514	165.67	216.118	245.328	259.299	265.816	266.971
47.04	-3.86285	-3.17746	-1.65497	-0.0146486	4.1673	10.1335	23.7714	49.1194	92.3889	165.824	216.173	245.326	259.305	265.826	266.963
47.14	-3.84763	-3.16183	-1.65222	-0.00720215	4.18256	10.1569	23.7995	49.2053	92.5307	165.971	216.212	245.347	259.323	265.844	266.964
47.24	-3.85233	-3.17007	-1.64206	0.006073	4.19113	10.1745	23.8515	49.2674	92.6608	166.099	216.253	245.369	259.327	265.847	266.969
47.34	-3.86441	-3.16925	-1.63895	0.0154724	4.21304	10.1882	23.8921	49.3459	92.7967	166.233	216.307	245.381	259.336	265.861	266.96
47.44	-3.84488	-3.16498	-1.63309	0.0267639	4.22903	10.2179	23.9417	49.4248	92.9299	166.372	216.34	245.396	259.353	265.861	266.968
47.54	-3.84451	-3.16144	-1.62372	0.0408326	4.25482	10.2417	24.0015	49.4745	93.0655	166.513	216.375	245.415	259.365	265.859	266.971
47.64	-3.85114	-3.14896	-1.62488	0.0513916	4.27081	10.2632	24.0359	49.56	93.194	166.636	216.429	245.431	259.376	265.87	266.967
47.74	-3.83084	-3.13998	-1.61121	0.0603638	4.27905	10.2886	24.0761	49.6526	93.3491	166.773	216.48	245.449	259.376	265.889	266.957
47.84	-3.83902	-3.14505	-1.59872	0.0635071	4.30246	10.3155	24.1272	49.7506	93.4686	166.909	216.498	245.476	259.381	265.893	266.973
47.94	-3.83826	-3.12903	-1.59518	0.0724792	4.3013	10.3264	24.1769	49.8389	93.5803	167.042	216.542	245.494	259.392	265.893	266.967
48.04	-3.83551	-3.11926	-1.58701	0.0939634	4.32278	10.3507	24.2311	49.9326	93.7241	167.161	216.585	245.495	259.398	265.906	266.967
48.14	-3.81558	-3.1138	-1.5694	0.105286	4.33099	10.3718	24.278	50.0092	93.8756	167.288	216.631	245.517	259.406	265.904	266.969
48.24	-3.81171	-3.11069	-1.56592	0.119751	4.34387	10.3967	24.3405	50.11	93.9908	167.422	216.671	245.533	259.421	265.921	266.969
48.34	-3.81403	-3.10675	-1.56277	0.128326	4.36575	10.4136	24.3812	50.1744	94.1436	167.569	216.724	245.554	259.434	265.931	266.965
48.44	-3.81677	-3.10132	-1.54636	0.140839	4.37827	10.4397	24.4374	50.2686	94.2737	167.706	216.764	245.571	259.45	265.936	266.971
48.54	-3.81522	-3.10089	-1.53229	0.147888	4.40247	10.4589	24.4698	50.3518	94.3994	167.833	216.808	245.585	259.468	265.945	266.967
48.64	-3.81674	-3.09897	-1.52686	0.161926	4.40948	10.4807	24.5155	50.4494	94.5471	167.953	216.84	245.596	259.473	265.951	266.967
48.74	-3.80856	-3.1048	-1.5163	0.167786	4.41772	10.5011	24.5745	50.5166	94.6655	168.071	216.883	245.613	259.484	265.961	266.963
48.84	-3.80701	-3.09311	-1.51511	0.179901	4.42746	10.535	24.6214	50.6303	94.8022	168.219	216.91	245.628	259.503	265.961	266.96
48.94	-3.80817	-3.09311	-1.50848	0.193	4.43335	10.5585	24.6667	50.7162	94.926	168.337	216.956	245.645	259.505	265.975	266.967
49.04	-3.80231	-3.07941	-1.50613	0.208	4.45987	10.5792	24.7366	50.8057	95.0584	168.46	216.998	245.661	259.53	265.982	266.951
49.14	-3.80545	-3.07788	-1.49911	0.213898	4.46616	10.603	24.7835	50.8897	95.1654	168.579	217.032	245.668	259.53	265.992	266.952
49.24	-3.80972	-3.0759	-1.49323	0.22052	4.4884	10.6225	24.8487	50.96	95.2874	168.708	217.063	245.685	259.535	265.992	266.968
49.34	-3.79453	-3.07004	-1.49091	0.229126	4.50873	10.6421	24.8796	51.0045	95.4256	168.835	217.092	245.696	259.558	265.988	266.966
49.44	-3.79565	-3.07242	-1.478	0.245148	4.52475	10.6624	24.9241	51.1092	95.5408	168.951	217.145	245.705	259.562	266.005	266.981
49.54	-3.78046	-3.07629	-1.48544	0.24942	4.52902	10.6846	24.9749	51.1971	95.6877	169.058	217.179	245.717	259.571	266.005	266.983
49.64	-3.78043	-3.07785	-1.49246	0.25412	4.54153	10.7104	25.0155	51.2846	95.8162	169.176	217.214	245.731	259.586	266.002	266.986
49.74	-3.78043	-3.06812	-1.4823	0.25647	4.5556	10.7343	25.0823	51.385	95.9491	169.33	217.26	245.748	259.602	266.006	266.981
49.84	-3.77576	-3.07355	-1.48154	0.253326	4.55246	10.7592	25.13	51.4748	96.074	169.473	217.299	245.776	259.614	266.029	266.972
49.94	-3.78046	-3.07397	-1.47644	0.270142	4.56927	10.778	25.1765	51.5405	96.2174	169.583	217.32	245.788	259.613	266.023	266.969
50.04	-3.78864	-3.07394	-1.46783	0.277161	4.58801	10.794	25.2421	51.6291	96.3694	169.717	217.362	245.79	259.627	266.022	266.972
50.14	-3.78513	-3.06458	-1.46356	0.272095	4.60248	10.8186	25.2952	51.7225	96.4866	169.837	217.398	245.811	259.63	266.01	266.984
50.24	-3.79565	-3.06577	-1.46121	0.289276	4.61655	10.8397	25.3378	51.8178	96.635	169.947	217.431	245.82	259.624	266.004	266.974
50.34	-3.78867	-3.06223	-1.46045	0.303345	4.63605	10.8538	25.4023	51.9201	96.7596	170.06	217.473	245.833	259.646	266.023	266.983
50.44	-3.7941	-3.05365	-1.46237	0.309967	4.64975	10.8839	25.4437	52.0252	96.8791	170.176	217.495	245.851	259.652	266.02	266.984
50.54	-3.77966	-3.04349	-1.4534	0.320526	4.67746	10.9088	25.4952	52.0909	97.0162	170.31	217.524	245.868	259.656	266.025	266.979
50.64	-3.77417	-3.04074	-1.43854	0.323669	4.69312	10.9272	25.5378	52.1889	97.1245	170.431	217.559	245.869	259.671	266.027	266.971
50.74	-3.76443	-3.03372	-1.43777	0.320526	4.71262	10.9471	25.5956	52.2635	97.2491	170.553	217.585	245.891	259.676	266.036	266.967
50.84	-3.76871	-3.03412	-1.4249	0.334198	4.72787	10.9514	25.6546	52.3475	97.36	170.649	217.624	245.899	259.684	266.033	266.96
50.94	-3.77499	-3.03137	-1.43192	0.329498	4.73801	10.9796	25.6901	52.4412	97.485	170.753	217.655	245.919	259.695	266.047	266.96
51.04	-3.78198	-3.02475	-1.41589	0.338501	4.74231	10.996	25.7234	52.5202	97.5998	170.87	217.678	245.931	259.711	266.049	266.971
51.14	-3.78903	-3.02551	-1.40771	0.356079	4.76459	11.0296	25.7905	52.6201	97.7338	170.986	217.717	245.932	259.714	266.058	266.958
51.24	-3.79022	-3.01926	-1.40182	0.362701	4.7728	11.0573	25.8405	52.7057	97.8756	171.098	217.756	245.95	259.731	266.072	266.962
51.34	-3.79175	-3.02084	-1.39716	0.368958	4.7962	11.0819	25.8749	52.7967	97.9733	171.22	217.765	245.96	259.726	266.079	266.971
51.44	-3.78278	-3.00793	-1.3815	0.368195	4.80014	11.1006	25.9214	52.8608	98.1041	171.35	217.8	245.972	259.74	266.088	266.97
51.54	-3.78201	-3.00598	-1.38388	0.375214	4.80795	11.1206	25.9663	52.9612	98.2245	171.466	217.839	245.994	259.76	266.101	266.975
51.64	-3.78278	-3.01147	-1.38269	0.371704	4.82159	11.1448	26.0179	53.0315	98.3369	171.575	217.868	246	259.76	266.097	266.979
51.74	-3.78787	-3.00323	-1.36981	0.379883	4.83606	11.1674	26.0581	53.0877	98.4733	171.688	217.906	246.02	259.774	266.106	266.979
51.84	-3.77261	-3.00717	-1.35889	0.385376	4.83685	11.1999	26.0917	53.1443	98.5667	171.776	217.939	246.031	259.773	266.111	266.975
51.94	-3.77887	-2.99777	-1.37018	0.391235	4.85364	11.2175	26.1237	53.2338	98.7194	171.895	217.977	246.051	259.785	266.113	266.981
52.04	-3.76639	-2.99194	-1.36081	0.391999	4.86069	11.2491	26.1686	53.3412	98.8733	171.988	218.013	246.063	259.795	266.112	266.974
52.14	-3.76285	-2.9837	-1.3624	0.389679	4.87943	11.2647	26.2081	53.4295	98.9998	172.092	218.032	246.071	259.805	266.115	266.977
52.24	-3.76364	-2.97632	-1.3573	0.40802	4.89075	11.2796	26.2663	53.4944	99.108	172.186	218.064	246.08	259.812	266.111	266.98
52.34	-3.76404	-2.97629	-1.34363	0.423279	4.90912	11.2979	26.2937	53.5502	99.2463	172.279	218.089	246.106	259.815	266.117	266.98
52.44	-3.75818	-2.98019	-1.33154	0.442383	4.93762	11.3276	26.3405	53.6119	99.3709	172.359	218.117	246.117	259.813	266.127	266.996
52.54	-3.75699	-2.97437	-1.3237	0.442413	4.95248	11.3475	26.3776	53.6733	99.4932	172.477	218.161	246.135	259.837	266.127	266.997
52.64	-3.75311	-2.97198	-1.3237	0.448639	4.95871	11.3675	26.4269	53.7471	99.6303	172.575	218.206	246.143	259.848	266.138	266.988
52.74	-3.7562	-2.98022	-1.31787	0.453735	4.97552	11.3905	26.4616	53.8553	99.7549	172.688	218.231	246.148	259.85	266.137	266.994
52.84	-3.75778	-2.96262	-1.31628	0.457642	4.99426	11.4112	26.494	53.9432	99.892	172.801	218.281	246.165	259.875	266.158	266.994
52.94	-3.74567	-2.96851	-1.31433	0.462708	5.00873	11.4413	26.5413	54.0413	100.044	172.907	218.321	246.183	259.886	266.156	266.992
53.04	-3.74921	-2.96262	-1.30771	0.475616	5.02866	11.469	26.5792	54.1174	100.164	173.015	218.361	246.203	259.889	266.152	266.992
53.14	-3.75623	-2.95129	-1.2948	0.481445	5.05011	11.4901	26.6359	54.1752	100.253	173.132	218.384	246.212	259.897	266.148	266.997
53.24	-3.7644	-2.93918	-1.29129	0.490448	5.05911	11.4987	26.705	54.2612	100.382	173.233	218.436	246.239	259.898	266.156	266.997
53.34	-3.75973	-2.92749	-1.27838	0.495544	5.09546	11.5378	26.7573	54.3541	100.481	173.344	218.464	246.254	259.899	266.161	267.01
53.44	-3.75662	-2.922	-1.26474	0.513885	5.1091	11.5663	26.805	54.4506	100.589	173.46	218.49	246.26	259.923	266.17	267.018
53.54	-3.74371	-2.91498	-1.2655	0.530273	5.12787	11.5807	26.8636	54.533	100.698	173.576	218.525	246.265	259.934	266.173	267.025
53.64	-3.74957	-2.89972	-1.26239	0.540466	5.13879	11.6065	26.9038	54.6284	100.805	173.679	218.562	246.298	259.942	266.181	267.038
53.74	-3.72888	-2.90015	-1.24207	0.551392	5.17084	11.6358	26.9612	54.7186	100.909	173.794	218.603	246.306	259.953	266.185	267.035
53.84	-3.73434	-2.90637	-1.24481	0.560364	5.1814	11.6667	27.0065	54.8002	101.026	173.882	218.622	246.319	259.969	266.194	267.047
53.94	-3.72964	-2.88956	-1.24597	0.570129	5.18878	11.6776	27.0601	54.8815	101.128	173.978	218.654	246.326	259.983	266.202	267.05
54.04	-3.73553	-2.88452	-1.25146	0.582642	5.2052	11.6932	27.1058	54.9635	101.239	174.09	218.676	246.336	259.983	266.215	267.044
54.14	-3.73315	-2.88763	-1.23697	0.59787	5.22202	11.7143	27.1511	55.0705	101.33	174.193	218.714	246.357	260.002	266.221	267.059
54.24	-3.74139	-2.89154	-1.23035	0.602173	5.24115	11.7272	27.1987	55.1475	101.464	174.293	218.754	246.369	260.001	266.221	267.06
54.34	-3.7269	-2.89621	-1.21942	0.613098	5.24738	11.7464	27.2644	55.2299	101.57	174.398	218.786	246.382	260.01	266.218	267.059
54.44	-3.71796	-2.90131	-1.22021	0.620911	5.25287	11.7761	27.2991	55.3159	101.706	174.494	218.826	246.398	260.006	266.226	267.069
54.54	-3.71677	-2.897	-1.21237	0.627167	5.26144	11.7878	27.3487	55.3901	101.832	174.594	218.863	246.411	260.024	266.236	267.071
54.64	-3.70386	-2.87903	-1.20105	0.623657	5.27905	11.8159	27.4026	55.4572	101.967	174.703	218.892	246.414	260.033	266.249	267.077
54.74	-3.69022	-2.87512	-1.19363	0.631073	5.29349	11.8366	27.4557	55.5413	102.079	174.774	218.913	246.43	260.041	266.242	267.083
54.84	-3.69098	-2.87436	-1.18347	0.644348	5.31458	11.8561	27.5027	55.6217	102.198	174.868	218.953	246.439	260.037	266.257	267.101
54.94	-3.68787	-2.87238	-1.16943	0.648254	5.32318	11.8905	27.5499	55.7131	102.326	174.991	218.986	246.454	260.039	266.251	267.114
55.04	-3.67926	-2.87476	-1.16159	0.651398	5.34348	11.9237	27.5944	55.8143	102.456	175.072	219.022	246.463	260.052	266.24	267.113
55.14	-3.6734	-2.86066	-1.16199	0.670532	5.35718	11.9401	27.6281	55.8854	102.592	175.164	219.056	246.468	260.055	266.251	267.108
55.24	-3.67615	-2.85638	-1.16669	0.669739	5.36261	11.9628	27.6948	55.9573	102.726	175.276	219.092	246.49	260.065	266.254	267.12
55.34	-3.67535	-2.86499	-1.15027	0.682251	5.38452	11.9827	27.7487	56.0412	102.846	175.369	219.119	246.518	260.069	266.253	267.125
55.44	-3.66794	-2.8587	-1.13348	0.691223	5.40521	12.01	27.8019	56.1467	102.956	175.459	219.147	246.522	260.087	266.263	267.119
55.54	-3.66754	-2.85208	-1.12878	0.699036	5.41534	12.0261	27.8663	56.219	103.09	175.569	219.181	246.537	260.099	266.268	267.125
55.64	-3.67303	-2.84506	-1.11395	0.720154	5.44427	12.0452	27.9062	56.2998	103.203	175.641	219.215	246.562	260.097	266.263	267.13
55.74	-3.67535	-2.85168	-1.11356	0.730682	5.4595	12.0823	27.9581	56.3838	103.316	175.713	219.255	246.583	260.118	266.279	267.134
55.84	-3.66208	-2.83176	-1.10574	0.725189	5.47513	12.1003	27.9991	56.4721	103.456	175.826	219.283	246.585	260.132	266.288	267.137
55.94	-3.66089	-2.82358	-1.11005	0.731873	5.48254	12.1299	28.0573	56.5408	103.555	175.927	219.313	246.6	260.139	266.296	267.144
56.04	-3.65585	-2.82434	-1.09714	0.745514	5.49545	12.1452	28.0933	56.6116	103.694	176.005	219.349	246.619	260.151	266.301	267.14
56.14	-3.65503	-2.82513	-1.08896	0.75296	5.52786	12.1745	28.1393	56.6736	103.797	176.09	219.382	246.627	260.171	266.304	267.147
56.24	-3.64569	-2.8302	-1.078	0.766235	5.54584	12.201	28.1749	56.7307	103.908	176.19	219.403	246.63	260.181	266.312	267.142
56.34	-3.64566	-2.81342	-1.07959	0.776367	5.55597	12.2101	28.2339	56.8163	104.003	176.263	219.423	246.65	260.187	266.317	267.145
56.44	-3.64294	-2.82043	-1.07135	0.78772	5.56421	12.2272	28.2902	56.885	104.138	176.372	219.466	246.662	260.19	266.332	267.147
56.54	-3.64606	-2.82004	-1.05457	0.804504	5.59192	12.2679	28.3311	56.9576	104.249	176.455	219.497	246.67	260.211	266.338	267.158
56.64	-3.64136	-2.81461	-1.05927	0.806091	5.60364	12.3018	28.3585	57.0229	104.35	176.532	219.503	246.678	260.217	266.339	267.148
56.74	-3.63397	-2.80988	-1.06589	0.808014	5.61655	12.321	28.4163	57.0717	104.482	176.634	219.548	246.678	260.217	266.339	267.163
56.84	-3.63238	-2.80249	-1.06046	0.812714	5.62198	12.3425	28.4691	57.151	104.583	176.731	219.57	246.7	260.228	266.343	267.171
56.94	-3.62927	-2.80988	-1.05573	0.829895	5.65015	12.3741	28.5062	57.235	104.679	176.792	219.585	246.705	260.233	266.355	267.182
57.04	-3.61636	-2.79388	-1.04834	0.84436	5.66693	12.3858	28.5659	57.299	104.822	176.869	219.619	246.717	260.242	266.359	267.188
57.14	-3.61404	-2.79663	-1.04401	0.851013	5.67981	12.4112	28.6022	57.3862	104.936	176.962	219.625	246.736	260.241	266.351	267.182
57.24	-3.62067	-2.80832	-1.03503	0.870117	5.69818	12.439	28.6335	57.4709	105.038	177.058	219.65	246.754	260.239	266.347	267.184
57.34	-3.59763	-2.8009	-1.03076	0.88147	5.71887	12.4589	28.687	57.5651	105.162	177.145	219.676	246.749	260.263	266.357	267.187
57.44	-3.58316	-2.80365	-1.03934	0.882233	5.71262	12.4854	28.7327	57.6143	105.271	177.23	219.71	246.772	260.268	266.378	267.183
57.54	-3.58319	-2.80402	-1.0202	0.899048	5.73724	12.512	28.7698	57.7041	105.377	177.295	219.727	246.77	260.263	266.373	267.196
57.64	-3.57379	-2.79623	-1.02838	0.904114	5.74231	12.5401	28.8152	57.7908	105.483	177.376	219.755	246.793	260.276	266.39	267.203
57.74	-3.56793	-2.79935	-1.02332	0.915466	5.75366	12.5565	28.8518	57.8893	105.59	177.446	219.777	246.797	260.285	266.392	267.198
57.84	-3.56287	-2.79468	-1.01083	0.924835	5.76303	12.5815	28.8948	57.9776	105.695	177.526	219.799	246.804	260.284	266.399	267.195
57.94	-3.55817	-2.79776	-1.01785	0.930267	5.78018	12.6081	28.948	58.0541	105.82	177.613	219.83	246.803	260.294	266.413	267.187
58.04	-3.56168	-2.79855	-1.01941	0.934204	5.78412	12.6425	28.9862	58.1276	105.916	177.701	219.849	246.807	260.294	266.408	267.204
58.14	-3.56406	-2.80249	-1.01004	0.931854	5.79349	12.6741	29.0198	58.2061	106.015	177.788	219.885	246.821	260.312	266.413	267.202
58.24	-3.55933	-2.78839	-1.00223	0.936554	5.806	12.7061	29.062	58.2647	106.095	177.85	219.915	246.823	260.317	266.427	267.202
58.34	-3.55194	-2.77945	-0.999878	0.936523	5.82239	12.7483	29.1132	58.3311	106.187	177.909	219.928	246.846	260.32	266.423	267.213
58.44	-3.56403	-2.77316	-0.988159	0.950623	5.8302	12.7632	29.1601	58.4014	106.287	177.988	219.938	246.849	260.315	266.417	267.208
58.54	-3.55817	-2.77396	-0.974518	0.964264	5.85013	12.785	29.2069	58.485	106.422	178.055	219.981	246.875	260.314	266.429	267.206
58.64	-3.5578	-2.78256	-0.967438	0.985382	5.87436	12.8093	29.2413	58.5569	106.518	178.126	219.996	246.896	260.324	266.431	267.211
58.74	-3.55777	-2.77551	-0.954193	0.99942	5.8837	12.8218	29.2757	58.6139	106.617	178.176	220.018	246.892	260.326	266.429	267.213
58.84	-3.54724	-2.76849	-0.964325	1.00882	5.88608	12.8358	29.3234	58.6764	106.728	178.266	220.054	246.906	260.331	266.434	267.218
58.94	-3.5484	-2.77942	-0.968262	1.00958	5.90717	12.8632	29.3687	58.7389	106.84	178.341	220.075	246.916	260.335	266.433	267.217
59.04	-3.55347	-2.78333	-0.95105	1.02911	5.92981	12.8944	29.4085	58.8264	106.948	178.416	220.099	246.931	260.359	266.442	267.215
59.14	-3.5535	-2.78333	-0.950256	1.03461	5.9353	12.9202	29.4577	58.8967	107.053	178.488	220.119	246.941	260.37	266.46	267.217
59.24	-3.5574	-2.76849	-0.94873	1.04395	5.94464	12.9487	29.5031	58.9791	107.18	178.559	220.144	246.957	260.373	266.453	267.217
59.34	-3.54645	-2.77005	-0.95105	1.05804	5.96106	12.9764	29.5491	59.0717	107.309	178.64	220.171	246.967	260.375	266.454	267.221
59.44	-3.54489	-2.77435	-0.934631	1.07208	5.97046	12.9944	29.5948	59.1764	107.419	178.71	220.195	246.978	260.38	266.471	267.221
59.54	-3.55191	-2.76379	-0.935455	1.07834	5.98526	13.0155	29.6616	59.2225	107.514	178.795	220.216	246.979	260.388	266.472	267.226
59.64	-3.55505	-2.75833	-0.928772	1.09045	5.99194	13.0417	29.6882	59.2682	107.601	178.862	220.24	246.985	260.392	266.478	267.237
59.74	-3.55896	-2.76379	-0.929199	1.09473	6.00012	13.0635	29.7319	59.3354	107.69	178.952	220.265	247.004	260.399	266.49	267.251
59.84	-3.55075	-2.75171	-0.924469	1.10727	6.0228	13.0886	29.7894	59.4088	107.8	179.041	220.29	247.013	260.418	266.494	267.248
59.94	-3.54135	-2.76184	-0.9245	1.11896	6.03137	13.1042	29.8229	59.4877	107.899	179.113	220.304	247.022	260.42	266.491	267.245
60.04	-3.52811	-2.75714	-0.907715	1.12482	6.03802	13.1323	29.8605	59.5744	107.998	179.176	220.328	247.025	260.417	266.496	267.251
60.14	-3.53983	-2.75952	-0.91394	1.12482	6.05988	13.1495	29.9175	59.6424	108.091	179.25	220.339	247.042	260.431	266.497	267.263
60.24	-3.54449	-2.75168	-0.913147	1.14203	6.07007	13.1718	29.955	59.7115	108.192	179.329	220.371	247.046	260.441	266.501	267.268
60.34	-3.54059	-2.74936	-0.910828	1.15607	6.07629	13.1835	30.0058	59.7631	108.265	179.378	220.389	247.063	260.453	266.497	267.263
60.44	-3.54138	-2.75989	-0.905365	1.17404	6.08957	13.2057	30.0397	59.851	108.35	179.448	220.42	247.066	260.459	266.511	267.282
60.54	-3.54449	-2.75208	-0.895966	1.19046	6.10678	13.2292	30.0812	59.9166	108.451	179.52	220.444	247.07	260.459	266.503	267.294
60.64	-3.53436	-2.76343	-0.901062	1.19238	6.1087	13.2546	30.1175	60.0053	108.568	179.571	220.469	247.076	260.465	266.504	267.281
60.74	-3.52808	-2.74933	-0.89325	1.19086	6.13062	13.2819	30.1761	60.0912	108.678	179.635	220.498	247.088	260.478	266.514	267.281
60.84	-3.5195	-2.74817	-0.902222	1.19434	6.13879	13.3018	30.2429	60.1705	108.796	179.702	220.513	247.096	260.474	266.517	267.289
60.94	-3.5238	-2.74896	-0.885803	1.20844	6.14819	13.3272	30.2921	60.2483	108.906	179.744	220.525	247.106	260.481	266.517	267.293
61.04	-3.51324	-2.74231	-0.874512	1.21973	6.1712	13.3456	30.3386	60.3315	108.998	179.822	220.55	247.114	260.473	266.509	267.299
61.14	-3.51089	-2.73569	-0.872131	1.22992	6.18921	13.3557	30.3835	60.4041	109.107	179.865	220.564	247.13	260.474	266.526	267.308
61.24	-3.52264	-2.72748	-0.856934	1.24512	6.20129	13.3682	30.4378	60.4627	109.224	179.922	220.587	247.136	260.475	266.527	267.303
61.34	-3.51129	-2.74387	-0.862762	1.25101	6.21262	13.3956	30.4698	60.5338	109.324	180.002	220.604	247.158	260.48	266.543	267.308
61.44	-3.52069	-2.7439	-0.849121	1.25452	6.22083	13.4167	30.5081	60.619	109.427	180.079	220.641	247.157	260.492	266.544	267.303
61.54	-3.51831	-2.73135	-0.863922	1.25528	6.22397	13.4421	30.5487	60.6663	109.553	180.143	220.665	247.174	260.493	266.545	267.302
61.64	-3.5238	-2.72827	-0.849121	1.26233	6.23175	13.4542	30.5823	60.733	109.651	180.22	220.688	247.182	260.498	266.555	267.311
61.74	-3.52225	-2.72784	-0.845184	1.26779	6.25131	13.4819	30.6343	60.817	109.749	180.301	220.703	247.205	260.495	266.558	267.298
61.84	-3.51285	-2.72668	-0.828796	1.28186	6.26068	13.4995	30.6722	60.8955	109.844	180.371	220.725	247.207	260.501	266.562	267.318
61.94	-3.52185	-2.71771	-0.833069	1.29083	6.28137	13.519	30.7241	60.9729	109.947	180.463	220.751	247.221	260.501	266.552	267.307
62.04	-3.52808	-2.72202	-0.833496	1.30609	6.29974	13.5522	30.7597	61.0451	110.057	180.539	220.778	247.22	260.518	266.558	267.324
62.14	-3.5246	-2.73059	-0.833069	1.31897	6.31732	13.5702	30.7933	61.0905	110.17	180.619	220.81	247.235	260.521	266.561	267.322
62.24	-3.5152	-2.70755	-0.835846	1.32089	6.32083	13.5995	30.8437	61.1705	110.271	180.692	220.827	247.24	260.526	266.566	267.33
62.34	-3.51715	-2.71692	-0.831116	1.32562	6.33411	13.6261	30.8882	61.2237	110.371	180.765	220.846	247.256	260.532	266.579	267.338
62.44	-3.51794	-2.70874	-0.812775	1.33066	6.35013	13.6507	30.9417	61.2819	110.483	180.826	220.869	247.278	260.538	266.585	267.324
62.54	-3.50348	-2.70871	-0.7995	1.3432	6.3634	13.6659	30.9854	61.3533	110.586	180.886	220.89	247.288	260.544	266.592	267.335
62.64	-3.50858	-2.70364	-0.792847	1.3584	6.38489	13.6917	31.0288	61.4229	110.676	180.959	220.91	247.301	260.546	266.591	267.329
62.74	-3.50037	-2.70325	-0.780365	1.37015	6.39194	13.7069	31.0659	61.5053	110.787	181.027	220.945	247.308	260.558	266.586	267.319
62.84	-3.51285	-2.70639	-0.79245	1.37521	6.397	13.7507	31.1096	61.5912	110.889	181.087	220.97	247.312	260.572	266.593	267.334
62.94	-3.50037	-2.70911	-0.78894	1.38342	6.41614	13.7663	31.1554	61.6647	110.99	181.159	220.99	247.335	260.575	266.608	267.336
63.04	-3.49722	-2.69348	-0.777252	1.392	6.44583	13.7827	31.2077	61.7225	111.081	181.213	220.998	247.345	260.58	266.613	267.338
63.14	-3.48785	-2.68256	-0.782288	1.38617	6.45483	13.7999	31.2491	61.7881	111.173	181.281	221.014	247.36	260.583	266.612	267.346
63.24	-3.48669	-2.69113	-0.76123	1.40723	6.48761	13.8124	31.2968	61.8592	111.262	181.313	221.023	247.368	260.589	266.61	267.349
63.34	-3.49255	-2.681	-0.75885	1.41272	6.50562	13.8288	31.3241	61.9194	111.367	181.406	221.054	247.389	260.588	266.609	267.351
63.44	-3.48901	-2.68958	-0.745575	1.41898	6.5173	13.8651	31.3655	62.0112	111.457	181.477	221.085	247.401	260.594	266.622	267.351
63.54	-3.491	-2.69348	-0.747162	1.42911	6.5267	13.8866	31.3921	62.0912	111.544	181.535	221.108	247.398	260.599	266.619	267.363
63.64	-3.50427	-2.68372	-0.744019	1.42755	6.53918	13.8991	31.4331	62.1569	111.629	181.577	221.12	247.399	260.617	266.625	267.368
63.74	-3.49295	-2.67163	-0.752625	1.42444	6.53448	13.9194	31.4866	62.2326	111.71	181.659	221.147	247.413	260.618	266.624	267.363
63.84	-3.49292	-2.67395	-0.742859	1.4295	6.55835	13.944	31.5358	62.301	111.796	181.717	221.155	247.418	260.632	266.633	267.368
63.94	-3.48944	-2.67319	-0.733093	1.45569	6.57043	13.9561	31.5671	62.3741	111.9	181.778	221.194	247.423	260.632	266.628	267.37
64.04	-3.48239	-2.6712	-0.740112	1.46271	6.57513	13.9807	31.6058	62.4502	111.998	181.839	221.204	247.431	260.628	266.622	267.362
64.14	-3.49448	-2.68021	-0.739349	1.45645	6.58762	13.9893	31.6288	62.5135	112.102	181.901	221.233	247.437	260.625	266.615	267.368
64.24	-3.49176	-2.67123	-0.729553	1.46625	6.59741	14.0229	31.6823	62.6057	112.204	181.955	221.255	247.449	260.644	266.617	267.356
64.34	-3.48007	-2.6712	-0.72995	1.47366	6.60794	14.0553	31.7144	62.674	112.301	182.011	221.275	247.462	260.652	266.631	267.372
64.44	-3.49292	-2.65717	-0.713959	1.48965	6.61691	14.069	31.7534	62.7385	112.411	182.047	221.309	247.462	260.649	266.633	267.381
64.54	-3.47186	-2.64505	-0.711609	1.492	6.63568	14.0936	31.7851	62.8123	112.536	182.09	221.339	247.476	260.642	266.622	267.378
64.64	-3.47809	-2.64935	-0.702209	1.5014	6.65833	14.1218	31.8284	62.8764	112.631	182.142	221.363	247.494	260.648	266.624	267.381
64.74	-3.47183	-2.6427	-0.689362	1.51114	6.66574	14.1413	31.8679	62.9459	112.735	182.204	221.383	247.494	260.648	266.625	267.38
64.84	-3.46951	-2.62866	-0.699097	1.51935	6.67944	14.1651	31.9124	62.994	112.83	182.263	221.41	247.509	260.661	266.635	267.375
64.94	-3.47809	-2.63019	-0.689331	1.53381	6.69464	14.1952	31.9554	63.0475	112.913	182.336	221.437	247.531	260.67	266.64	267.386
65.04	-3.47577	-2.62357	-0.678406	1.54474	6.71967	14.2104	32.0027	63.1182	113.03	182.415	221.465	247.535	260.675	266.652	267.396
65.14	-3.46753	-2.61145	-0.682312	1.54865	6.73529	14.244	32.0444	63.1862	113.118	182.481	221.485	247.544	260.678	266.655	267.403
65.24	-3.46716	-2.61575	-0.673309	1.54984	6.73959	14.2616	32.0761	63.2381	113.223	182.53	221.513	247.556	260.683	266.652	267.397
65.34	-3.47107	-2.60794	-0.6745	1.55725	6.76184	14.2796	32.119	63.2967	113.318	182.584	221.525	247.569	260.688	266.658	267.399
65.44	-3.46872	-2.61224	-0.662384	1.56778	6.77396	14.2979	32.1624	63.3729	113.41	182.636	221.554	247.591	260.692	266.661	267.402
65.54	-3.47144	-2.6091	-0.649872	1.5928	6.79428	14.319	32.2022	63.4651	113.489	182.703	221.577	247.606	260.692	266.674	267.411
65.64	-3.46561	-2.6181	-0.642456	1.59241	6.81183	14.3444	32.2464	63.524	113.547	182.77	221.59	247.615	260.692	266.674	267.413
65.74	-3.46677	-2.6181	-0.645599	1.59787	6.81967	14.3628	32.2925	63.6104	113.648	182.842	221.614	247.62	260.696	266.674	267.422
65.84	-3.46442	-2.61926	-0.640503	1.59668	6.8255	14.3936	32.3421	63.7022	113.753	182.889	221.622	247.632	260.715	266.677	267.416
65.94	-3.4574	-2.62045	-0.625671	1.60608	6.84271	14.4042	32.3894	63.7612	113.862	182.947	221.639	247.633	260.72	266.69	267.413
66.04	-3.457	-2.6091	-0.619812	1.61194	6.84857	14.4206	32.4179	63.8416	113.948	182.997	221.664	247.633	260.728	266.697	267.419
66.14	-3.4527	-2.6134	-0.618622	1.60684	6.86691	14.4343	32.4479	63.9037	114.012	183.035	221.673	247.644	260.733	266.703	267.431
66.24	-3.45233	-2.60327	-0.617462	1.61819	6.87827	14.4569	32.4964	63.9819	114.108	183.065	221.688	247.647	260.733	266.699	267.439
66.34	-3.45074	-2.60754	-0.618652	1.62091	6.89349	14.4827	32.5452	64.042	114.192	183.11	221.714	247.647	260.753	266.706	267.442
66.44	-3.44995	-2.61847	-0.609253	1.62402	6.90363	14.5155	32.5718	64.1256	114.28	183.181	221.736	247.662	260.757	266.724	267.444
66.54	-3.44022	-2.60678	-0.615112	1.63226	6.91187	14.5331	32.6093	64.1909	114.362	183.231	221.743	247.668	260.758	266.72	267.45
66.64	-3.43823	-2.59973	-0.615906	1.63538	6.92981	14.5475	32.6616	64.2272	114.46	183.295	221.77	247.678	260.765	266.722	267.455
66.74	-3.4285	-2.59155	-0.617462	1.63693	6.93607	14.5807	32.7151	64.312	114.582	183.332	221.792	247.685	260.768	266.718	267.465
66.84	-3.42691	-2.59894	-0.6073	1.65021	6.94623	14.6085	32.7648	64.3686	114.647	183.37	221.799	247.712	260.783	266.718	267.464
66.94	-3.42029	-2.59546	-0.60614	1.66779	6.97083	14.6241	32.8073	64.4397	114.721	183.411	221.805	247.712	260.786	266.717	267.469
67.04	-3.41873	-2.58801	-0.599487	1.66663	6.98529	14.6409	32.846	64.4979	114.82	183.476	221.834	247.722	260.787	266.713	267.472
67.14	-3.42535	-2.59036	-0.589722	1.67639	6.99506	14.6581	32.8858	64.5807	114.935	183.516	221.85	247.738	260.791	266.71	267.477
67.24	-3.42145	-2.60715	-0.589355	1.68457	7.01495	14.6757	32.9245	64.6569	115.037	183.569	221.87	247.741	260.797	266.713	267.483
67.34	-3.42731	-2.59467	-0.586212	1.69241	7.0181	14.7101	32.9761	64.7147	115.117	183.627	221.888	247.747	260.807	266.718	267.488
67.44	-3.4285	-2.58881	-0.602997	1.68967	7.01303	14.7288	33.0257	64.7881	115.196	183.68	221.913	247.76	260.81	266.713	267.49
67.54	-3.43356	-2.58176	-0.590515	1.69983	7.03332	14.7382	33.0663	64.8405	115.296	183.752	221.936	247.771	260.819	266.726	267.479
67.64	-3.44958	-2.58255	-0.579956	1.71741	7.0509	14.7647	33.1007	64.9084	115.394	183.796	221.955	247.785	260.836	266.724	267.475
67.74	-3.4527	-2.57788	-0.565887	1.72989	7.05325	14.7878	33.1507	64.9924	115.469	183.843	221.976	247.803	260.835	266.722	267.478
67.84	-3.44373	-2.57785	-0.555756	1.72757	7.06577	14.8073	33.1913	65.0549	115.537	183.88	221.995	247.808	260.836	266.724	267.483
67.94	-3.44995	-2.56342	-0.557312	1.73926	7.07745	14.821	33.2308	65.1186	115.62	183.936	222.013	247.82	260.848	266.727	267.493
68.04	-3.45078	-2.57358	-0.558868	1.75101	7.10092	14.8339	33.2706	65.2026	115.697	183.989	222.02	247.842	260.856	266.728	267.488
68.14	-3.44293	-2.57159	-0.542847	1.76544	7.12708	14.8452	33.3038	65.2553	115.792	184.058	222.05	247.844	260.87	266.73	267.486
68.24	-3.43317	-2.56732	-0.553009	1.7717	7.13333	14.8776	33.3464	65.3229	115.877	184.106	222.07	247.846	260.863	266.747	267.498
68.34	-3.43512	-2.56769	-0.548706	1.76898	7.15015	14.9018	33.3773	65.4041	115.961	184.16	222.081	247.869	260.883	266.755	267.501
68.44	-3.42145	-2.5517	-0.54834	1.78418	7.16534	14.91	33.4269	65.4881	116.032	184.227	222.093	247.867	260.889	266.765	267.496
68.54	-3.42499	-2.55246	-0.544006	1.79163	7.1814	14.9261	33.4698	65.5643	116.139	184.286	222.117	247.883	260.909	266.77	267.485
68.64	-3.41714	-2.54974	-0.528015	1.8092	7.2052	14.9503	33.5218	65.6541	116.224	184.334	222.127	247.891	260.906	266.767	267.48
68.74	-3.42459	-2.55014	-0.528778	1.81546	7.22787	14.9667	33.5644	65.7127	116.318	184.399	222.148	247.903	260.911	266.767	267.498
68.84	-3.42456	-2.55246	-0.51825	1.82129	7.24152	14.9768	33.6034	65.7752	116.401	184.438	222.152	247.902	260.921	266.777	267.491
68.94	-3.41638	-2.54468	-0.517059	1.82718	7.24741	14.9811	33.6487	65.817	116.506	184.506	222.173	247.923	260.923	266.772	267.495
69.04	-3.42264	-2.54074	-0.51474	1.83731	7.27707	15.0089	33.6886	65.8658	116.593	184.562	222.194	247.933	260.944	266.782	267.505
69.14	-3.42105	-2.55286	-0.524109	1.84436	7.28412	15.0386	33.7093	65.9338	116.671	184.618	222.209	247.945	260.958	266.802	267.519
69.24	-3.41248	-2.54309	-0.517059	1.84982	7.306	15.0565	33.7581	66.0018	116.739	184.672	222.234	247.942	260.966	266.794	267.518
69.34	-3.41873	-2.53998	-0.522156	1.85413	7.32043	15.055	33.8081	66.0518	116.827	184.721	222.256	247.96	260.969	266.794	267.52
69.44	-3.40503	-2.54309	-0.50769	1.867	7.3302	15.0757	33.848	66.0858	116.931	184.774	222.277	247.979	260.981	266.803	267.522
69.54	-3.40427	-2.53452	-0.503784	1.87952	7.34271	15.0948	33.873	66.1502	117.011	184.83	222.286	247.982	260.979	266.808	267.534
69.64	-3.40857	-2.53879	-0.489746	1.87561	7.34662	15.1229	33.9054	66.2283	117.108	184.859	222.315	247.99	260.984	266.827	267.529
69.74	-3.3941	-2.53452	-0.493622	1.88107	7.36771	15.1311	33.9441	66.2772	117.178	184.897	222.341	248.003	260.986	266.826	267.538
69.84	-3.39996	-2.53918	-0.491669	1.88223	7.37747	15.1519	33.9995	66.3541	117.271	184.937	222.37	248.019	261.006	266.831	267.533
69.94	-3.39801	-2.52396	-0.479584	1.89359	7.39426	15.1866	34.0241	66.4272	117.372	184.982	222.399	248.033	261.01	266.835	267.545
70.04	-3.38474	-2.51105	-0.472534	1.88965	7.40912	15.2155	34.0776	66.5092	117.445	185.008	222.417	248.046	261.023	266.847	267.536
70.14	-3.38983	-2.49585	-0.481537	1.90414	7.42123	15.2272	34.1187	66.5701	117.544	185.059	222.425	248.058	261.019	266.845	267.54
70.24	-3.39175	-2.48175	-0.467834	1.9342	7.44739	15.246	34.1671	66.6303	117.64	185.097	222.447	248.063	261.034	266.848	267.527
70.34	-3.39175	-2.47943	-0.464355	1.93066	7.45715	15.2643	34.2194	66.7026	117.747	185.137	222.464	248.075	261.036	266.857	267.532
70.44	-3.39178	-2.4646	-0.450256	1.94476	7.47748	15.2803	34.2562	66.7827	117.821	185.18	222.481	248.098	261.041	266.858	267.517
70.54	-3.38474	-2.46417	-0.439331	1.9588	7.50012	15.2971	34.3011	66.844	117.91	185.213	222.497	248.106	261.046	266.875	267.526
70.64	-3.39917	-2.4599	-0.437012	1.97052	7.50482	15.3112	34.3366	66.9057	118.01	185.253	222.513	248.104	261.069	266.879	267.531
70.74	-3.39178	-2.4509	-0.440491	1.97717	7.51849	15.3307	34.3777	66.9674	118.095	185.297	222.542	248.106	261.074	266.884	267.527
70.84	-3.39331	-2.44702	-0.429199	1.99475	7.53448	15.3553	34.4175	67.0327	118.185	185.349	222.56	248.098	261.087	266.889	267.533
70.94	-3.38708	-2.45325	-0.431915	1.99747	7.53647	15.3679	34.4604	67.0873	118.258	185.387	222.585	248.1	261.086	266.888	267.538
71.04	-3.39334	-2.44037	-0.433472	2.00061	7.55988	15.3897	34.5062	67.1451	118.328	185.412	222.579	248.112	261.086	266.893	267.547
71.14	-3.39761	-2.42316	-0.434265	2.01154	7.57788	15.3964	34.5499	67.2182	118.43	185.443	222.6	248.125	261.097	266.899	267.535
71.24	-3.38553	-2.42554	-0.4198	2.026	7.58997	15.4214	34.5983	67.2955	118.516	185.504	222.61	248.146	261.098	266.908	267.534
71.34	-3.3902	-2.42981	-0.420593	2.03381	7.61029	15.4339	34.6331	67.3565	118.593	185.546	222.63	248.161	261.09	266.9	267.543
71.44	-3.38589	-2.4173	-0.4198	2.0213	7.6142	15.4675	34.6714	67.4143	118.663	185.584	222.654	248.162	261.1	266.905	267.552
71.54	-3.37146	-2.42514	-0.41394	2.01856	7.63019	15.4909	34.6894	67.4705	118.739	185.636	222.666	248.166	261.101	266.91	267.56
71.64	-3.37341	-2.41028	-0.414734	2.02875	7.63568	15.5065	34.7277	67.5385	118.805	185.681	222.68	248.172	261.117	266.927	267.549
71.74	-3.37183	-2.40717	-0.419403	2.0217	7.64194	15.5272	34.7651	67.5952	118.875	185.727	222.695	248.187	261.131	266.928	267.547
71.84	-3.36249	-2.41339	-0.406922	2.02716	7.66614	15.555	34.7886	67.6604	118.953	185.764	222.715	248.186	261.132	266.927	267.539
71.94	-3.36481	-2.40991	-0.398315	2.02405	7.67004	15.5674	34.8304	67.726	119.029	185.805	222.743	248.203	261.119	266.926	267.552
72.04	-3.35895	-2.41574	-0.402222	2.04828	7.68726	15.5905	34.8643	67.7827	119.106	185.847	222.761	248.219	261.137	266.934	267.54
72.14	-3.35779	-2.41968	-0.39325	2.04785	7.70325	15.5971	34.9026	67.8432	119.167	185.882	222.767	248.23	261.137	266.927	267.551
72.24	-3.35037	-2.41925	-0.392853	2.04904	7.70285	15.6206	34.9523	67.9104	119.212	185.926	222.785	248.233	261.14	266.93	267.542
72.34	-3.35114	-2.41733	-0.38739	2.05139	7.72162	15.6483	34.9807	67.9694	119.276	185.966	222.81	248.244	261.139	266.929	267.552
72.44	-3.33862	-2.41028	-0.38855	2.06036	7.73529	15.6686	35.0167	68.0217	119.348	186	222.831	248.25	261.14	266.938	267.557
72.54	-3.33124	-2.40912	-0.38504	2.06857	7.74893	15.6913	35.0562	68.0975	119.408	186.038	222.857	248.257	261.156	266.942	267.552
72.64	-3.33746	-2.39191	-0.379578	2.07092	7.76147	15.7007	35.0921	68.1834	119.492	186.072	222.861	248.263	261.157	266.943	267.553
72.74	-3.33356	-2.37866	-0.369019	2.0752	7.78137	15.7245	35.1265	68.2401	119.581	186.109	222.878	248.271	261.155	266.941	267.547
72.84	-3.34882	-2.38254	-0.358093	2.08539	7.78217	15.7448	35.1593	68.3159	119.642	186.153	222.89	248.274	261.161	266.956	267.548
72.94	-3.33862	-2.38452	-0.353394	2.09863	7.79779	15.755	35.1956	68.369	119.726	186.195	222.91	248.28	261.16	266.962	267.559
73.04	-3.34647	-2.38605	-0.356537	2.10648	7.81497	15.7772	35.2277	68.4334	119.82	186.226	222.924	248.279	261.155	266.957	267.561
73.14	-3.34253	-2.38449	-0.35144	2.10919	7.81378	15.7987	35.2745	68.5002	119.888	186.258	222.937	248.284	261.168	266.958	267.562
73.24	-3.34802	-2.37085	-0.338928	2.10297	7.83099	15.8241	35.3069	68.567	119.976	186.285	222.952	248.298	261.169	266.964	267.563
73.34	-3.35034	-2.37433	-0.342865	2.11075	7.83646	15.8483	35.3472	68.6451	120.074	186.339	222.972	248.309	261.172	266.974	267.552
73.44	-3.35077	-2.37787	-0.329956	2.13538	7.83997	15.8776	35.389	68.7034	120.154	186.378	222.984	248.322	261.178	266.972	267.558
73.54	-3.3566	-2.37787	-0.328796	2.14435	7.85522	15.8975	35.4233	68.7584	120.233	186.41	222.998	248.328	261.174	266.968	267.568
73.64	-3.35663	-2.37201	-0.318237	2.15491	7.87122	15.9093	35.48	68.8163	120.298	186.449	223.007	248.336	261.175	266.984	267.562
73.74	-3.34839	-2.35754	-0.322937	2.16193	7.87122	15.9343	35.5257	68.8834	120.376	186.489	223.024	248.344	261.173	266.986	267.558
73.84	-3.34256	-2.3591	-0.312378	2.16779	7.88879	15.9499	35.5741	68.9381	120.444	186.538	223.044	248.356	261.176	266.994	267.568
73.94	-3.34412	-2.36926	-0.303406	2.18225	7.89856	15.9667	35.6116	68.9995	120.531	186.585	223.06	248.367	261.187	267	267.564
74.04	-3.34528	-2.35834	-0.308075	2.1846	7.90561	15.987	35.6585	69.0533	120.618	186.621	223.082	248.367	261.192	267.004	267.575
74.14	-3.33746	-2.35168	-0.299499	2.19788	7.91888	16.0046	35.7073	69.1139	120.673	186.652	223.101	248.372	261.199	267.009	267.581
74.24	-3.32263	-2.34076	-0.294006	2.2088	7.93451	16.0311	35.7464	69.1577	120.758	186.688	223.109	248.382	261.202	267.02	267.578
74.34	-3.32809	-2.33801	-0.278809	2.21545	7.95129	16.0542	35.7936	69.2198	120.835	186.725	223.119	248.397	261.215	267.017	267.574
74.44	-3.32068	-2.33881	-0.292846	2.22327	7.96692	16.0643	35.8343	69.2612	120.915	186.755	223.125	248.406	261.214	267.021	267.575
74.54	-3.323	-2.35092	-0.283081	2.23144	7.9892	16.0874	35.88	69.3014	121.013	186.813	223.144	248.415	261.214	267.025	267.583
74.64	-3.32693	-2.34387	-0.284668	2.24084	8.00793	16.1132	35.9261	69.3639	121.102	186.852	223.156	248.43	261.22	267.026	267.579
74.74	-3.31873	-2.34662	-0.278778	2.24747	8.01224	16.1335	35.9546	69.4428	121.181	186.891	223.171	248.428	261.23	267.038	267.578
74.84	-3.323	-2.33801	-0.281921	2.24982	8.00989	16.1436	36.014	69.524	121.255	186.926	223.188	248.431	261.237	267.039	267.583
74.94	-3.32343	-2.3255	-0.279968	2.25336	8.02515	16.1639	36.0491	69.5748	121.352	186.981	223.211	248.456	261.254	267.044	267.594
75.04	-3.31403	-2.33099	-0.275269	2.27209	8.047	16.1851	36.0944	69.6467	121.439	187.008	223.221	248.462	261.254	267.047	267.606
75.14	-3.30426	-2.32397	-0.272156	2.28302	8.06262	16.1991	36.1304	69.692	121.524	187.055	223.242	248.461	261.251	267.049	267.606
75.24	-3.3078	-2.31769	-0.26355	2.29163	8.07825	16.2229	36.1788	69.7549	121.596	187.1	223.272	248.47	261.248	267.051	267.614
75.34	-3.30698	-2.32007	-0.259644	2.30255	8.08997	16.2432	36.2163	69.8143	121.643	187.142	223.294	248.485	261.25	267.057	267.612
75.44	-3.3031	-2.31418	-0.244812	2.29865	8.10638	16.2636	36.2761	69.8776	121.712	187.174	223.302	248.5	261.274	267.064	267.624
75.54	-3.30933	-2.31342	-0.236206	2.31897	8.1181	16.2827	36.3112	69.9483	121.764	187.216	223.317	248.509	261.282	267.065	267.628
75.64	-3.30194	-2.30246	-0.229583	2.32169	8.14114	16.3054	36.3581	70.024	121.819	187.252	223.322	248.525	261.281	267.064	267.635
75.74	-3.29175	-2.30209	-0.226441	2.33185	8.14972	16.3225	36.4062	70.0897	121.906	187.3	223.338	248.533	261.285	267.079	267.638
75.84	-3.29138	-2.29584	-0.213165	2.33188	8.16537	16.3358	36.4468	70.1522	121.987	187.345	223.356	248.538	261.295	267.087	267.634
75.94	-3.29608	-2.2966	-0.222931	2.34708	8.17746	16.3475	36.4734	70.2084	122.032	187.371	223.367	248.56	261.301	267.091	267.639
76.04	-3.30191	-2.28021	-0.208069	2.36194	8.18842	16.3679	36.5163	70.2514	122.094	187.42	223.385	248.568	261.308	267.095	267.631
76.14	-3.30505	-2.27942	-0.212005	2.36429	8.19778	16.3929	36.5656	70.3155	122.164	187.449	223.39	248.579	261.33	267.101	267.642
76.24	-3.3031	-2.28333	-0.208863	2.36426	8.21106	16.3905	36.5913	70.3865	122.235	187.477	223.401	248.599	261.333	267.109	267.638
76.34	-3.2984	-2.28647	-0.197937	2.37445	8.22437	16.4112	36.621	70.4432	122.297	187.515	223.417	248.601	261.339	267.124	267.645
76.44	-3.29761	-2.28723	-0.20105	2.38379	8.23059	16.4284	36.6429	70.512	122.377	187.545	223.435	248.609	261.349	267.127	267.642
76.54	-3.29608	-2.28061	-0.192474	2.37912	8.24387	16.4503	36.6808	70.5838	122.445	187.572	223.443	248.613	261.349	267.125	267.658
76.64	-3.28278	-2.28448	-0.193238	2.38147	8.25403	16.4675	36.7151	70.6471	122.546	187.613	223.46	248.613	261.367	267.118	267.665
76.74	-3.27966	-2.28607	-0.186615	2.37637	8.26224	16.4874	36.7464	70.7116	122.617	187.643	223.486	248.621	261.368	267.119	267.669
76.84	-3.27887	-2.29309	-0.190491	2.38422	8.27319	16.5057	36.7878	70.7596	122.671	187.686	223.494	248.639	261.372	267.123	267.683
76.94	-3.27927	-2.28177	-0.179565	2.39044	8.29114	16.5253	36.8179	70.8362	122.733	187.736	223.525	248.642	261.385	267.129	267.69
77.04	-3.2785	-2.28528	-0.169434	2.39514	8.29114	16.5448	36.8628	70.8924	122.822	187.775	223.547	248.653	261.383	267.126	267.69
77.14	-3.27768	-2.27826	-0.171356	2.40646	8.30014	16.5753	36.9019	70.9588	122.889	187.824	223.561	248.663	261.383	267.123	267.7
77.24	-3.26718	-2.26184	-0.179565	2.40997	8.31067	16.5901	36.9495	71.0127	122.954	187.844	223.574	248.678	261.386	267.121	267.691
77.34	-3.26636	-2.24545	-0.164734	2.41937	8.3302	16.6085	36.9823	71.0717	123.02	187.876	223.586	248.69	261.39	267.131	267.7
77.44	-3.2648	-2.25168	-0.156127	2.43652	8.34973	16.637	37.0089	71.1369	123.092	187.912	223.608	248.701	261.397	267.136	267.708
77.54	-3.25311	-2.25366	-0.151459	2.44437	8.36069	16.6667	37.0452	71.1909	123.158	187.946	223.629	248.704	261.41	267.137	267.7
77.64	-3.24292	-2.23996	-0.150666	2.44748	8.37552	16.6878	37.0925	71.2619	123.221	187.976	223.639	248.703	261.408	267.136	267.703
77.74	-3.2453	-2.22748	-0.161987	2.44629	8.37903	16.7097	37.1323	71.3245	123.289	188.014	223.669	248.712	261.416	267.141	267.696
77.84	-3.24527	-2.23215	-0.155365	2.45999	8.38803	16.7292	37.169	71.3893	123.353	188.041	223.684	248.722	261.436	267.148	267.704
77.94	-3.23749	-2.21967	-0.152222	2.47247	8.41223	16.7585	37.2073	71.442	123.433	188.058	223.698	248.734	261.442	267.159	267.715
78.04	-3.2316	-2.21106	-0.138153	2.48264	8.42551	16.7714	37.2503	71.5042	123.512	188.086	223.706	248.746	261.438	267.162	267.722
78.14	-3.22302	-2.21381	-0.133484	2.48499	8.44427	16.785	37.2866	71.5475	123.566	188.115	223.716	248.768	261.434	267.158	267.717
78.24	-3.23083	-2.20245	-0.128784	2.4967	8.45129	16.7948	37.3128	71.5994	123.635	188.147	223.725	248.77	261.443	267.162	267.723
78.34	-3.22614	-2.21069	-0.122925	2.50568	8.47437	16.8081	37.3499	71.6674	123.698	188.194	223.755	248.773	261.467	267.179	267.719
78.44	-3.22104	-2.20795	-0.120972	2.51233	8.48645	16.8343	37.3823	71.7498	123.773	188.213	223.759	248.778	261.469	267.181	267.726
78.54	-3.22382	-2.21417	-0.128417	2.50647	8.49701	16.8565	37.4144	71.8033	123.854	188.245	223.784	248.78	261.472	267.184	267.729
78.64	-3.20972	-2.19662	-0.120972	2.51465	8.50989	16.8733	37.4561	71.8545	123.917	188.279	223.81	248.788	261.483	267.194	267.728
78.74	-3.20349	-2.19934	-0.120178	2.50842	8.5224	16.9003	37.5042	71.9205	123.985	188.304	223.808	248.799	261.489	267.197	267.736
78.84	-3.20114	-2.19974	-0.110443	2.52054	8.52982	16.9179	37.5343	71.9811	124.079	188.332	223.843	248.803	261.494	267.199	267.728
78.94	-3.20193	-2.18762	-0.10144	2.51935	8.53723	16.9413	37.5823	72.0584	124.146	188.358	223.852	248.82	261.489	267.189	267.736
79.04	-3.20465	-2.19583	-0.102631	2.52286	8.54074	16.9589	37.6101	72.1127	124.197	188.387	223.867	248.834	261.494	267.192	267.748
79.14	-3.19333	-2.18256	-0.0936283	2.53967	8.55286	16.969	37.6694	72.1612	124.264	188.416	223.876	248.828	261.495	267.207	267.743
79.24	-3.19177	-2.19153	-0.0901181	2.53146	8.56265	16.9893	37.6878	72.2127	124.35	188.44	223.894	248.847	261.514	267.21	267.751
79.34	-3.18082	-2.17905	-0.0838627	2.54944	8.57825	17.0104	37.7315	72.2776	124.416	188.477	223.918	248.843	261.514	267.207	267.753
79.44	-3.16833	-2.18372	-0.0795894	2.5553	8.58331	17.0354	37.7776	72.344	124.488	188.511	223.933	248.852	261.519	267.215	267.759
79.54	-3.16364	-2.17981	-0.0756535	2.55997	8.60678	17.0385	37.8206	72.3877	124.574	188.534	223.939	248.861	261.533	267.222	267.754
79.64	-3.15778	-2.18295	-0.0709835	2.5553	8.61145	17.0698	37.8534	72.4534	124.651	188.565	223.951	248.87	261.53	267.215	267.75
79.74	-3.16052	-2.17825	-0.0733036	2.57013	8.62085	17.0839	37.8917	72.5018	124.698	188.577	223.956	248.88	261.543	267.224	267.749
79.84	-3.1734	-2.16339	-0.0577089	2.58499	8.64816	17.0968	37.9269	72.5584	124.789	188.608	223.971	248.883	261.537	267.218	267.75
79.94	-3.16522	-2.16577	-0.0577087	2.58731	8.64816	17.1104	37.9675	72.6323	124.836	188.633	223.987	248.89	261.551	267.224	267.766
80.04	-3.16284	-2.17551	-0.0545655	2.59357	8.66382	17.1327	38.0015	72.6912	124.906	188.671	223.998	248.9	261.549	267.238	267.761
80.14	-3.16013	-2.172	-0.0436405	2.60217	8.67004	17.1519	38.0378	72.7463	124.977	188.703	224.016	248.898	261.554	267.242	267.769
80.24	-3.15582	-2.17554	-0.0572811	2.59946	8.66653	17.1835	38.0648	72.8053	125.031	188.729	224.029	248.897	261.564	267.252	267.772
80.34	-3.15701	-2.1673	-0.0483399	2.6084	8.68646	17.1901	38.1011	72.8432	125.087	188.758	224.027	248.899	261.566	267.255	267.77
80.44	-3.14801	-2.15912	-0.0526122	2.61584	8.70245	17.2073	38.1429	72.8947	125.16	188.801	224.055	248.916	261.577	267.266	267.775
80.54	-3.1445	-2.15717	-0.046753	2.63263	8.71851	17.2303	38.1831	72.9741	125.216	188.821	224.074	248.922	261.576	267.265	267.772
80.64	-3.14295	-2.16183	-0.0424805	2.63147	8.73138	17.2437	38.2097	73.0178	125.267	188.856	224.085	248.926	261.57	267.258	267.77
80.74	-3.14099	-2.14819	-0.0459594	2.64044	8.75208	17.2725	38.264	73.0545	125.338	188.877	224.099	248.942	261.569	267.257	267.772
80.84	-3.12222	-2.138	-0.0444029	2.63577	8.75443	17.2874	38.2944	73.1006	125.416	188.907	224.11	248.942	261.567	267.255	267.774
80.94	-3.12225	-2.1474	-0.0229492	2.66193	8.77045	17.305	38.3187	73.162	125.476	188.94	224.131	248.957	261.576	267.267	267.786
81.04	-3.11987	-2.14505	-0.0127564	2.66663	8.78918	17.3186	38.3624	73.217	125.531	188.951	224.133	248.962	261.582	267.275	267.785
81.14	-3.09958	-2.147	-0.0190426	2.66974	8.78918	17.3229	38.3972	73.2526	125.608	188.983	224.143	248.971	261.581	267.274	267.781
81.24	-3.10037	-2.13724	-0.00729406	2.68851	8.79623	17.3464	38.4452	73.308	125.674	189.012	224.157	248.972	261.595	267.271	267.792
81.34	-3.10425	-2.15326	0.000884891	2.69669	8.81613	17.3667	38.4683	73.3495	125.743	189.047	224.175	248.979	261.614	267.294	267.788
81.44	-3.09491	-2.14386	0.00442463	2.69632	8.82748	17.3866	38.5003	73.3904	125.809	189.071	224.183	248.971	261.614	267.298	267.792
81.54	-3.10385	-2.15091	0.00323528	2.69824	8.82629	17.387	38.5292	73.4549	125.876	189.109	224.195	248.98	261.617	267.298	267.79
81.64	-3.09491	-2.1521	0.00402814	2.70453	8.84192	17.4186	38.5718	73.5201	125.94	189.128	224.202	248.985	261.623	267.301	267.801
81.74	-3.09528	-2.15012	0.0133974	2.71701	8.84897	17.4323	38.6073	73.5768	126.015	189.159	224.224	249.001	261.637	267.299	267.81
81.84	-3.0816	-2.14429	0.024719	2.73694	8.87592	17.4432	38.6585	73.6284	126.064	189.191	224.238	249.001	261.639	267.301	267.808
81.94	-3.09216	-2.13995	0.0259098	2.72794	8.87863	17.4604	38.6831	73.6737	126.121	189.225	224.248	249.008	261.636	267.292	267.814
82.04	-3.09644	-2.13763	0.0434567	2.74475	8.89075	17.4866	38.7151	73.7444	126.192	189.259	224.253	249.006	261.648	267.302	267.832
82.14	-3.09177	-2.1423	0.0360717	2.74982	8.9021	17.5054	38.7558	73.8186	126.251	189.274	224.265	249.014	261.65	267.318	267.826
82.24	-3.08905	-2.13022	0.0493165	2.76233	8.92316	17.5155	38.7929	73.8826	126.314	189.306	224.278	249.033	261.66	267.325	267.83
82.34	-3.07886	-2.12628	0.0493467	2.77481	8.93491	17.5358	38.8382	73.9319	126.369	189.336	224.296	249.042	261.653	267.322	267.835
82.44	-3.08124	-2.13568	0.0552062	2.78616	8.95871	17.5577	38.8608	74.0037	126.421	189.37	224.303	249.047	261.66	267.329	267.829
82.54	-3.08121	-2.14349	0.0676881	2.80334	8.97046	17.5804	38.9093	74.078	126.471	189.39	224.311	249.047	261.658	267.324	267.824
82.64	-3.08395	-2.13489	0.0723878	2.81506	8.98059	17.5929	38.9499	74.1201	126.54	189.43	224.335	249.053	261.666	267.327	267.827
82.74	-3.07889	-2.12631	0.0715942	2.81818	8.9845	17.621	38.9929	74.1756	126.583	189.441	224.336	249.059	261.669	267.33	267.84
82.84	-3.08942	-2.13254	0.0723878	2.82678	8.9931	17.6253	39.0304	74.2323	126.651	189.468	224.358	249.068	261.671	267.344	267.837
82.94	-3.08942	-2.13178	0.0856627	2.83145	9.00638	17.6393	39.0726	74.2737	126.706	189.507	224.365	249.074	261.678	267.354	267.852
83.04	-3.09647	-2.1423	0.0731508	2.83694	9.01889	17.6659	39.1112	74.3416	126.771	189.54	224.379	249.09	261.68	267.349	267.85
83.14	-3.09528	-2.14075	0.0841062	2.84863	9.02747	17.6808	39.1495	74.3846	126.839	189.578	224.383	249.09	261.681	267.35	267.864
83.24	-3.10348	-2.14233	0.0876162	2.85452	9.03488	17.7104	39.1979	74.4494	126.899	189.577	224.389	249.097	261.683	267.349	267.854
83.34	-3.09137	-2.13058	0.0899656	2.86078	9.05835	17.7097	39.2362	74.5065	126.953	189.609	224.405	249.115	261.694	267.355	267.858
83.44	-3.09802	-2.13297	0.108704	2.88263	9.0755	17.7335	39.2714	74.5639	127.024	189.632	224.42	249.122	261.683	267.366	267.861
83.54	-3.09021	-2.13995	0.104034	2.89981	9.08255	17.7526	39.312	74.6276	127.101	189.663	224.431	249.129	261.692	267.377	267.874
83.64	-3.09097	-2.14038	0.113372	2.90842	9.08646	17.76	39.3421	74.6795	127.161	189.688	224.426	249.137	261.703	267.381	267.874
83.74	-3.09061	-2.13605	0.102478	2.90686	9.08801	17.7706	39.3862	74.7323	127.243	189.708	224.45	249.145	261.698	267.383	267.876
83.84	-3.09137	-2.13803	0.113769	2.91583	9.11029	17.7854	39.4226	74.7854	127.321	189.727	224.457	249.151	261.71	267.393	267.88
83.94	-3.10779	-2.13449	0.113403	2.92169	9.12476	17.7971	39.455	74.8338	127.394	189.765	224.474	249.155	261.719	267.4	267.872
84.04	-3.10229	-2.1423	0.117706	2.93069	9.1423	17.8178	39.494	74.9006	127.457	189.797	224.479	249.154	261.73	267.407	267.89
84.14	-3.10779	-2.13217	0.11026	2.93655	9.14114	17.8241	39.5167	74.9428	127.499	189.826	224.482	249.164	261.722	267.403	267.889
84.24	-3.10623	-2.13333	0.119659	2.94669	9.14584	17.8417	39.5632	74.9869	127.559	189.842	224.492	249.181	261.716	267.411	267.884
84.34	-3.10074	-2.12787	0.123566	2.95139	9.16769	17.8468	39.5882	75.0342	127.641	189.868	224.508	249.194	261.74	267.414	267.88
84.44	-3.10388	-2.14465	0.139557	2.95023	9.18295	17.8722	39.6159	75.076	127.691	189.901	224.521	249.191	261.733	267.414	267.894
84.54	-3.10428	-2.13644	0.130982	2.9541	9.19464	17.9003	39.6499	75.1315	127.733	189.921	224.525	249.198	261.732	267.408	267.898
84.64	-3.10034	-2.13217	0.131347	2.95373	9.19739	17.9128	39.6808	75.1862	127.789	189.94	224.541	249.199	261.739	267.413	267.896
84.74	-3.09332	-2.12903	0.134125	2.95725	9.20718	17.9315	39.723	75.2455	127.844	189.96	224.561	249.197	261.739	267.42	267.903
84.84	-3.08084	-2.11652	0.138397	2.9725	9.21848	17.955	39.7503	75.3041	127.898	189.984	224.574	249.216	261.748	267.418	267.894
84.94	-3.08475	-2.1189	0.151672	2.99121	9.23254	17.9772	39.7722	75.3444	127.945	190.007	224.591	249.222	261.746	267.422	267.895
85.04	-3.08862	-2.12122	0.147766	3.0014	9.23804	18.0065	39.8136	75.4291	128.001	190.032	224.595	249.221	261.737	267.422	267.91
85.14	-3.08905	-2.12317	0.144653	2.99902	9.24426	18.0319	39.8452	75.4772	128.054	190.065	224.615	249.219	261.735	267.414	267.91
85.24	-3.0769	-2.11029	0.160278	3.00922	9.26147	18.0479	39.8753	75.5268	128.096	190.077	224.618	249.234	261.743	267.42	267.911
85.34	-3.0867	-2.11145	0.165344	3.02441	9.27667	18.0647	39.9038	75.592	128.151	190.102	224.641	249.249	261.747	267.421	267.904
85.44	-3.08316	-2.11029	0.175903	3.03186	9.28723	18.0788	39.9409	75.6467	128.204	190.129	224.636	249.255	261.753	267.427	267.911
85.54	-3.08786	-2.12161	0.184876	3.03772	9.29388	18.0983	39.9577	75.6912	128.256	190.154	224.647	249.259	261.752	267.433	267.91
85.64	-3.08316	-2.10675	0.187622	3.04669	9.31146	18.1151	39.9937	75.7573	128.313	190.178	224.654	249.261	261.753	267.429	267.908
85.74	-3.07498	-2.11615	0.190339	3.051	9.31107	18.1307	40.0296	75.8323	128.363	190.209	224.676	249.285	261.763	267.439	267.901
85.84	-3.08826	-2.1228	0.194275	3.06195	9.31732	18.162	40.0651	75.9002	128.42	190.234	224.682	249.285	261.776	267.457	267.895
85.94	-3.09802	-2.12433	0.196594	3.06738	9.32745	18.171	40.0948	75.953	128.473	190.258	224.695	249.288	261.778	267.455	267.896
86.04	-3.11166	-2.11029	0.194641	3.06311	9.33801	18.1874	40.1284	76.0037	128.535	190.276	224.705	249.288	261.783	267.464	267.909
86.14	-3.10818	-2.1185	0.207153	3.07404	9.34351	18.2089	40.1483	76.051	128.576	190.295	224.708	249.303	261.776	267.452	267.91
86.24	-3.09723	-2.12317	0.218872	3.09045	9.36066	18.2249	40.1765	76.0967	128.629	190.308	224.71	249.319	261.787	267.463	267.909
86.34	-3.10114	-2.11731	0.225494	3.08926	9.37357	18.2253	40.2159	76.1362	128.674	190.329	224.724	249.321	261.789	267.458	267.918
86.44	-3.11053	-2.12161	0.220825	3.09631	9.38373	18.2487	40.2468	76.1948	128.714	190.358	224.724	249.33	261.787	267.445	267.923
86.54	-3.10815	-2.11731	0.221985	3.10217	9.38959	18.2675	40.2808	76.244	128.768	190.385	224.741	249.339	261.793	267.45	267.924
86.64	-3.10779	-2.1228	0.230987	3.09317	9.3923	18.2905	40.3089	76.2928	128.824	190.417	224.756	249.342	261.798	267.464	267.916
86.74	-3.10193	-2.1134	0.221985	3.09515	9.40131	18.3112	40.3472	76.3619	128.887	190.445	224.772	249.351	261.811	267.464	267.917
86.84	-3.10309	-2.12552	0.225891	3.10608	9.40521	18.3288	40.378	76.4233	128.934	190.464	224.776	249.361	261.814	267.466	267.921
86.94	-3.09412	-2.11261	0.227478	3.1084	9.42474	18.3464	40.4269	76.4596	128.997	190.484	224.792	249.371	261.819	267.465	267.927
87.04	-3.09293	-2.10443	0.233307	3.11349	9.43216	18.3632	40.4694	76.5209	129.047	190.505	224.82	249.386	261.81	267.461	267.923
87.14	-3.08826	-2.1142	0.250916	3.1264	9.45209	18.3905	40.5003	76.5709	129.102	190.535	224.833	249.392	261.808	267.461	267.926
87.24	-3.08826	-2.11615	0.250488	3.1377	9.45636	18.3991	40.5257	76.6178	129.169	190.556	224.839	249.401	261.807	267.46	267.933
87.34	-3.09802	-2.11926	0.250916	3.14594	9.46771	18.4225	40.5601	76.6655	129.231	190.574	224.843	249.411	261.812	267.465	267.94
87.44	-3.10425	-2.10834	0.255188	3.15723	9.46887	18.4452	40.5835	76.7202	129.287	190.594	224.86	249.422	261.819	267.461	267.932
87.54	-3.09882	-2.10754	0.270813	3.15881	9.4892	18.4647	40.6194	76.7467	129.35	190.627	224.869	249.435	261.83	267.472	267.927
87.64	-3.10074	-2.09662	0.266907	3.17133	9.49701	18.4835	40.6632	76.785	129.418	190.639	224.88	249.425	261.828	267.478	267.933
87.74	-3.09607	-2.10364	0.275513	3.17755	9.49933	18.4983	40.7046	76.8342	129.455	190.657	224.888	249.435	261.832	267.477	267.941
87.84	-3.10114	-2.09116	0.276306	3.18146	9.50952	18.5163	40.7218	76.8733	129.523	190.694	224.917	249.438	261.84	267.483	267.933
87.94	-3.09293	-2.09348	0.286	3.17755	9.52356	18.5366	40.7538	76.9279	129.596	190.718	224.938	249.44	261.832	267.493	267.933
88.04	-3.10193	-2.09583	0.296	3.18381	9.52902	18.5534	40.7882	76.9877	129.647	190.74	224.943	249.443	261.836	267.483	267.933
88.14	-3.09332	-2.08566	0.301	3.18851	9.54623	18.5725	40.8202	77.042	129.723	190.765	224.964	249.446	261.84	267.482	267.945
88.24	-3.091	-2.08765	0.292	3.19708	9.5517	18.6034	40.8542	77.0979	129.763	190.783	224.965	249.456	261.841	267.483	267.953
88.34	-3.09293	-2.08255	0.307526	3.20023	9.57358	18.6159	40.8835	77.1549	129.816	190.807	224.986	249.463	261.841	267.481	267.954
88.44	-3.07459	-2.08215	0.305	3.20996	9.58331	18.6468	40.9331	77.1819	129.876	190.84	224.993	249.463	261.85	267.493	267.953
88.54	-3.07574	-2.09778	0.307526	3.21976	9.59622	18.6612	40.9612	77.2362	129.922	190.852	225.003	249.472	261.85	267.503	267.954
88.64	-3.073	-2.08334	0.325134	3.23498	9.60913	18.6749	41.0085	77.2654	129.984	190.874	225.014	249.468	261.865	267.511	267.953
88.74	-3.07343	-2.0798	0.319641	3.22638	9.62238	18.6897	41.037	77.2967	130.034	190.897	225.037	249.479	261.869	267.515	267.947
88.84	-3.06012	-2.07788	0.32785	3.2471	9.63138	18.7054	41.0632	77.3537	130.068	190.92	225.044	249.484	261.873	267.515	267.954
88.94	-3.06012	-2.08255	0.334503	3.24747	9.63803	18.7253	41.0945	77.4057	130.131	190.937	225.051	249.481	261.874	267.515	267.955
89.04	-3.06952	-2.07394	0.341126	3.24866	9.64465	18.7425	41.128	77.4619	130.176	190.964	225.065	249.483	261.898	267.528	267.942
89.14	-3.05933	-2.07123	0.343476	3.25333	9.65012	18.7596	41.1605	77.5073	130.235	190.981	225.075	249.492	261.885	267.527	267.952
89.24	-3.06171	-2.06418	0.342682	3.26193	9.67044	18.7862	41.1925	77.5635	130.294	191.004	225.088	249.502	261.892	267.522	267.952
89.34	-3.06168	-2.06342	0.355591	3.25842	9.67865	18.8046	41.2308	77.6256	130.338	191.041	225.106	249.508	261.904	267.529	267.951
89.44	-3.05936	-2.07278	0.36966	3.2709	9.69974	18.8202	41.2527	77.6819	130.389	191.069	225.112	249.526	261.903	267.513	267.956
89.54	-3.06323	-2.06458	0.370422	3.28265	9.7052	18.8507	41.2858	77.7444	130.433	191.084	225.117	249.524	261.905	267.52	267.968
89.64	-3.05777	-2.06146	0.372772	3.2803	9.72006	18.8694	41.3156	77.7998	130.481	191.094	225.133	249.528	261.912	267.531	267.968
89.74	-3.05585	-2.05521	0.380981	3.29864	9.73529	18.8862	41.3523	77.8479	130.527	191.115	225.139	249.521	261.92	267.534	267.976
89.84	-3.04605	-2.06692	0.384095	3.30646	9.74622	18.9011	41.3655	77.8948	130.557	191.139	225.153	249.533	261.927	267.54	267.968
89.94	-3.04724	-2.06577	0.39505	3.31741	9.76419	18.9128	41.4003	77.9323	130.602	191.161	225.165	249.533	261.937	267.547	267.972
90.04	-3.04645	-2.05792	0.400482	3.32285	9.76419	18.9339	41.423	77.9784	130.649	191.171	225.17	249.537	261.939	267.545	267.979
90.14	-3.04373	-2.0603	0.397003	3.33578	9.77005	18.9432	41.4636	78.0182	130.706	191.198	225.182	249.554	261.949	267.536	267.989
90.24	-3.03238	-2.05325	0.402466	3.35138	9.77942	18.9788	41.5027	78.0858	130.739	191.203	225.202	249.553	261.95	267.542	267.992
90.34	-3.03357	-2.05011	0.393066	3.34827	9.78333	18.989	41.5308	78.1326	130.794	191.223	225.212	249.558	261.955	267.551	268.003
90.44	-3.03122	-2.03879	0.404816	3.36075	9.78568	19.0159	41.5788	78.1885	130.834	191.231	225.226	249.562	261.943	267.546	268.007
90.54	-3.0195	-2.04272	0.414978	3.36078	9.80054	19.0237	41.6061	78.2362	130.883	191.255	225.23	249.562	261.942	267.548	268.009
90.64	-2.99957	-2.03293	0.424713	3.37833	9.81497	19.0268	41.6472	78.2823	130.936	191.286	225.251	249.578	261.94	267.543	268.011
90.74	-2.99802	-2.0267	0.415344	3.38538	9.82355	19.0601	41.6698	78.3491	130.983	191.303	225.267	249.579	261.951	267.535	268.009
90.84	-2.99957	-2.0173	0.420441	3.3959	9.83334	19.0804	41.7058	78.4084	131.034	191.329	225.29	249.575	261.958	267.545	268.016
90.94	-2.98709	-2.0177	0.418854	3.39438	9.83957	19.101	41.7397	78.451	131.088	191.349	225.294	249.575	261.967	267.555	268.021
91.04	-2.9859	-2.00912	0.428253	3.41153	9.86069	19.1198	41.7694	78.5065	131.136	191.378	225.302	249.584	261.979	267.554	268.023
91.14	-2.9859	-2.00168	0.430969	3.42523	9.87201	19.1511	41.8112	78.5745	131.175	191.393	225.319	249.596	261.977	267.561	268.018
91.24	-2.97965	-1.9939	0.445831	3.44083	9.88998	19.162	41.8354	78.6111	131.228	191.409	225.326	249.605	261.982	267.568	268.029
91.34	-2.98593	-1.9798	0.450897	3.45608	9.90598	19.1854	41.8753	78.6518	131.272	191.424	225.338	249.615	261.985	267.569	268.027
91.44	-2.98239	-1.9845	0.451661	3.45606	9.90833	19.1983	41.9136	78.6983	131.321	191.448	225.35	249.62	261.988	267.576	268.034
91.54	-2.98706	-1.98218	0.465759	3.47015	9.92944	19.2214	41.9448	78.7495	131.37	191.475	225.368	249.612	262.002	267.583	268.036
91.64	-2.97772	-1.97238	0.45636	3.46387	9.93176	19.2327	41.9726	78.8123	131.424	191.495	225.373	249.619	262.014	267.593	268.035
91.74	-2.97769	-1.96967	0.461059	3.47327	9.94659	19.2475	42.0245	78.8615	131.478	191.497	225.379	249.628	262.02	267.599	268.054
91.84	-2.97223	-1.95676	0.471588	3.48068	9.95639	19.2581	42.0655	78.8994	131.532	191.52	225.394	249.635	262.021	267.597	268.052
91.94	-2.96951	-1.96616	0.472779	3.4928	9.97083	19.2702	42.1015	78.9592	131.58	191.543	225.41	249.643	262.035	267.602	268.052
92.04	-2.96246	-1.96262	0.480987	3.51273	9.98685	19.2858	42.1347	79.0076	131.63	191.551	225.41	249.643	262.037	267.597	268.048
92.14	-2.96365	-1.95441	0.4794	3.51974	9.99155	19.3011	42.178	79.0682	131.685	191.574	225.43	249.637	262.049	267.597	268.048
92.24	-2.95816	-1.95679	0.482941	3.5217	9.99271	19.3163	42.2015	79.1209	131.725	191.593	225.436	249.642	262.049	267.602	268.052
92.34	-2.95816	-1.95169	0.494262	3.54083	10.0048	19.3378	42.2354	79.1682	131.772	191.616	225.45	249.641	262.047	267.613	268.058
92.44	-2.94373	-1.9552	0.481751	3.54163	10.0275	19.346	42.2679	79.2131	131.827	191.631	225.458	249.646	262.057	267.617	268.072
92.54	-2.94138	-1.95404	0.477447	3.55374	10.0326	19.3737	42.3011	79.2768	131.879	191.647	225.471	249.656	262.072	267.617	268.069
92.64	-2.93552	-1.94583	0.490356	3.56738	10.054	19.3921	42.3272	79.3163	131.933	191.675	225.487	249.655	262.071	267.606	268.09
92.74	-2.94177	-1.94934	0.496216	3.5639	10.0576	19.4175	42.3714	79.3619	131.972	191.683	225.491	249.662	262.08	267.615	268.093
92.84	-2.93317	-1.95053	0.492706	3.57755	10.0775	19.4331	42.3944	79.3994	132.026	191.702	225.493	249.675	262.086	267.615	268.088
92.94	-2.93317	-1.93292	0.506347	3.58575	10.0911	19.4444	42.4386	79.4475	132.072	191.736	225.524	249.678	262.087	267.615	268.081
93.04	-2.93475	-1.92593	0.504425	3.57523	10.1048	19.4729	42.4651	79.4979	132.126	191.767	225.535	249.69	262.101	267.623	268.094
93.14	-2.92496	-1.92941	0.522766	3.58264	10.1201	19.4882	42.4929	79.5514	132.169	191.774	225.535	249.691	262.105	267.629	268.097
93.24	-2.92145	-1.91574	0.512604	3.58731	10.1317	19.4999	42.544	79.5873	132.218	191.791	225.548	249.695	262.108	267.633	268.094
93.34	-2.92654	-1.91303	0.516144	3.59787	10.14	19.5143	42.5726	79.6315	132.265	191.816	225.568	249.712	262.116	267.639	268.095
93.44	-2.91715	-1.92084	0.536042	3.61075	10.1646	19.546	42.5843	79.6592	132.308	191.831	225.568	249.716	262.12	267.64	268.099
93.54	-2.9191	-1.91809	0.541931	3.61273	10.1736	19.5522	42.6089	79.6952	132.372	191.867	225.578	249.719	262.131	267.653	268.099
93.64	-2.9195	-1.91458	0.54425	3.61505	10.179	19.5788	42.6366	79.7631	132.405	191.885	225.595	249.729	262.137	267.665	268.099
93.74	-2.91718	-1.91458	0.530579	3.6178	10.1935	19.5921	42.6687	79.799	132.432	191.897	225.595	249.738	262.143	267.664	268.102
93.84	-2.92691	-1.91614	0.538788	3.62521	10.2103	19.5987	42.7124	79.8315	132.483	191.923	225.605	249.741	262.156	267.674	268.101
93.94	-2.91327	-1.91538	0.543488	3.62991	10.2181	19.6343	42.7335	79.8764	132.525	191.938	225.622	249.749	262.157	267.678	268.117
94.04	-2.92145	-1.91418	0.555969	3.64551	10.2306	19.6491	42.7542	79.9077	132.566	191.957	225.636	249.764	262.153	267.673	268.12
94.14	-2.91324	-1.90912	0.547393	3.65335	10.2408	19.6608	42.7991	79.9529	132.607	191.969	225.637	249.761	262.151	267.671	268.117
94.24	-2.90741	-1.90363	0.541504	3.65216	10.2435	19.6909	42.8148	79.994	132.658	191.993	225.656	249.774	262.16	267.668	268.125
94.34	-2.90152	-1.90521	0.552856	3.66193	10.2548	19.7116	42.8499	80.0491	132.698	192.017	225.657	249.771	262.163	267.675	268.122
94.44	-2.89331	-1.897	0.541931	3.651	10.2673	19.7163	42.88	80.0873	132.751	192.02	225.672	249.773	262.168	267.677	268.128
94.54	-2.88632	-1.888	0.548157	3.65491	10.2814	19.735	42.9085	80.1264	132.788	192.034	225.686	249.783	262.171	267.676	268.138
94.64	-2.88278	-1.88412	0.543854	3.66232	10.2849	19.7596	42.9296	80.1823	132.835	192.045	225.693	249.794	262.17	267.672	268.142
94.74	-2.86832	-1.88647	0.552856	3.66663	10.3056	19.7831	42.9585	80.2416	132.872	192.063	225.708	249.796	262.177	267.686	268.149
94.84	-2.8617	-1.89386	0.545807	3.6666	10.3025	19.7932	42.9761	80.2815	132.903	192.083	225.726	249.808	262.176	267.682	268.147
94.94	-2.87341	-1.88763	0.559875	3.67364	10.3212	19.8058	43.0081	80.3252	132.949	192.106	225.738	249.808	262.18	267.681	268.16
95.04	-2.87848	-1.88608	0.551697	3.67328	10.331	19.8393	43.0331	80.3612	132.978	192.114	225.737	249.812	262.18	267.686	268.156
95.14	-2.86636	-1.8884	0.549316	3.67169	10.3302	19.8518	43.0558	80.4104	133.024	192.127	225.752	249.82	262.185	267.697	268.161
95.24	-2.88278	-1.88528	0.557159	3.67484	10.3404	19.8667	43.0886	80.4573	133.069	192.143	225.751	249.825	262.186	267.694	268.171
95.34	-2.87421	-1.88919	0.568878	3.68497	10.3513	19.8925	43.1112	80.5073	133.11	192.168	225.762	249.829	262.203	267.697	268.163
95.44	-2.87808	-1.89777	0.575104	3.68185	10.3716	19.9057	43.1487	80.5822	133.152	192.175	225.78	249.833	262.198	267.702	268.165
95.54	-2.88708	-1.89624	0.564179	3.68265	10.3724	19.9292	43.187	80.6331	133.19	192.186	225.802	249.831	262.198	267.706	268.162
95.64	-2.88904	-1.90091	0.567322	3.68811	10.3857	19.9593	43.2175	80.674	133.24	192.204	225.82	249.835	262.199	267.702	268.173
95.74	-2.88354	-1.89386	0.561829	3.69043	10.3896	19.9686	43.2495	80.7233	133.294	192.227	225.824	249.844	262.204	267.709	268.173
95.84	-2.89215	-1.88803	0.567291	3.70218	10.4138	20.0007	43.2773	80.7709	133.342	192.241	225.838	249.85	262.212	267.713	268.177
95.94	-2.88473	-1.88879	0.571228	3.71155	10.4286	20.0339	43.3226	80.8268	133.378	192.26	225.837	249.863	262.219	267.712	268.171
96.04	-2.87732	-1.88568	0.584869	3.72287	10.4439	20.044	43.353	80.8666	133.435	192.282	225.856	249.874	262.222	267.715	268.169
96.14	-2.87888	-1.88763	0.584107	3.73303	10.4454	20.0628	43.3823	80.9346	133.479	192.298	225.872	249.883	262.226	267.714	268.164
96.24	-2.87811	-1.87903	0.595031	3.74396	10.4658	20.08	43.4105	80.9666	133.515	192.312	225.881	249.894	262.235	267.721	268.158
96.34	-2.87848	-1.88138	0.598572	3.75372	10.4872	20.1054	43.4542	81.028	133.546	192.315	225.88	249.901	262.242	267.731	268.161
96.44	-2.88629	-1.88843	0.604798	3.75763	10.4982	20.1112	43.4761	81.0659	133.578	192.327	225.888	249.908	262.253	267.737	268.161
96.54	-2.88553	-1.88956	0.598541	3.76468	10.5114	20.1303	43.5132	81.1154	133.641	192.349	225.894	249.915	262.254	267.743	268.165
96.64	-2.87613	-1.88684	0.605591	3.77246	10.5255	20.1538	43.5386	81.1663	133.674	192.361	225.908	249.921	262.258	267.747	268.161
96.74	-2.88162	-1.88022	0.6091	3.76663	10.5314	20.1651	43.5624	81.2283	133.712	192.37	225.913	249.932	262.268	267.767	268.168
96.84	-2.87613	-1.88019	0.600891	3.77014	10.545	20.1835	43.596	81.2592	133.732	192.379	225.91	249.933	262.272	267.773	268.164
96.94	-2.87067	-1.87671	0.602081	3.77365	10.5415	20.1917	43.6214	81.294	133.797	192.395	225.926	249.945	262.279	267.775	268.173
97.04	-2.87848	-1.87317	0.603638	3.77911	10.5587	20.2194	43.6569	81.3397	133.846	192.415	225.945	249.951	262.283	267.773	268.171
97.14	-2.87381	-1.87827	0.600891	3.78967	10.5724	20.235	43.6745	81.3811	133.89	192.42	225.943	249.945	262.288	267.774	268.175
97.24	-2.87378	-1.86536	0.606751	3.79083	10.5829	20.2522	43.7124	81.4217	133.926	192.445	225.96	249.947	262.291	267.773	268.177
97.34	-2.86014	-1.86536	0.594635	3.78732	10.5982	20.2655	43.728	81.4608	133.969	192.448	225.967	249.957	262.288	267.766	268.181
97.44	-2.85388	-1.86459	0.599732	3.79395	10.6095	20.2831	43.7624	81.5081	133.999	192.471	225.975	249.973	262.29	267.779	268.187
97.54	-2.84528	-1.86536	0.607544	3.79242	10.6103	20.3108	43.8022	81.549	134.044	192.484	225.995	249.975	262.288	267.784	268.186
97.64	-2.8316	-1.87042	0.609894	3.80179	10.6322	20.3288	43.8198	81.5944	134.071	192.483	225.997	249.981	262.297	267.779	268.189
97.74	-2.83942	-1.85678	0.609863	3.81348	10.6407	20.337	43.8523	81.6354	134.114	192.5	226	249.987	262.289	267.783	268.186
97.84	-2.83475	-1.85364	0.61731	3.81311	10.6388	20.3475	43.8968	81.6686	134.14	192.502	226.013	249.999	262.305	267.783	268.188
97.94	-2.84412	-1.85324	0.632538	3.82132	10.6634	20.3495	43.9167	81.6971	134.177	192.52	226.015	250.013	262.31	267.791	268.193
98.04	-2.84604	-1.85834	0.630981	3.8252	10.6798	20.3718	43.9382	81.7366	134.226	192.539	226.035	250.016	262.315	267.792	268.188
98.14	-2.84882	-1.84936	0.619659	3.82327	10.6849	20.4014	43.973	81.7897	134.256	192.548	226.045	250.028	262.317	267.798	268.197
98.24	-2.84763	-1.84113	0.621582	3.82678	10.6985	20.4198	43.9984	81.8065	134.293	192.561	226.053	250.026	262.312	267.793	268.206
98.34	-2.84839	-1.8349	0.625122	3.82794	10.6974	20.4284	44.028	81.8526	134.327	192.58	226.052	250.032	262.318	267.797	268.195
98.44	-2.85193	-1.83606	0.626282	3.8299	10.704	20.4518	44.0511	81.908	134.379	192.59	226.061	250.042	262.324	267.806	268.197
98.54	-2.85468	-1.83685	0.6427	3.84631	10.7111	20.4686	44.0933	81.9498	134.413	192.608	226.076	250.046	262.323	267.804	268.2
98.64	-2.8566	-1.82825	0.636841	3.84747	10.7099	20.4788	44.1214	81.9842	134.455	192.622	226.082	250.054	262.328	267.81	268.201
98.74	-2.85468	-1.82788	0.647766	3.83966	10.7294	20.4929	44.1577	82.0201	134.504	192.631	226.092	250.056	262.323	267.804	268.199
98.84	-2.84918	-1.82474	0.651672	3.84827	10.7365	20.4952	44.1835	82.0616	134.549	192.647	226.099	250.07	262.321	267.803	268.2
98.94	-2.84683	-1.8255	0.6427	3.85333	10.7345	20.5214	44.221	82.0971	134.592	192.655	226.104	250.074	262.333	267.81	268.195
99.04	-2.84528	-1.81772	0.651275	3.85648	10.7478	20.5335	44.2429	82.1358	134.631	192.672	226.114	250.087	262.334	267.804	268.206
99.14	-2.84802	-1.82043	0.659118	3.87286	10.7587	20.5589	44.2722	82.1807	134.671	192.67	226.122	250.085	262.33	267.808	268.22
99.24	-2.85153	-1.82083	0.666901	3.87521	10.7642	20.5682	44.3015	82.226	134.714	192.694	226.135	250.089	262.319	267.812	268.213
99.34	-2.84528	-1.81497	0.675903	3.87482	10.7685	20.5847	44.3347	82.269	134.763	192.713	226.145	250.099	262.332	267.81	268.217
99.44	-2.84958	-1.82513	0.671601	3.87991	10.7876	20.6081	44.3425	82.3182	134.8	192.745	226.15	250.115	262.334	267.808	268.218
99.54	-2.85779	-1.82355	0.682159	3.88498	10.7935	20.6233	44.3878	82.3592	134.849	192.754	226.172	250.116	262.345	267.819	268.217
99.64	-2.86676	-1.80951	0.682923	3.88654	10.795	20.6487	44.4323	82.4112	134.909	192.76	226.181	250.131	262.342	267.819	268.235
99.74	-2.86951	-1.81613	0.692321	3.89593	10.8123	20.662	44.4655	82.444	134.947	192.764	226.185	250.143	262.354	267.817	268.237
99.84	-2.86481	-1.80014	0.697753	3.9209	10.838	20.6811	44.5058	82.4725	134.987	192.787	226.189	250.148	262.354	267.824	268.238
99.94	-2.86835	-1.78918	0.70755	3.92288	10.8384	20.701	44.5316	82.5369	135.015	192.795	226.2	250.161	262.362	267.827	268.233
100.04	-2.86987	-1.79037	0.715728	3.93576	10.856	20.7101	44.5694	82.5694	135.079	192.821	226.211	250.165	262.365	267.824	268.224
100.14	-2.86676	-1.78918	0.721985	3.94513	10.8622	20.7425	44.5972	82.6143	135.108	192.827	226.218	250.167	262.381	267.828	268.234
100.24	-2.85858	-1.78567	0.723175	3.94632	10.8736	20.7491	44.6179	82.6452	135.164	192.836	226.237	250.17	262.385	267.835	268.24
100.34	-2.86716	-1.79623	0.736816	3.95996	10.8802	20.7573	44.6534	82.6916	135.207	192.846	226.241	250.171	262.393	267.839	268.238
100.44	-2.8609	-1.7919	0.726288	3.96585	10.8931	20.7757	44.689	82.7295	135.256	192.868	226.254	250.184	262.404	267.849	268.245
100.54	-2.86636	-1.78452	0.736847	3.97873	10.9115	20.7964	44.719	82.7697	135.307	192.874	226.268	250.179	262.412	267.851	268.242
100.64	-2.86835	-1.79428	0.730987	3.97678	10.9134	20.8229	44.7468	82.8159	135.351	192.893	226.263	250.183	262.412	267.852	268.243
100.74	-2.85855	-1.78683	0.736054	3.98654	10.9286	20.8229	44.7792	82.8471	135.395	192.903	226.276	250.191	262.42	267.863	268.245
100.84	-2.85349	-1.76965	0.745026	3.9924	10.94	20.8518	44.805	82.8955	135.437	192.921	226.279	250.204	262.417	267.859	268.25
100.94	-2.85895	-1.77435	0.755585	3.99045	10.9622	20.862	44.8276	82.9479	135.464	192.928	226.279	250.211	262.427	267.865	268.257
101.04	-2.84253	-1.76028	0.750915	3.99591	10.9716	20.8768	44.8612	82.9869	135.496	192.948	226.299	250.216	262.429	267.865	268.257
101.14	-2.8371	-1.75714	0.756348	4.00061	10.9747	20.885	44.8956	83.0428	135.554	192.976	226.315	250.223	262.43	267.875	268.275
101.24	-2.83511	-1.76654	0.756378	4.00998	10.9771	20.9097	44.9206	83.1018	135.574	192.993	226.315	250.222	262.428	267.879	268.276
101.34	-2.83084	-1.76303	0.754029	4.00842	10.9904	20.9339	44.9452	83.1604	135.614	193.012	226.339	250.217	262.434	267.884	268.273
101.44	-2.8324	-1.75323	0.752441	3.9967	10.9951	20.9561	44.9855	83.2037	135.644	193.026	226.338	250.214	262.437	267.887	268.273
101.54	-2.83121	-1.74857	0.762237	4.00723	11.0142	20.9628	45.0136	83.2416	135.689	193.048	226.356	250.229	262.432	267.882	268.268
101.64	-2.8324	-1.74976	0.76886	4.02484	11.0333	20.9776	45.0515	83.2909	135.74	193.07	226.374	250.23	262.434	267.884	268.276
101.74	-2.84061	-1.74622	0.775909	4.03262	11.0357	20.9882	45.0745	83.3475	135.763	193.079	226.379	250.242	262.433	267.875	268.277
101.84	-2.82535	-1.73605	0.790344	4.03302	11.0595	20.9964	45.0964	83.3877	135.802	193.102	226.39	250.241	262.431	267.878	268.282
101.94	-2.832	-1.73645	0.789185	4.03186	11.0685	21.0116	45.1218	83.4303	135.836	193.102	226.394	250.251	262.436	267.883	268.281
102.04	-2.82693	-1.72983	0.802459	4.04514	11.0716	21.0237	45.1589	83.4588	135.857	193.118	226.403	250.254	262.444	267.899	268.298
102.14	-2.83121	-1.72162	0.809875	4.05725	11.0908	21.028	45.189	83.5131	135.885	193.133	226.417	250.254	262.442	267.899	268.301
102.24	-2.83005	-1.73605	0.803253	4.05606	11.0943	21.0362	45.2175	83.5557	135.937	193.149	226.437	250.262	262.454	267.911	268.293
102.34	-2.823	-1.72943	0.813781	4.06897	11.1087	21.0616	45.2405	83.6014	135.96	193.155	226.444	250.247	262.455	267.906	268.298
102.44	-2.82928	-1.72122	0.809479	4.07327	11.106	21.0651	45.2714	83.6479	135.994	193.172	226.446	250.251	262.47	267.909	268.297
102.54	-2.81754	-1.72083	0.815369	4.0799	11.1189	21.0823	45.3093	83.6893	136.024	193.196	226.469	250.266	262.478	267.911	268.304
102.64	-2.81989	-1.72357	0.82901	4.0928	11.1294	21.094	45.337	83.7276	136.047	193.211	226.475	250.273	262.481	267.908	268.304
102.74	-2.82147	-1.72122	0.841919	4.09161	11.1447	21.1257	45.3761	83.7772	136.078	193.227	226.484	250.276	262.485	267.911	268.315
102.84	-2.82339	-1.71262	0.847778	4.10529	11.1513	21.137	45.4042	83.8026	136.116	193.245	226.502	250.279	262.485	267.916	268.318
102.94	-2.80505	-1.71381	0.845429	4.11234	11.1521	21.1624	45.4319	83.8545	136.147	193.262	226.509	250.297	262.482	267.912	268.325
103.04	-2.80582	-1.7142	0.854034	4.12637	11.1802	21.1765	45.455	83.9006	136.178	193.254	226.508	250.306	262.485	267.916	268.319
103.14	-2.78827	-1.71146	0.855957	4.13928	11.1837	21.1761	45.4921	83.9338	136.208	193.275	226.52	250.309	262.489	267.927	268.322
103.24	-2.78943	-1.70441	0.857147	4.14749	11.1966	21.1999	45.5413	83.9866	136.242	193.296	226.531	250.318	262.487	267.926	268.337
103.34	-2.7933	-1.71262	0.863006	4.15176	11.2173	21.2225	45.5565	84.024	136.285	193.295	226.525	250.325	262.485	267.924	268.333
103.44	-2.78357	-1.70129	0.865356	4.16351	11.2197	21.2276	45.5835	84.0604	136.321	193.298	226.535	250.317	262.501	267.927	268.345
103.54	-2.79019	-1.70679	0.861847	4.15762	11.2115	21.2468	45.6069	84.0912	136.356	193.317	226.539	250.321	262.504	267.931	268.337
103.64	-2.77655	-1.70325	0.868469	4.17444	11.2275	21.2581	45.6253	84.1299	136.385	193.33	226.548	250.32	262.496	267.932	268.334
103.74	-2.77927	-1.71301	0.872376	4.17834	11.2298	21.2722	45.6632	84.1674	136.422	193.351	226.561	250.331	262.495	267.957	268.337
103.84	-2.79449	-1.7103	0.871216	4.1795	11.2365	21.2917	45.6808	84.2026	136.444	193.365	226.561	250.333	262.497	267.959	268.349
103.94	-2.79099	-1.69934	0.86145	4.17755	11.2431	21.2987	45.7183	84.2322	136.472	193.367	226.572	250.333	262.489	267.951	268.347
104.04	-2.78278	-1.69623	0.861053	4.17874	11.2591	21.3178	45.7386	84.2647	136.505	193.395	226.578	250.334	262.493	267.955	268.346
104.14	-2.78864	-1.70325	0.865723	4.18732	11.2755	21.3374	45.7581	84.3108	136.542	193.404	226.591	250.335	262.492	267.954	268.345
104.24	-2.79098	-1.69974	0.863403	4.19122	11.288	21.353	45.7843	84.3342	136.585	193.428	226.6	250.333	262.491	267.949	268.349
104.34	-2.79178	-1.69428	0.863404	4.19592	11.2911	21.3655	45.8109	84.3928	136.626	193.454	226.621	250.335	262.493	267.943	268.345
104.44	-2.77887	-1.68802	0.870026	4.19943	11.2923	21.3878	45.8437	84.4393	136.667	193.463	226.623	250.337	262.493	267.943	268.359
104.54	-2.78708	-1.68802	0.881775	4.20959	11.3134	21.4003	45.8749	84.4713	136.703	193.476	226.623	250.334	262.494	267.945	268.364
104.64	-2.78122	-1.67746	0.885651	4.21817	11.3212	21.405	45.9034	84.512	136.739	193.481	226.636	250.343	262.495	267.956	268.358
104.74	-2.78357	-1.66968	0.89505	4.22757	11.3423	21.4221	45.9253	84.5471	136.771	193.49	226.638	250.356	262.494	267.965	268.372
104.84	-2.78708	-1.67981	0.896209	4.24356	11.356	21.4229	45.9542	84.5885	136.804	193.499	226.647	250.354	262.495	267.948	268.376
104.94	-2.77808	-1.67746	0.896973	4.25061	11.3701	21.4479	45.9815	84.637	136.846	193.524	226.657	250.358	262.497	267.964	268.37
105.04	-2.77185	-1.6814	0.894653	4.25061	11.3701	21.4702	46.0198	84.692	136.882	193.534	226.674	250.36	262.494	267.956	268.365
105.14	-2.77771	-1.6712	0.892303	4.25137	11.3825	21.4827	46.0472	84.7186	136.924	193.545	226.677	250.358	262.503	267.961	268.361
105.24	-2.79449	-1.66302	0.894653	4.25372	11.3927	21.4944	46.0726	84.76	136.978	193.562	226.699	250.375	262.516	267.974	268.358
105.34	-2.79019	-1.65598	0.89386	4.25922	11.4052	21.5198	46.0945	84.8026	137.017	193.586	226.712	250.388	262.514	267.972	268.367
105.44	-2.7785	-1.64426	0.904419	4.27209	11.4189	21.5346	46.1241	84.8409	137.039	193.586	226.719	250.385	262.507	267.965	268.362
105.54	-2.77301	-1.62827	0.906769	4.27286	11.4165	21.5471	46.1659	84.8651	137.083	193.601	226.722	250.385	262.505	267.966	268.359
105.64	-2.77771	-1.63058	0.913788	4.28226	11.433	21.5698	46.1902	84.9096	137.125	193.626	226.741	250.391	262.505	267.968	268.373
105.74	-2.77652	-1.62045	0.914947	4.29983	11.4458	21.5862	46.2089	84.9549	137.16	193.627	226.753	250.396	262.511	267.981	268.365
105.84	-2.77496	-1.61264	0.919647	4.30997	11.4536	21.5882	46.2346	84.9834	137.191	193.643	226.764	250.403	262.517	267.986	268.363
105.94	-2.77499	-1.60324	0.924347	4.31467	11.4685	21.6042	46.2636	85.0221	137.217	193.651	226.759	250.409	262.514	267.984	268.368
106.04	-2.77731	-1.59897	0.937591	4.32248	11.4763	21.619	46.2773	85.0533	137.242	193.67	226.774	250.426	262.514	267.984	268.366
106.14	-2.77145	-1.59778	0.946991	4.3342	11.4857	21.6358	46.3058	85.0975	137.285	193.672	226.789	250.425	262.525	267.99	268.368
106.24	-2.7738	-1.59778	0.934113	4.33145	11.4986	21.6526	46.3198	85.1487	137.321	193.701	226.797	250.448	262.532	267.99	268.361
106.34	-2.78082	-1.59897	0.945434	4.33343	11.5029	21.6761	46.3429	85.201	137.357	193.7	226.809	250.447	262.532	267.99	268.366
106.44	-2.77847	-1.58762	0.945435	4.33575	11.4982	21.6882	46.3886	85.2319	137.385	193.723	226.824	250.452	262.535	268.005	268.367
106.54	-2.7738	-1.57199	0.948151	4.34787	11.5064	21.7034	46.4167	85.2697	137.428	193.74	226.826	250.454	262.54	268.009	268.373
106.64	-2.78082	-1.57709	0.954804	4.34122	11.5232	21.7237	46.4406	85.3041	137.447	193.749	226.838	250.462	262.537	268.011	268.382
106.74	-2.77496	-1.56888	0.963409	4.35452	11.5365	21.7366	46.4854	85.3389	137.49	193.759	226.843	250.462	262.551	268.016	268.382
106.84	-2.7742	-1.56653	0.951294	4.35413	11.5361	21.7468	46.5042	85.3725	137.518	193.772	226.861	250.477	262.553	268.023	268.396
106.94	-2.78122	-1.55991	0.957916	4.36234	11.5474	21.7596	46.5382	85.4057	137.539	193.768	226.858	250.475	262.553	268.023	268.396
107.04	-2.77536	-1.55988	0.964966	4.37012	11.5497	21.7612	46.5648	85.4362	137.569	193.792	226.866	250.474	262.56	268.033	268.391
107.14	-2.77066	-1.5517	0.968476	4.38303	11.565	21.7835	46.6019	85.4756	137.601	193.801	226.882	250.489	262.571	268.037	268.399
107.24	-2.76364	-1.56262	0.973938	4.37836	11.5673	21.7921	46.6175	85.517	137.626	193.813	226.883	250.495	262.567	268.029	268.404
107.34	-2.75742	-1.556	0.979798	4.38654	11.5763	21.8253	46.6358	85.5557	137.666	193.837	226.895	250.491	262.575	268.038	268.398
107.44	-2.74802	-1.56067	0.973572	4.37872	11.5802	21.8444	46.6702	85.5905	137.69	193.842	226.904	250.506	262.573	268.054	268.41
107.54	-2.75388	-1.55325	0.9841	4.39865	11.5884	21.8538	46.7011	85.6288	137.709	193.848	226.901	250.504	262.569	268.051	268.417
107.64	-2.74487	-1.55365	0.98645	4.401	11.5861	21.8604	46.7358	85.6612	137.75	193.867	226.906	250.512	262.571	268.061	268.414
107.74	-2.75427	-1.5466	0.989166	4.40842	11.5865	21.8819	46.7546	85.6998	137.771	193.872	226.91	250.52	262.573	268.062	268.411
107.84	-2.74216	-1.54544	0.998169	4.41272	11.6033	21.9026	46.787	85.7385	137.79	193.883	226.915	250.534	262.566	268.063	268.423
107.94	-2.75192	-1.55286	0.9888	4.41348	11.6228	21.9026	46.8109	85.7744	137.808	193.897	226.928	250.528	262.585	268.066	268.423
108.04	-2.74802	-1.54623	0.993073	4.41232	11.6216	21.9163	46.837	85.8123	137.851	193.899	226.929	250.54	262.582	268.064	268.419
108.14	-2.75073	-1.54935	0.997375	4.41663	11.6329	21.9296	46.8612	85.86	137.877	193.915	226.926	250.555	262.583	268.064	268.417
108.24	-2.7402	-1.55051	0.998566	4.42325	11.6294	21.9339	46.8796	85.8908	137.925	193.928	226.942	250.555	262.59	268.068	268.425
108.34	-2.75037	-1.53882	1.00558	4.42795	11.6372	21.9522	46.9225	85.9287	137.951	193.954	226.953	250.554	262.592	268.066	268.427
108.44	-2.75076	-1.53293	0.99112	4.41507	11.6361	21.9733	46.9362	85.9788	137.988	193.969	226.969	250.57	262.587	268.072	268.432
108.54	-2.74371	-1.52396	1.00208	4.43536	11.6564	21.9917	46.9765	86.0205	138.017	193.977	226.992	250.567	262.586	268.072	268.414
108.64	-2.74255	-1.51459	1.00559	4.43655	11.6529	22.0202	47.0023	86.0569	138.046	193.987	226.998	250.581	262.583	268.076	268.426
108.74	-2.75348	-1.50638	1.00284	4.44864	11.6657	22.0343	47.0284	86.0928	138.066	193.983	226.994	250.587	262.594	268.076	268.427
108.84	-2.74527	-1.49738	1.02631	4.45959	11.6884	22.0448	47.0569	86.1229	138.103	194.004	227.008	250.59	262.577	268.07	268.427
108.94	-2.75232	-1.49271	1.02902	4.4631	11.6966	22.0698	47.0905	86.169	138.134	194.024	227.008	250.61	262.583	268.086	268.443
109.04	-2.74881	-1.50873	1.03802	4.47211	11.7158	22.0862	47.1128	86.208	138.156	194.036	227.008	250.612	262.587	268.085	268.436
109.14	-2.73981	-1.49466	1.04269	4.47989	11.7282	22.0987	47.1347	86.244	138.201	194.056	227.024	250.615	262.589	268.085	268.431
109.24	-2.74527	-1.48996	1.0415	4.48029	11.7286	22.1214	47.169	86.294	138.228	194.071	227.043	250.618	262.607	268.096	268.442
109.34	-2.74411	-1.49466	1.04855	4.48734	11.7435	22.1413	47.198	86.317	138.25	194.081	227.052	250.618	262.613	268.107	268.436
109.44	-2.74451	-1.48764	1.04153	4.49747	11.7505	22.1585	47.2448	86.3631	138.297	194.101	227.074	250.622	262.622	268.111	268.431
109.54	-2.7449	-1.48254	1.04385	4.50217	11.7505	22.1839	47.2718	86.4073	138.329	194.109	227.07	250.645	262.62	268.109	268.433
109.64	-2.7402	-1.48489	1.05246	4.51859	11.7661	22.1913	47.289	86.4256	138.345	194.118	227.078	250.646	262.615	268.105	268.446
109.74	-2.74606	-1.47903	1.05756	4.526	11.7712	22.1956	47.3292	86.458	138.37	194.131	227.092	250.654	262.623	268.107	268.45
109.84	-2.73981	-1.48334	1.05051	4.51584	11.7759	22.2179	47.3569	86.5077	138.396	194.142	227.097	250.665	262.63	268.107	268.445
109.94	-2.7363	-1.48996	1.05948	4.5217	11.7935	22.2382	47.3847	86.5397	138.436	194.147	227.108	250.66	262.63	268.112	268.459
110.04	-2.73434	-1.47708	1.06458	4.52051	11.7923	22.244	47.4101	86.5745	138.466	194.161	227.121	250.673	262.633	268.123	268.459
110.14	-2.72498	-1.48022	1.0712	4.53421	11.8013	22.2554	47.428	86.6147	138.48	194.158	227.122	250.686	262.637	268.135	268.478
110.24	-2.72849	-1.4884	1.08646	4.54709	11.8119	22.2635	47.4683	86.6385	138.508	194.164	227.117	250.683	262.639	268.133	268.476
110.34	-2.72418	-1.48254	1.07941	4.54553	11.8126	22.2772	47.5101	86.6569	138.528	194.172	227.121	250.687	262.657	268.143	268.467
110.44	-2.72653	-1.4884	1.07123	4.5545	11.8232	22.2846	47.5269	86.6924	138.553	194.192	227.133	250.705	262.653	268.146	268.474
110.54	-2.72614	-1.48724	1.08722	4.56506	11.829	22.3011	47.5405	86.7284	138.586	194.193	227.132	250.701	262.662	268.145	268.482
110.64	-2.71677	-1.49075	1.08606	4.5545	11.8294	22.3167	47.573	86.7658	138.616	194.202	227.142	250.695	262.674	268.153	268.49
110.74	-2.71207	-1.48764	1.07941	4.54865	11.84	22.3225	47.5995	86.7842	138.639	194.212	227.154	250.692	262.668	268.145	268.485
110.84	-2.70505	-1.48685	1.0759	4.54984	11.8365	22.3339	47.6183	86.8315	138.656	194.218	227.163	250.704	262.679	268.156	268.478
110.94	-2.69803	-1.49271	1.08371	4.55997	11.849	22.3386	47.6483	86.8658	138.691	194.237	227.178	250.7	262.685	268.162	268.488
111.04	-2.69293	-1.4845	1.0798	4.57248	11.8521	22.3659	47.6714	86.9026	138.717	194.236	227.181	250.697	262.687	268.152	268.497
111.14	-2.69528	-1.4845	1.07706	4.57132	11.8579	22.369	47.6886	86.9354	138.738	194.242	227.189	250.705	262.688	268.162	268.485
111.24	-2.69254	-1.47668	1.08997	4.58185	11.8646	22.3772	47.7347	86.9678	138.765	194.249	227.197	250.698	262.687	268.166	268.493
111.34	-2.68982	-1.4892	1.08295	4.57794	11.874	22.3968	47.7612	87.0038	138.797	194.267	227.195	250.718	262.692	268.166	268.504
111.44	-2.69022	-1.49271	1.10089	4.59515	11.8943	22.4147	47.782	87.0483	138.819	194.271	227.205	250.718	262.7	268.165	268.505
111.54	-2.67966	-1.49271	1.09778	4.59747	11.9083	22.4241	47.8163	87.0702	138.839	194.272	227.213	250.729	262.694	268.164	268.504
111.64	-2.69763	-1.49115	1.10129	4.59866	11.9126	22.4436	47.846	87.1084	138.861	194.289	227.225	250.729	262.698	268.172	268.517
111.74	-2.69409	-1.4888	1.1044	4.60568	11.9173	22.4577	47.8663	87.1483	138.904	194.3	227.232	250.728	262.69	268.18	268.514
111.84	-2.68121	-1.50052	1.10754	4.60413	11.9345	22.4745	47.8905	87.1744	138.933	194.315	227.244	250.725	262.698	268.188	268.501
111.94	-2.68866	-1.50287	1.10989	4.60178	11.9431	22.4893	47.9194	87.2104	138.964	194.331	227.256	250.742	262.701	268.183	268.505
112.04	-2.68512	-1.50092	1.10519	4.60489	11.9595	22.5065	47.9456	87.2534	138.983	194.354	227.26	250.746	262.698	268.179	268.514
112.14	-2.68161	-1.50092	1.10596	4.60724	11.9572	22.5218	47.9644	87.2873	139.021	194.371	227.274	250.748	262.71	268.179	268.505
112.24	-2.68161	-1.49152	1.11261	4.6217	11.9786	22.5319	47.9917	87.3256	139.049	194.376	227.285	250.751	262.708	268.178	268.511
112.34	-2.68552	-1.48099	1.11261	4.62872	11.9833	22.555	48.0194	87.3651	139.081	194.397	227.286	250.769	262.706	268.168	268.522
112.44	-2.69449	-1.49036	1.12201	4.63654	12.0068	22.5682	48.0413	87.401	139.106	194.4	227.293	250.772	262.706	268.168	268.511
112.54	-2.68085	-1.48215	1.13254	4.64474	12.0181	22.5749	48.0644	87.4272	139.142	194.415	227.301	250.774	262.711	268.165	268.523
112.64	-2.68317	-1.47357	1.138	4.65881	12.0236	22.587	48.0854	87.4494	139.169	194.434	227.32	250.783	262.713	268.167	268.523
112.74	-2.68707	-1.48334	1.1431	4.66232	12.0513	22.621	48.0921	87.5053	139.179	194.439	227.322	250.803	262.73	268.17	268.515
112.84	-2.68707	-1.47903	1.15167	4.66858	12.0529	22.635	48.119	87.5459	139.196	194.436	227.322	250.798	262.741	268.185	268.522
112.94	-2.68356	-1.47162	1.15131	4.66583	12.0595	22.6472	48.1577	87.558	139.235	194.457	227.335	250.801	262.745	268.186	268.513
113.04	-2.68045	-1.48099	1.16104	4.66312	12.0669	22.6561	48.1843	87.5936	139.26	194.467	227.349	250.813	262.762	268.193	268.519
113.14	-2.67261	-1.4837	1.17316	4.68927	12.0908	22.6815	48.2151	87.644	139.302	194.482	227.363	250.82	262.778	268.209	268.519
113.24	-2.66794	-1.47552	1.17551	4.69162	12.1079	22.696	48.2358	87.6772	139.323	194.486	227.353	250.827	262.78	268.21	268.525
113.34	-2.66794	-1.47046	1.17279	4.6842	12.1005	22.6971	48.2604	87.7026	139.344	194.5	227.367	250.831	262.774	268.205	268.53
113.44	-2.67889	-1.45911	1.18408	4.68536	12.1134	22.7108	48.2835	87.7381	139.376	194.501	227.367	250.838	262.774	268.205	268.542
113.54	-2.67224	-1.46967	1.19543	4.69824	12.1271	22.7112	48.2972	87.7823	139.424	194.517	227.383	250.861	262.781	268.217	268.547
113.64	-2.67535	-1.47552	1.21222	4.70959	12.1447	22.735	48.3179	87.8061	139.46	194.517	227.381	250.858	262.796	268.226	268.562
113.74	-2.66364	-1.47043	1.19464	4.70374	12.1388	22.7327	48.3378	87.8397	139.494	194.522	227.388	250.852	262.793	268.231	268.564
113.84	-2.65701	-1.46692	1.19348	4.7049	12.1447	22.7522	48.3616	87.8741	139.525	194.54	227.399	250.857	262.809	268.232	268.576
113.94	-2.64996	-1.48099	1.2009	4.70529	12.1451	22.7702	48.3905	87.9155	139.551	194.553	227.4	250.868	262.811	268.222	268.577
114.04	-2.65347	-1.48099	1.20831	4.71271	12.1619	22.7866	48.4132	87.9475	139.581	194.576	227.412	250.869	262.821	268.229	268.572
114.14	-2.6449	-1.48254	1.20755	4.71506	12.1665	22.8143	48.4359	87.9869	139.612	194.588	227.415	250.874	262.815	268.23	268.579
114.24	-2.64526	-1.47787	1.22708	4.71506	12.1783	22.8186	48.4569	88.0272	139.658	194.583	227.426	250.88	262.821	268.224	268.579
114.34	-2.63553	-1.46967	1.22473	4.72522	12.1798	22.8479	48.4847	88.0713	139.687	194.601	227.44	250.881	262.818	268.224	268.589
114.44	-2.62341	-1.47629	1.2294	4.73148	12.1986	22.8581	48.5194	88.1127	139.709	194.61	227.45	250.901	262.817	268.229	268.582
114.54	-2.61636	-1.47202	1.24542	4.742	12.2208	22.8675	48.5448	88.1526	139.745	194.615	227.454	250.908	262.815	268.226	268.583
114.64	-2.62457	-1.46497	1.2341	4.7432	12.2173	22.8729	48.5667	88.1909	139.769	194.64	227.471	250.919	262.823	268.226	268.585
114.74	-2.6203	-1.46262	1.24466	4.76389	12.2232	22.8893	48.5886	88.2221	139.806	194.647	227.474	250.921	262.824	268.225	268.587
114.84	-2.61365	-1.46967	1.25403	4.76624	12.2372	22.9011	48.6167	88.2612	139.84	194.648	227.472	250.923	262.842	268.231	268.581
114.94	-2.607	-1.46027	1.24307	4.767	12.2474	22.9022	48.644	88.3006	139.861	194.653	227.488	250.928	262.846	268.242	268.575
115.04	-2.61285	-1.45483	1.24542	4.76935	12.2552	22.9265	48.6636	88.3452	139.894	194.659	227.49	250.933	262.847	268.226	268.576
115.14	-2.62341	-1.4552	1.25482	4.78577	12.2763	22.9319	48.6812	88.3623	139.932	194.686	227.501	250.928	262.86	268.247	268.58
115.24	-2.62302	-1.44739	1.25714	4.77405	12.2794	22.955	48.7062	88.3971	139.963	194.687	227.51	250.938	262.874	268.254	268.582
115.34	-2.62341	-1.44662	1.25049	4.79395	12.2775	22.9663	48.7335	88.4295	139.991	194.698	227.513	250.938	262.872	268.252	268.597
115.44	-2.62106	-1.43842	1.25598	4.79944	12.2947	22.9944	48.7729	88.46	140.03	194.72	227.532	250.936	262.877	268.249	268.595
115.54	-2.61636	-1.43723	1.25833	4.79709	12.3103	22.9968	48.789	88.4967	140.072	194.735	227.547	250.947	262.882	268.254	268.597
115.64	-2.62262	-1.4263	1.26886	4.8053	12.3302	23.0241	48.8124	88.5366	140.095	194.739	227.547	250.944	262.889	268.249	268.608
115.74	-2.61795	-1.43256	1.26535	4.80881	12.3267	23.0276	48.846	88.5838	140.125	194.753	227.554	250.948	262.887	268.255	268.609
115.84	-2.60504	-1.41534	1.26926	4.81271	12.3384	23.0475	48.8781	88.6178	140.149	194.754	227.57	250.953	262.896	268.256	268.615
115.94	-2.59683	-1.42435	1.27161	4.81506	12.3525	23.0663	48.8964	88.649	140.171	194.768	227.583	250.966	262.893	268.254	268.625
116.04	-2.58084	-1.41223	1.27942	4.82288	12.3603	23.0886	48.9265	88.694	140.201	194.778	227.595	250.962	262.897	268.257	268.622
116.14	-2.57379	-1.4021	1.27591	4.81778	12.3763	23.0983	48.9554	88.7319	140.229	194.791	227.603	250.977	262.893	268.254	268.629
116.24	-2.57614	-1.39465	1.28174	4.83459	12.3907	23.1229	48.98	88.7573	140.245	194.792	227.599	250.988	262.909	268.258	268.636
116.34	-2.58551	-1.39972	1.28644	4.84943	12.4103	23.1272	49.0109	88.7756	140.256	194.799	227.599	250.991	262.911	268.26	268.632
116.44	-2.57379	-1.38843	1.29388	4.86389	12.413	23.1499	49.0269	88.8123	140.28	194.81	227.603	251.001	262.919	268.265	268.625
116.54	-2.5863	-1.38724	1.30286	4.86584	12.415	23.1702	49.0515	88.835	140.29	194.813	227.613	251.002	262.919	268.255	268.631
116.64	-2.58514	-1.38724	1.30713	4.867	12.4279	23.1796	49.078	88.8639	140.306	194.817	227.609	251.013	262.926	268.267	268.628
116.74	-2.57965	-1.39426	1.30832	4.86349	12.4275	23.1956	49.0937	88.883	140.334	194.833	227.613	251.018	262.938	268.279	268.632
116.84	-2.582	-1.38959	1.32004	4.87833	12.44	23.219	49.1108	88.9112	140.368	194.84	227.621	251.019	262.94	268.281	268.628
116.94	-2.58551	-1.38998	1.30441	4.87912	12.4478	23.2307	49.13	88.9307	140.399	194.86	227.636	251.031	262.942	268.283	268.629
117.04	-2.582	-1.37668	1.30676	4.87677	12.4579	23.2503	49.1581	88.9666	140.419	194.876	227.645	251.028	262.951	268.289	268.635
117.14	-2.58591	-1.36966	1.32199	4.87796	12.4732	23.2593	49.1776	89.0092	140.427	194.876	227.64	251.044	262.948	268.293	268.642
117.24	-2.58356	-1.36655	1.32901	4.88889	12.4802	23.2815	49.1972	89.037	140.458	194.883	227.652	251.048	262.96	268.293	268.646
117.34	-2.57263	-1.35284	1.33841	4.88889	12.4849	23.2862	49.2296	89.0752	140.486	194.906	227.656	251.055	262.956	268.289	268.649
117.44	-2.57144	-1.35013	1.34543	4.9014	12.4966	23.3163	49.2519	89.1131	140.506	194.908	227.658	251.06	262.953	268.286	268.649
117.54	-2.56873	-1.35715	1.35284	4.91272	12.5087	23.3104	49.2628	89.1315	140.522	194.905	227.654	251.063	262.962	268.278	268.652
117.64	-2.56403	-1.34351	1.35794	4.91153	12.5208	23.3186	49.2905	89.1475	140.537	194.911	227.66	251.063	262.973	268.275	268.654
117.74	-2.55426	-1.33997	1.36496	4.91623	12.5357	23.3358	49.3089	89.178	140.555	194.922	227.672	251.07	262.973	268.288	268.655
117.84	-2.54919	-1.33646	1.36847	4.91974	12.5392	23.3409	49.3437	89.2112	140.584	194.934	227.672	251.069	262.985	268.29	268.663
117.94	-2.54645	-1.34662	1.36261	4.91858	12.545	23.3589	49.3577	89.2432	140.609	194.944	227.675	251.077	262.989	268.287	268.663
118.04	-2.53983	-1.33841	1.3591	4.92209	12.5462	23.3698	49.3808	89.2651	140.618	194.945	227.679	251.071	262.985	268.283	268.66
118.14	-2.53513	-1.35013	1.35834	4.91663	12.5556	23.3788	49.4151	89.2819	140.64	194.957	227.691	251.075	262.985	268.283	268.657
118.24	-2.53903	-1.35168	1.35715	4.92325	12.5591	23.3983	49.4542	89.3139	140.662	194.97	227.695	251.091	262.996	268.291	268.654
118.34	-2.53668	-1.34973	1.35715	4.92795	12.5708	23.403	49.478	89.3686	140.69	194.971	227.696	251.097	262.99	268.292	268.666
118.44	-2.54489	-1.34271	1.3587	4.93109	12.5724	23.4198	49.5093	89.3932	140.714	194.979	227.705	251.094	262.987	268.289	268.661
118.54	-2.54099	-1.33801	1.36066	4.93536	12.5861	23.4163	49.5335	89.424	140.725	194.989	227.7	251.094	262.993	268.295	268.669
118.64	-2.54099	-1.34076	1.36066	4.93848	12.5861	23.4276	49.555	89.4627	140.76	194.995	227.721	251.106	262.997	268.299	268.674
118.74	-2.53787	-1.34116	1.36536	4.94788	12.5986	23.4593	49.5858	89.4991	140.784	195.01	227.728	251.104	262.997	268.299	268.669
118.84	-2.53668	-1.33682	1.36261	4.94983	12.6075	23.4671	49.5956	89.5233	140.803	195.017	227.728	251.1	262.998	268.297	268.681
118.94	-2.54098	-1.32474	1.3591	4.96506	12.6118	23.4811	49.6249	89.5608	140.832	195.006	227.735	251.09	263	268.294	268.68
119.04	-2.548	-1.32474	1.34232	4.96469	12.6185	23.4983	49.6562	89.5842	140.866	195.015	227.752	251.088	263	268.294	268.675
119.14	-2.53748	-1.33414	1.35208	4.97989	12.6283	23.5143	49.6749	89.6245	140.881	195.026	227.748	251.088	263.013	268.31	268.671
119.24	-2.54333	-1.33646	1.3591	4.98459	12.6431	23.5135	49.6874	89.6596	140.9	195.029	227.754	251.099	263.01	268.312	268.677
119.34	-2.54373	-1.33215	1.35831	4.98849	12.654	23.5241	49.7308	89.7084	140.919	195.055	227.773	251.092	263.018	268.308	268.676
119.44	-2.54449	-1.33606	1.3544	4.99631	12.647	23.5315	49.7464	89.7432	140.94	195.052	227.778	251.104	263.013	268.303	268.677
119.54	-2.53629	-1.3302	1.3634	5.00372	12.6591	23.5499	49.7835	89.7686	140.974	195.063	227.794	251.101	263.023	268.308	268.687
119.64	-2.52927	-1.32278	1.35168	4.99982	12.6622	23.5628	49.8136	89.8057	141.006	195.068	227.81	251.106	263.03	268.308	268.681
119.74	-2.53082	-1.32864	1.35754	4.99866	12.6728	23.5721	49.8319	89.8471	141.019	195.068	227.807	251.114	263.029	268.308	268.685
119.84	-2.52887	-1.31808	1.36807	5.01077	12.6911	23.5874	49.8737	89.8811	141.038	195.081	227.822	251.12	263.03	268.312	268.701
119.94	-2.52185	-1.32123	1.36691	5.01193	12.7017	23.5999	49.8979	89.9248	141.058	195.074	227.822	251.126	263.034	268.317	268.698
120.04	-2.52887	-1.32553	1.37747	5.01779	12.7154	23.6081	49.9101	89.9604	141.067	195.079	227.836	251.123	263.037	268.308	268.702
120.14	-2.5285	-1.32083	1.38214	5.02716	12.7247	23.6253	49.9296	89.9893	141.113	195.092	227.842	251.116	263.036	268.307	268.697
120.24	-2.52731	-1.32434	1.37473	5.02286	12.722	23.6436	49.9526	90.0342	141.135	195.107	227.842	251.116	263.048	268.314	268.702
120.34	-2.54019	-1.32669	1.37784	5.02756	12.7368	23.6577	49.9745	90.0608	141.152	195.116	227.854	251.112	263.049	268.313	268.711
120.44	-2.53043	-1.32785	1.37903	5.02875	12.7451	23.6745	49.9999	90.0854	141.184	195.117	227.851	251.11	263.067	268.326	268.706
120.54	-2.52341	-1.31381	1.36966	5.03342	12.7505	23.6839	50.0194	90.1143	141.196	195.122	227.863	251.119	263.068	268.331	268.706
120.64	-2.52109	-1.31653	1.38254	5.03928	12.7681	23.6917	50.0433	90.1455	141.216	195.141	227.875	251.119	263.065	268.324	268.711
120.74	-2.52341	-1.31888	1.39426	5.03769	12.7751	23.7065	50.0605	90.1698	141.246	195.154	227.884	251.124	263.073	268.336	268.697
120.84	-2.51441	-1.31888	1.40167	5.03967	12.7802	23.737	50.0831	90.2057	141.269	195.156	227.884	251.122	263.069	268.332	268.701
120.94	-2.51599	-1.3306	1.3923	5.03732	12.7779	23.7405	50.0995	90.2451	141.285	195.159	227.908	251.122	263.067	268.33	268.708
121.04	-2.52887	-1.32593	1.3923	5.04983	12.7896	23.7729	50.1331	90.2729	141.302	195.169	227.906	251.138	263.085	268.336	268.707
121.14	-2.51834	-1.33255	1.3923	5.05685	12.7974	23.778	50.1601	90.2983	141.324	195.17	227.909	251.147	263.088	268.331	268.708
121.24	-2.5148	-1.31964	1.39856	5.05841	12.8107	23.7983	50.1761	90.3272	141.336	195.168	227.917	251.146	263.085	268.34	268.713
121.34	-2.4902	-1.31458	1.40518	5.0549	12.8103	23.8081	50.1906	90.3432	141.36	195.168	227.91	251.159	263.087	268.338	268.699
121.44	-2.49255	-1.31692	1.43451	5.07953	12.8427	23.8089	50.203	90.3721	141.38	195.188	227.91	251.157	263.094	268.345	268.699
121.54	-2.51169	-1.32358	1.43958	5.08771	12.8376	23.8206	50.2081	90.4112	141.407	195.189	227.914	251.155	263.094	268.345	268.692
121.64	-2.51169	-1.34232	1.43723	5.09006	12.8501	23.8374	50.2206	90.4202	141.435	195.2	227.929	251.148	263.096	268.35	268.697
121.74	-2.5152	-1.34232	1.43057	5.0834	12.8466	23.8596	50.2433	90.4698	141.45	195.204	227.941	251.158	263.104	268.363	268.702
121.84	-2.52225	-1.34973	1.42667	5.0842	12.8443	23.8636	50.2601	90.4854	141.463	195.204	227.941	251.165	263.112	268.371	268.706
121.94	-2.51169	-1.34311	1.43607	5.0889	12.8607	23.8831	50.2753	90.5244	141.487	195.216	227.963	251.165	263.118	268.377	268.698
122.04	-2.51169	-1.34232	1.43097	5.10333	12.8681	23.8925	50.2956	90.5533	141.513	195.212	227.973	251.172	263.116	268.372	268.701
122.14	-2.50739	-1.33762	1.43216	5.11154	12.8833	23.903	50.3253	90.5873	141.519	195.221	227.982	251.172	263.121	268.363	268.701
122.24	-2.51675	-1.33295	1.43527	5.11234	12.8794	23.9124	50.3472	90.6154	141.547	195.247	227.988	251.172	263.117	268.373	268.708
122.34	-2.50974	-1.3302	1.43527	5.11935	12.899	23.9378	50.3694	90.6573	141.567	195.254	227.997	251.17	263.122	268.373	268.71
122.44	-2.50662	-1.32785	1.43292	5.117	12.8966	23.9456	50.3835	90.6846	141.581	195.253	228.01	251.173	263.114	268.365	268.706
122.54	-2.50037	-1.31497	1.43567	5.11975	12.9119	23.9593	50.4237	90.6983	141.612	195.26	228.013	251.187	263.118	268.369	268.715
122.64	-2.49918	-1.31888	1.4216	5.12912	12.9283	23.9671	50.4315	90.7295	141.632	195.272	228.029	251.188	263.13	268.373	268.724
122.74	-2.48395	-1.32162	1.42746	5.13498	12.9341	23.9823	50.4569	90.7604	141.646	195.27	228.024	251.184	263.137	268.373	268.717
122.84	-2.4859	-1.32474	1.42355	5.13419	12.9497	24.0007	50.4679	90.7834	141.663	195.28	228.032	251.19	263.143	268.37	268.704
122.94	-2.48514	-1.32123	1.42239	5.13303	12.9439	24.0179	50.4956	90.8194	141.694	195.283	228.037	251.195	263.146	268.385	268.704
123.04	-2.4902	-1.32239	1.42941	5.14084	12.9587	24.0296	50.5226	90.8389	141.72	195.293	228.051	251.208	263.143	268.383	268.704
123.14	-2.4902	-1.32474	1.43292	5.14905	12.9716	24.0432	50.5351	90.8807	141.736	195.295	228.061	251.212	263.161	268.4	268.697
123.24	-2.50192	-1.33176	1.43176	5.15491	12.9806	24.0518	50.5546	90.9127	141.769	195.304	228.065	251.217	263.157	268.404	268.712
123.34	-2.50934	-1.31577	1.43253	5.15256	12.9908	24.0612	50.5831	90.9518	141.784	195.319	228.083	251.217	263.151	268.395	268.708
123.44	-2.49411	-1.31732	1.43723	5.16428	12.9994	24.0764	50.6175	90.9678	141.815	195.32	228.094	251.223	263.151	268.39	268.705
123.54	-2.50662	-1.32043	1.44308	5.17325	13.0083	24.0944	50.6409	90.9975	141.829	195.32	228.101	251.222	263.162	268.406	268.706
123.64	-2.50192	-1.31223	1.44153	5.1842	13.0138	24.1014	50.664	91.024	141.845	195.325	228.105	251.237	263.161	268.415	268.709
123.74	-2.50427	-1.30676	1.44855	5.18811	13.0224	24.1057	50.6866	91.0526	141.866	195.338	228.112	251.241	263.171	268.418	268.718
123.84	-2.49683	-1.31146	1.45676	5.19162	13.0337	24.1268	50.7233	91.0924	141.892	195.349	228.133	251.239	263.171	268.418	268.724
123.94	-2.49216	-1.31497	1.4552	5.20648	13.0439	24.1417	50.7362	91.1151	141.911	195.353	228.137	251.238	263.176	268.435	268.715
124.04	-2.4863	-1.3103	1.4552	5.2088	13.047	24.1448	50.762	91.1447	141.921	195.346	228.146	251.239	263.178	268.434	268.719
124.14	-2.4902	-1.29776	1.45871	5.20529	13.0552	24.162	50.7917	91.1666	141.939	195.348	228.143	251.24	263.175	268.438	268.726
124.24	-2.49136	-1.30325	1.46338	5.20996	13.0568	24.1678	50.8097	91.192	141.974	195.368	228.164	251.244	263.19	268.449	268.733
124.34	-2.48434	-1.3056	1.47122	5.2178	13.0708	24.1956	50.8433	91.2323	142.007	195.382	228.171	251.247	263.189	268.447	268.724
124.44	-2.47772	-1.31146	1.46652	5.22562	13.0794	24.2065	50.8616	91.2612	142.032	195.395	228.195	251.261	263.192	268.443	268.722
124.54	-2.47418	-1.30325	1.46887	5.23029	13.0724	24.2147	50.8995	91.2975	142.048	195.411	228.191	251.262	263.188	268.451	268.731
124.64	-2.47653	-1.31262	1.47003	5.23615	13.0861	24.2229	50.9308	91.3135	142.062	195.413	228.205	251.27	263.201	268.456	268.732
124.74	-2.47653	-1.30444	1.48135	5.24435	13.0974	24.2331	50.9788	91.3471	142.088	195.427	228.215	251.283	263.216	268.463	268.733
124.84	-2.46597	-1.31497	1.4884	5.2467	13.124	24.2546	51.0019	91.3834	142.112	195.444	228.213	251.293	263.212	268.459	268.726
124.94	-2.46521	-1.30792	1.49817	5.25488	13.129	24.2639	51.0269	91.4053	142.133	195.441	228.226	251.29	263.217	268.464	268.722
125.04	-2.46521	-1.29895	1.50168	5.26389	13.1372	24.285	51.0648	91.4264	142.144	195.445	228.237	251.292	263.211	268.458	268.72
125.14	-2.457	-1.3013	1.50873	5.26624	13.1474	24.285	51.0898	91.4506	142.171	195.452	228.24	251.299	263.231	268.478	268.716
125.24	-2.44684	-1.29504	1.52942	5.27289	13.1611	24.3034	51.1108	91.4877	142.198	195.466	228.254	251.315	263.233	268.477	268.721
125.34	-2.44684	-1.28802	1.52707	5.28928	13.1587	24.3171	51.139	91.5123	142.222	195.468	228.252	251.317	263.246	268.49	268.718
125.44	-2.44333	-1.28918	1.52863	5.29083	13.1681	24.3343	51.1644	91.542	142.242	195.461	228.257	251.317	263.243	268.486	268.729
125.54	-2.44177	-1.28412	1.53174	5.29083	13.1798	24.3436	51.1859	91.5678	142.266	195.473	228.269	251.315	263.248	268.488	268.719
125.64	-2.45035	-1.28958	1.53528	5.29279	13.1904	24.3514	51.214	91.6022	142.29	195.485	228.281	251.317	263.252	268.498	268.71
125.74	-2.45505	-1.28723	1.53723	5.31116	13.2048	24.3757	51.228	91.6428	142.313	195.503	228.287	251.327	263.257	268.496	268.716
125.84	-2.4574	-1.28021	1.53488	5.30881	13.2095	24.3932	51.2593	91.6979	142.331	195.514	228.291	251.324	263.258	268.509	268.724
125.94	-2.46326	-1.2724	1.53253	5.31116	13.2267	24.3929	51.2835	91.7061	142.356	195.519	228.296	251.329	263.269	268.517	268.731
126.04	-2.45194	-1.26184	1.53253	5.31818	13.2298	24.4096	51.3136	91.7307	142.374	195.53	228.306	251.349	263.273	268.516	268.731
126.14	-2.43317	-1.27005	1.54193	5.32288	13.2509	24.4233	51.3319	91.7655	142.382	195.529	228.311	251.354	263.286	268.518	268.74
126.24	-2.4234	-1.26498	1.55011	5.33655	13.2646	24.4292	51.3565	91.7885	142.408	195.537	228.313	251.349	263.284	268.527	268.737
126.34	-2.41989	-1.26144	1.53488	5.33304	13.2564	24.442	51.378	91.8139	142.433	195.546	228.331	251.359	263.281	268.52	268.732
126.44	-2.41754	-1.25793	1.53995	5.34512	13.2732	24.4557	51.4105	91.8471	142.449	195.558	228.342	251.37	263.281	268.521	268.73
126.54	-2.42419	-1.26694	1.54349	5.3588	13.272	24.4636	51.4327	91.8666	142.473	195.565	228.342	251.366	263.286	268.526	268.743
126.64	-2.42184	-1.26263	1.547	5.35999	13.2763	24.4714	51.4581	91.8862	142.484	195.57	228.351	251.377	263.3	268.543	268.738
126.74	-2.41559	-1.25714	1.54971	5.3627	13.2907	24.485	51.4808	91.9077	142.498	195.574	228.347	251.378	263.292	268.535	268.738
126.84	-2.40857	-1.25012	1.5509	5.36389	13.3037	24.4886	51.512	91.9307	142.519	195.58	228.357	251.374	263.308	268.54	268.737
126.94	-2.40973	-1.25287	1.547	5.35998	13.3076	24.5018	51.5288	91.9666	142.553	195.591	228.372	251.374	263.307	268.547	268.73
127.04	-2.39606	-1.25638	1.55481	5.3678	13.3076	24.5128	51.5479	92.0065	142.578	195.613	228.379	251.383	263.304	268.543	268.739
127.14	-2.39841	-1.25482	1.55518	5.36505	13.3165	24.535	51.5659	92.0475	142.605	195.627	228.4	251.379	263.318	268.554	268.739
127.24	-2.40076	-1.24857	1.55637	5.36154	13.3208	24.5374	51.5964	92.0725	142.63	195.641	228.406	251.381	263.319	268.554	268.752
127.34	-2.40778	-1.24115	1.56964	5.37952	13.3388	24.5581	51.6351	92.1143	142.644	195.656	228.4	251.384	263.323	268.563	268.758
127.44	-2.39606	-1.2341	1.57278	5.38968	13.349	24.5569	51.6593	92.1405	142.663	195.659	228.408	251.387	263.323	268.559	268.749
127.54	-2.37848	-1.22122	1.5755	5.3924	13.3595	24.5811	51.6823	92.1592	142.69	195.666	228.415	251.397	263.332	268.564	268.761
127.64	-2.38357	-1.22238	1.58957	5.40567	13.3736	24.5909	51.7069	92.1791	142.717	195.676	228.418	251.403	263.329	268.56	268.758
127.74	-2.38553	-1.21536	1.59543	5.41623	13.3794	24.594	51.7148	92.2229	142.743	195.683	228.418	251.413	263.33	268.569	268.765
127.84	-2.38669	-1.22437	1.58957	5.41037	13.3853	24.6136	51.7347	92.2471	142.764	195.683	228.424	251.421	263.341	268.565	268.76
127.94	-2.3902	-1.21732	1.58957	5.41037	13.3853	24.6237	51.7753	92.2698	142.792	195.698	228.428	251.416	263.344	268.576	268.77
128.04	-2.38748	-1.21262	1.59308	5.40607	13.3888	24.635	51.7948	92.3116	142.806	195.7	228.433	251.426	263.346	268.578	268.761
128.14	-2.38629	-1.20715	1.59232	5.41312	13.4029	24.6573	51.8128	92.3362	142.829	195.711	228.433	251.426	263.357	268.584	268.773
128.24	-2.3902	-1.21536	1.59933	5.42014	13.4029	24.6721	51.8358	92.3768	142.862	195.739	228.449	251.437	263.358	268.59	268.778
128.34	-2.37848	-1.22122	1.60559	5.4303	13.4091	24.6999	51.8526	92.4147	142.892	195.754	228.453	251.44	263.37	268.59	268.782
128.44	-2.39294	-1.22122	1.6091	5.43692	13.4243	24.7034	51.869	92.4424	142.899	195.769	228.468	251.434	263.365	268.585	268.776
128.54	-2.39645	-1.2099	1.60635	5.44046	13.4185	24.7229	51.9015	92.4784	142.915	195.766	228.476	251.446	263.368	268.595	268.787
128.64	-2.38318	-1.20169	1.61105	5.4592	13.4294	24.726	51.9315	92.501	142.94	195.769	228.467	251.454	263.376	268.595	268.79
128.74	-2.38004	-1.20169	1.63568	5.46741	13.454	24.7327	51.9542	92.5194	142.96	195.784	228.474	251.465	263.379	268.594	268.804
128.84	-2.37732	-1.2056	1.63449	5.47092	13.4576	24.7444	51.9745	92.5381	142.98	195.795	228.474	251.465	263.401	268.609	268.807
128.94	-2.37497	-1.21146	1.64621	5.47092	13.4818	24.7522	51.9921	92.5803	143.002	195.799	228.474	251.473	263.395	268.603	268.804
129.04	-2.3613	-1.21146	1.64542	5.47794	13.4849	24.7718	51.9999	92.6045	143.034	195.815	228.49	251.467	263.395	268.603	268.811
129.14	-2.36716	-1.21457	1.64426	5.47678	13.479	24.7921	52.0194	92.628	143.054	195.811	228.486	251.475	263.415	268.608	268.8
129.24	-2.36716	-1.20755	1.64426	5.47678	13.4908	24.8026	52.0359	92.6596	143.083	195.822	228.496	251.475	263.422	268.619	268.81
129.34	-2.37146	-1.20364	1.64426	5.4885	13.5103	24.8284	52.0663	92.7002	143.099	195.833	228.492	251.475	263.426	268.627	268.822
129.44	-2.36441	-1.20795	1.65207	5.49631	13.5181	24.8323	52.0815	92.719	143.106	195.848	228.5	251.491	263.423	268.618	268.815
129.54	-2.35739	-1.19778	1.65598	5.50491	13.5251	24.851	52.1034	92.7471	143.14	195.866	228.514	251.487	263.417	268.605	268.82
129.64	-2.35895	-1.20639	1.65167	5.50763	13.5372	24.8706	52.1308	92.7768	143.155	195.873	228.529	251.497	263.424	268.617	268.818
129.74	-2.35544	-1.2056	1.65402	5.5217	13.5396	24.8772	52.1378	92.8123	143.184	195.876	228.528	251.496	263.424	268.614	268.825
129.84	-2.3613	-1.19153	1.65482	5.51779	13.5435	24.8905	52.18	92.8491	143.196	195.891	228.534	251.508	263.424	268.617	268.834
129.94	-2.35818	-1.19113	1.65793	5.5217	13.556	24.8983	52.1952	92.8639	143.215	195.895	228.538	251.515	263.44	268.621	268.846
130.04	-2.34528	-1.18567	1.66418	5.52795	13.5693	24.91	52.2132	92.8983	143.226	195.893	228.541	251.535	263.436	268.628	268.844
130.14	-2.34488	-1.19037	1.66769	5.53616	13.5806	24.9124	52.228	92.9131	143.242	195.908	228.541	251.54	263.446	268.631	268.85
130.24	-2.34647	-1.18567	1.67084	5.54163	13.5908	24.9319	52.2476	92.9326	143.268	195.917	228.564	251.535	263.442	268.627	268.839
130.34	-2.34567	-1.18491	1.67316	5.53693	13.5908	24.9436	52.2546	92.9608	143.275	195.919	228.559	251.535	263.443	268.626	268.851
130.44	-2.35153	-1.18021	1.67316	5.53693	13.6095	24.9577	52.2812	92.9819	143.292	195.932	228.576	251.534	263.456	268.625	268.854
130.54	-2.35153	-1.1763	1.66379	5.53928	13.6111	24.9706	52.2929	93.0026	143.317	195.933	228.589	251.546	263.46	268.64	268.863
130.64	-2.35153	-1.18176	1.66379	5.53928	13.6275	24.9764	52.3218	93.035	143.333	195.934	228.581	251.557	263.458	268.639	268.881
130.74	-2.35153	-1.1806	1.67941	5.54629	13.6392	24.9964	52.3401	93.0557	143.353	195.939	228.586	251.552	263.456	268.642	268.878
130.84	-2.34763	-1.18256	1.67706	5.54553	13.6337	25.0042	52.3569	93.0799	143.372	195.946	228.594	251.565	263.458	268.637	268.88
130.94	-2.35193	-1.18137	1.68292	5.54669	13.6466	25.0237	52.3777	93.1182	143.38	195.961	228.59	251.57	263.444	268.633	268.888
131.04	-2.34958	-1.17435	1.68097	5.54474	13.6525	25.0315	52.4042	93.1338	143.399	195.968	228.601	251.567	263.456	268.633	268.889
131.14	-2.34879	-1.17435	1.67746	5.55374	13.6607	25.0393	52.4159	93.1455	143.425	195.98	228.608	251.57	263.463	268.648	268.902
131.24	-2.34567	-1.18686	1.66574	5.57248	13.6771	25.0573	52.4315	93.1791	143.429	196.002	228.619	251.583	263.462	268.643	268.906
131.34	-2.34723	-1.18216	1.67044	5.57248	13.6919	25.0804	52.4542	93.2022	143.445	196.014	228.627	251.578	263.471	268.652	268.919
131.44	-2.33591	-1.1759	1.67355	5.57169	13.6997	25.0886	52.4847	93.2299	143.472	196.015	228.647	251.595	263.469	268.65	268.919
131.54	-2.34528	-1.17239	1.67355	5.57639	13.7076	25.1042	52.5077	93.269	143.489	196.024	228.652	251.608	263.465	268.646	268.919
131.64	-2.34997	-1.1759	1.68292	5.58264	13.7169	25.1136	52.5237	93.2987	143.509	196.032	228.652	251.624	263.47	268.658	268.914
131.74	-2.34998	-1.16339	1.69113	5.58615	13.7337	25.1214	52.5597	93.3369	143.521	196.04	228.664	251.62	263.489	268.666	268.921
131.84	-2.35934	-1.15872	1.68762	5.59906	13.7482	25.1409	52.5839	93.3596	143.529	196.039	228.667	251.628	263.485	268.659	268.928
131.94	-2.36795	-1.15872	1.69543	5.6217	13.7685	25.1483	52.6034	93.3912	143.562	196.053	228.67	251.637	263.485	268.654	268.916
132.04	-2.35935	-1.15872	1.69778	5.61935	13.7779	25.1702	52.6112	93.4295	143.577	196.057	228.678	251.626	263.499	268.672	268.924
132.14	-2.36011	-1.17474	1.7048	5.61935	13.7896	25.1663	52.6296	93.46	143.585	196.069	228.678	251.637	263.503	268.679	268.923
132.24	-2.35974	-1.16068	1.7048	5.62247	13.7974	25.1858	52.6601	93.4717	143.608	196.076	228.689	251.641	263.499	268.677	268.928
132.34	-2.36169	-1.16147	1.70361	5.62286	13.8048	25.2093	52.6757	93.4983	143.621	196.083	228.699	251.643	263.507	268.688	268.923
132.44	-2.3652	-1.15677	1.71066	5.62991	13.815	25.2186	52.6952	93.5366	143.636	196.095	228.697	251.639	263.505	268.697	268.918
132.54	-2.3652	-1.15286	1.69894	5.64474	13.8275	25.2288	52.7187	93.5616	143.652	196.104	228.713	251.639	263.519	268.697	268.915
132.64	-2.3652	-1.15521	1.70364	5.64474	13.8376	25.2448	52.7405	93.5971	143.653	196.106	228.707	251.643	263.524	268.697	268.924
132.74	-2.36911	-1.16458	1.71457	5.65958	13.8462	25.2581	52.7577	93.6026	143.675	196.12	228.726	251.653	263.524	268.701	268.926
132.84	-2.36911	-1.15558	1.71692	5.66193	13.8634	25.2651	52.7816	93.6245	143.69	196.128	228.744	251.651	263.534	268.715	268.924
132.94	-2.36285	-1.1431	1.71768	5.65726	13.8658	25.2788	52.7979	93.6506	143.716	196.137	228.765	251.655	263.53	268.711	268.933
133.04	-2.35623	-1.14935	1.72668	5.6803	13.8779	25.3015	52.8167	93.6842	143.735	196.156	228.765	251.649	263.53	268.711	268.938
133.14	-2.36676	-1.14114	1.72043	5.67404	13.8833	25.3085	52.8515	93.7076	143.751	196.153	228.773	251.666	263.537	268.726	268.931
133.24	-2.35895	-1.13959	1.72278	5.67639	13.8935	25.3128	52.8608	93.7362	143.766	196.16	228.766	251.674	263.539	268.719	268.926
133.34	-2.3613	-1.12787	1.71457	5.6846	13.9087	25.3249	52.8851	93.767	143.794	196.168	228.777	251.681	263.53	268.711	268.931
133.44	-2.3613	-1.13138	1.72082	5.69318	13.9181	25.3401	52.9003	93.8018	143.802	196.176	228.789	251.676	263.539	268.715	268.924
133.54	-2.36832	-1.13879	1.72784	5.69318	13.9298	25.3479	52.9171	93.8213	143.815	196.19	228.801	251.684	263.54	268.709	268.921
133.64	-2.3656	-1.13528	1.71964	5.68967	13.938	25.3612	52.9472	93.8502	143.831	196.194	228.814	251.677	263.542	268.711	268.92
133.74	-2.36325	-1.13058	1.71692	5.68225	13.9384	25.3772	52.9667	93.8701	143.847	196.202	228.81	251.68	263.557	268.726	268.913
133.84	-2.36716	-1.12201	1.72043	5.69669	13.9536	25.385	52.9878	93.8858	143.865	196.217	228.829	251.68	263.559	268.728	268.924
133.94	-2.36246	-1.12552	1.72513	5.70139	13.9615	25.4112	53.0069	93.912	143.873	196.215	228.832	251.69	263.559	268.736	268.915
134.04	-2.35153	-1.12943	1.7337	5.70294	13.9825	25.4143	53.0312	93.9346	143.897	196.228	228.838	251.686	263.555	268.732	268.902
134.14	-2.35388	-1.13449	1.73331	5.71115	13.9908	25.4319	53.0652	93.9522	143.903	196.223	228.832	251.682	263.56	268.736	268.905
134.24	-2.36795	-1.12277	1.7341	5.70724	13.9947	25.4456	53.0722	93.9776	143.921	196.24	228.841	251.701	263.571	268.74	268.889
134.34	-2.35895	-1.12161	1.74075	5.7186	14.013	25.4628	53.1023	94.0026	143.926	196.25	228.847	251.696	263.571	268.74	268.898
134.44	-2.3652	-1.12436	1.74075	5.72092	14.0201	25.4678	53.123	94.0319	143.942	196.258	228.847	251.702	263.573	268.742	268.902
134.54	-2.36285	-1.13373	1.75363	5.73459	14.0337	25.469	53.1401	94.0635	143.966	196.265	228.859	251.696	263.569	268.746	268.899
134.64	-2.35934	-1.13568	1.74777	5.72873	14.0365	25.4854	53.1577	94.083	143.974	196.278	228.859	251.694	263.565	268.739	268.899
134.74	-2.35779	-1.13058	1.74542	5.74121	14.049	25.5003	53.1776	94.1057	144.002	196.29	228.872	251.703	263.572	268.752	268.908
134.84	-2.35309	-1.12357	1.74347	5.73694	14.0423	25.5198	53.2011	94.1299	144.025	196.306	228.899	251.704	263.567	268.748	268.897
134.94	-2.34958	-1.12045	1.74387	5.75607	14.0435	25.5397	53.2206	94.1577	144.034	196.315	228.896	251.712	263.573	268.765	268.896
135.04	-2.36871	-1.11575	1.75479	5.75607	14.0552	25.5565	53.2315	94.1909	144.038	196.316	228.904	251.712	263.567	268.759	268.903
135.14	-2.36209	-1.10754	1.76419	5.75919	14.063	25.5647	53.264	94.2139	144.059	196.321	228.898	251.712	263.565	268.765	268.897
135.24	-2.35739	-1.1181	1.77121	5.7756	14.0747	25.578	53.2729	94.2436	144.092	196.333	228.907	251.731	263.563	268.763	268.902
135.34	-2.35114	-1.11691	1.77942	5.78851	14.0947	25.5823	53.289	94.2666	144.11	196.344	228.926	251.729	263.578	268.763	268.898
135.44	-2.34763	-1.11145	1.77667	5.8006	14.0997	25.594	53.3187	94.3026	144.108	196.349	228.924	251.733	263.583	268.763	268.9
135.54	-2.35153	-1.10483	1.77786	5.79709	14.1079	25.6116	53.3464	94.3303	144.128	196.35	228.931	251.731	263.59	268.775	268.897
135.64	-2.34177	-1.10013	1.78333	5.79553	14.1142	25.6233	53.373	94.3475	144.122	196.352	228.925	251.735	263.595	268.775	268.906
135.74	-2.34177	-1.10208	1.78995	5.81076	14.1177	25.6249	53.3905	94.3795	144.148	196.358	228.928	251.747	263.61	268.791	268.9
135.84	-2.33591	-1.1091	1.79465	5.82327	14.1263	25.6468	53.4132	94.4014	144.167	196.37	228.939	251.745	263.608	268.788	268.904
135.94	-2.34177	-1.09662	1.79269	5.82834	14.1306	25.6585	53.4202	94.4326	144.188	196.391	228.941	251.745	263.604	268.797	268.892
136.04	-2.33942	-1.09427	1.79269	5.82834	14.147	25.66	53.4374	94.4568	144.209	196.404	228.947	251.746	263.603	268.795	268.888
136.14	-2.33435	-1.09427	1.79114	5.83691	14.1494	25.6858	53.4569	94.4991	144.222	196.405	228.955	251.749	263.606	268.799	268.883
136.24	-2.33395	-1.09271	1.80051	5.84396	14.1548	25.6936	53.4702	94.5186	144.237	196.423	228.965	251.749	263.609	268.794	268.884
136.34	-2.32925	-1.08334	1.80051	5.84396	14.1618	25.7038	53.5038	94.5366	144.251	196.435	228.965	251.75	263.612	268.785	268.884
136.44	-2.32224	-1.07864	1.80518	5.85333	14.1642	25.7233	53.5155	94.5608	144.267	196.446	228.969	251.768	263.609	268.793	268.904
136.54	-2.32223	-1.0802	1.81613	5.85959	14.1822	25.7386	53.5335	94.6026	144.293	196.458	228.98	251.768	263.61	268.783	268.898
136.64	-2.31403	-1.0802	1.81613	5.85959	14.1822	25.7503	53.5648	94.6291	144.303	196.459	228.99	251.767	263.612	268.781	268.897
136.74	-2.31366	-1.07669	1.81457	5.86975	14.1884	25.7596	53.5878	94.6588	144.318	196.465	228.991	251.778	263.615	268.793	268.896
136.84	-2.31247	-1.06808	1.81928	5.87445	14.1884	25.7659	53.6112	94.6854	144.337	196.477	229.008	251.782	263.621	268.79	268.9
136.94	-2.30933	-1.0556	1.8298	5.8967	14.2036	25.7776	53.6284	94.7198	144.352	196.481	229	251.786	263.635	268.789	268.897
137.04	-2.2988	-1.05716	1.83371	5.9006	14.2076	25.7772	53.6495	94.7319	144.369	196.49	229.012	251.783	263.635	268.797	268.897
137.14	-2.28397	-1.05716	1.83136	5.90918	14.213	25.7819	53.6737	94.7701	144.379	196.491	229.027	251.79	263.626	268.795	268.898
137.24	-2.28122	-1.05988	1.83292	5.91232	14.2232	25.7924	53.678	94.7932	144.387	196.487	229.029	251.79	263.634	268.807	268.892
137.34	-2.28122	-1.04895	1.83762	5.91232	14.2302	25.7956	53.7093	94.8002	144.408	196.502	229.04	251.782	263.637	268.81	268.906
137.44	-2.28748	-1.05014	1.8302	5.90491	14.2158	25.81	53.7315	94.8225	144.433	196.517	229.041	251.789	263.641	268.826	268.901
137.54	-2.28513	-1.0517	1.83881	5.92523	14.2275	25.8186	53.7542	94.8475	144.445	196.5	229.045	251.801	263.639	268.819	268.903
137.64	-2.28513	-1.04428	1.84464	5.93106	14.2458	25.8276	53.7686	94.8666	144.447	196.506	229.04	251.8	263.649	268.818	268.921
137.74	-2.27887	-1.04349	1.83997	5.9342	14.2412	25.8296	53.7937	94.878	144.478	196.508	229.058	251.806	263.649	268.818	268.921
137.84	-2.26559	-1.03448	1.84268	5.93692	14.2525	25.8401	53.8245	94.9034	144.487	196.518	229.056	251.811	263.649	268.811	268.917
137.94	-2.26559	-1.03568	1.85831	5.93771	14.2564	25.8573	53.839	94.9323	144.491	196.526	229.069	251.804	263.665	268.811	268.92
138.04	-2.26715	-1.02982	1.85559	5.94202	14.2607	25.8655	53.869	94.953	144.504	196.531	229.072	251.812	263.664	268.817	268.93
138.14	-2.25934	-1.03217	1.84738	5.93381	14.2556	25.8741	53.8862	94.9725	144.527	196.537	229.064	251.825	263.659	268.813	268.927
138.24	-2.25272	-1.03568	1.85324	5.94278	14.2708	25.8846	53.8991	94.9791	144.552	196.551	229.075	251.822	263.662	268.815	268.925
138.34	-2.23239	-1.03177	1.85559	5.95294	14.2825	25.903	53.9265	95.0123	144.573	196.565	229.092	251.819	263.674	268.811	268.943
138.44	-2.24646	-1.02826	1.8591	5.96115	14.2845	25.9249	53.9448	95.0459	144.579	196.57	229.101	251.82	263.675	268.797	268.943
138.54	-2.24802	-1.02472	1.86771	5.96194	14.304	25.9413	53.9632	95.0553	144.594	196.579	229.101	251.823	263.667	268.797	268.932
138.64	-2.2316	-1.00833	1.86652	5.96075	14.306	25.9612	53.9921	95.0799	144.597	196.568	229.099	251.829	263.673	268.802	268.943
138.74	-2.23199	-1.01068	1.86536	5.95959	14.2978	25.9514	54.0093	95.085	144.611	196.575	229.102	251.846	263.682	268.8	268.95
138.84	-2.22809	-1.01028	1.87472	5.98147	14.3189	25.9733	54.0261	95.1069	144.624	196.572	229.095	251.847	263.686	268.808	268.94
138.94	-2.22928	-1.02005	1.87708	5.99786	14.3243	25.9788	54.0312	95.1319	144.626	196.59	229.109	251.852	263.684	268.809	268.948
139.04	-2.23395	-1.01459	1.88449	5.99826	14.3412	25.9882	54.0483	95.1483	144.65	196.595	229.109	251.842	263.693	268.816	268.949
139.14	-2.23123	-1.01614	1.87784	5.98849	14.3454	25.9999	54.0663	95.1725	144.659	196.6	229.107	251.856	263.693	268.826	268.941
139.24	-2.21872	-1.01459	1.89661	5.99084	14.3486	26.0022	54.0874	95.1826	144.674	196.616	229.112	251.855	263.698	268.833	268.938
139.34	-2.22614	-1.00989	1.89035	5.99942	14.3423	26.0143	54.1069	95.2065	144.689	196.614	229.121	251.863	263.703	268.826	268.951
139.44	-2.23434	-1.01224	1.89661	6.00568	14.3556	26.0237	54.1171	95.2284	144.694	196.611	229.119	251.874	263.704	268.826	268.943
139.54	-2.22067	-1.01965	1.90363	6.01349	14.3634	26.0292	54.1456	95.2526	144.709	196.618	229.13	251.87	263.706	268.816	268.941
139.64	-2.22302	-1.0173	1.89426	6.00412	14.3658	26.0397	54.162	95.274	144.745	196.634	229.146	251.874	263.708	268.826	268.942
139.74	-2.22653	-1.00092	1.90167	6.02014	14.3748	26.0686	54.1823	95.3076	144.749	196.631	229.15	251.888	263.702	268.832	268.957
139.84	-2.22574	-1.00208	1.90402	6.02249	14.3943	26.0682	54.2054	95.3307	144.765	196.635	229.146	251.893	263.715	268.833	268.958
139.94	-2.22693	-0.989594	1.90948	6.03497	14.3849	26.0764	54.2343	95.3514	144.768	196.652	229.158	251.892	263.718	268.84	268.972
140.04	-2.22497	-0.993103	1.90833	6.03381	14.4033	26.1007	54.2378	95.3897	144.794	196.661	229.16	251.916	263.714	268.832	268.97
140.14	-2.21091	-0.996612	1.91769	6.04318	14.4095	26.1171	54.2421	95.4069	144.815	196.674	229.178	251.917	263.718	268.836	268.978
140.24	-2.21326	-0.984894	1.91418	6.03497	14.4161	26.1272	54.2585	95.4452	144.827	196.67	229.169	251.928	263.715	268.834	268.98
140.34	-2.20816	-0.977844	1.91769	6.03146	14.4243	26.1307	54.2874	95.4635	144.83	196.674	229.164	251.928	263.721	268.843	268.982
140.44	-2.21091	-0.961456	1.92941	6.04788	14.4322	26.1499	54.3163	95.4858	144.848	196.674	229.178	251.934	263.72	268.842	268.984
140.54	-2.20856	-0.966552	1.93176	6.05725	14.4493	26.1663	54.3198	95.5108	144.878	196.682	229.189	251.948	263.729	268.851	268.985
140.64	-2.20309	-0.966918	1.94113	6.06662	14.4634	26.1889	54.3343	95.5225	144.882	196.681	229.185	251.937	263.733	268.843	268.997
140.74	-2.19684	-0.977081	1.93292	6.06934	14.463	26.1858	54.3468	95.5428	144.894	196.686	229.197	251.942	263.737	268.847	268.985
140.84	-2.18982	-0.961456	1.93097	6.06586	14.4666	26.2054	54.3788	95.5616	144.901	196.679	229.193	251.948	263.737	268.847	268.987
140.94	-2.19919	-0.960663	1.93723	6.07443	14.4634	26.2011	54.3991	95.5799	144.929	196.702	229.201	251.956	263.751	268.858	268.978
141.04	-2.19489	-0.953643	1.94113	6.08145	14.4751	26.221	54.414	95.6123	144.931	196.704	229.208	251.96	263.757	268.863	268.987
141.14	-2.19724	-0.957947	1.93723	6.08224	14.4829	26.235	54.4292	95.6233	144.948	196.711	229.215	251.967	263.744	268.855	268.981
141.24	-2.19959	-0.941925	1.93723	6.09006	14.4947	26.2468	54.4608	95.6608	144.96	196.71	229.228	251.968	263.747	268.858	268.984
141.34	-2.20074	-0.9552	1.94073	6.08575	14.4982	26.2569	54.4632	95.6795	144.969	196.703	229.23	251.983	263.744	268.854	268.984
141.44	-2.18356	-0.947388	1.95364	6.09396	14.5181	26.2733	54.4749	95.7155	144.991	196.725	229.232	251.978	263.753	268.863	268.976
141.54	-2.19959	-0.95755	1.9552	6.0885	14.5236	26.2952	54.4804	95.7373	145.005	196.734	229.242	251.981	263.749	268.859	268.984
141.64	-2.19528	-0.956787	1.9552	6.0885	14.54	26.3046	54.5007	95.7693	145.015	196.749	229.256	251.988	263.757	268.871	268.986
141.74	-2.20309	-0.941925	1.95285	6.09787	14.5572	26.3264	54.532	95.7959	145.026	196.753	229.252	252.004	263.752	268.867	268.995
141.84	-2.20074	-0.940369	1.9552	6.09552	14.5634	26.3347	54.564	95.8284	145.042	196.763	229.267	252.006	263.76	268.883	268.999
141.94	-2.18826	-0.933319	1.96457	6.09787	14.5689	26.3577	54.5858	95.8584	145.051	196.762	229.273	252.008	263.755	268.877	268.994
142.04	-2.19177	-0.92981	1.96613	6.10413	14.5704	26.3671	54.6066	95.8756	145.07	196.772	229.272	252.01	263.767	268.889	268.991
142.14	-2.19684	-0.934113	1.97159	6.12521	14.5845	26.3737	54.6397	95.9057	145.078	196.78	229.284	252.015	263.764	268.894	268.995
142.24	-2.19839	-0.936462	1.9845	6.12482	14.5888	26.3932	54.6499	95.933	145.099	196.794	229.296	252.018	263.762	268.892	268.992
142.34	-2.21091	-0.937622	1.98489	6.14084	14.604	26.3987	54.6722	95.9502	145.112	196.784	229.296	252.031	263.764	268.906	269.003
142.44	-2.21481	-0.941528	1.99268	6.14319	14.6095	26.4046	54.6995	95.9639	145.122	196.801	229.305	252.039	263.778	268.908	268.999
142.54	-2.21481	-0.929046	1.99622	6.14905	14.6201	26.4265	54.7214	95.9928	145.131	196.799	229.31	252.054	263.78	268.91	269.007
142.64	-2.21912	-0.941925	2.00403	6.15686	14.6279	26.4432	54.7421	96.0299	145.153	196.809	229.32	252.051	263.784	268.914	269.006
142.74	-2.21091	-0.939575	2.00638	6.15451	14.6333	26.4495	54.7671	96.0479	145.165	196.814	229.32	252.053	263.788	268.918	269.013
142.84	-2.22107	-0.934509	2.01846	6.16037	14.6423	26.4612	54.7886	96.0674	145.174	196.822	229.329	252.056	263.797	268.927	269.011
142.94	-2.22809	-0.931366	2.02551	6.16272	14.6611	26.4706	54.8112	96.0854	145.198	196.83	229.33	252.072	263.796	268.926	269.009
143.04	-2.23825	-0.924347	2.03058	6.17871	14.6708	26.4827	54.8378	96.1123	145.208	196.827	229.327	252.071	263.812	268.934	269.019
143.14	-2.2406	-0.922791	2.04074	6.17874	14.6763	26.4991	54.8589	96.1288	145.243	196.836	229.347	252.071	263.809	268.931	269.02
143.24	-2.23355	-0.922394	2.04074	6.17404	14.6763	26.5194	54.8819	96.1569	145.251	196.852	229.344	252.087	263.803	268.926	269.035
143.34	-2.22498	-0.920807	2.0423	6.19043	14.6857	26.5268	54.903	96.1776	145.259	196.847	229.347	252.1	263.803	268.936	269.031
143.44	-2.22263	-0.905212	2.05051	6.19553	14.6978	26.5401	54.9233	96.208	145.281	196.854	229.373	252.097	263.815	268.941	269.042
143.54	-2.22613	-0.908722	2.04739	6.19711	14.6947	26.5456	54.9441	96.2299	145.292	196.862	229.37	252.106	263.816	268.939	269.037
143.64	-2.22263	-0.908722	2.05597	6.20099	14.7111	26.5569	54.9706	96.2522	145.313	196.868	229.378	252.102	263.821	268.939	269.031
143.74	-2.22498	-0.903259	2.05246	6.19748	14.7193	26.5628	54.9847	96.2862	145.329	196.872	229.387	252.119	263.823	268.952	269.051
143.84	-2.23474	-0.898956	2.05716	6.21231	14.7271	26.5745	55.0116	96.3057	145.349	196.891	229.39	252.128	263.831	268.953	269.043
143.94	-2.21051	-0.900909	2.06653	6.21936	14.7294	26.5897	55.0261	96.3326	145.364	196.882	229.398	252.135	263.839	268.95	269.038
144.04	-2.22458	-0.912628	2.06613	6.21896	14.7408	26.5975	55.0526	96.3561	145.365	196.888	229.399	252.133	263.848	268.97	269.052
144.14	-2.23044	-0.900514	2.0759	6.22873	14.7583	26.61	55.0749	96.3655	145.397	196.897	229.411	252.133	263.844	268.979	269.053
144.24	-2.22809	-0.8974	2.0759	6.22873	14.7583	26.6311	55.0952	96.4131	145.407	196.915	229.426	252.153	263.844	268.986	269.041
144.34	-2.21832	-0.904419	2.08331	6.23614	14.7775	26.6405	55.096	96.4225	145.422	196.914	229.425	252.149	263.855	268.988	269.047
144.44	-2.21286	-0.89505	2.07941	6.24475	14.7845	26.6561	55.1249	96.4381	145.426	196.927	229.426	252.149	263.866	268.983	269.062
144.54	-2.21286	-0.886475	2.07239	6.24475	14.7822	26.6569	55.1429	96.4584	145.446	196.942	229.441	252.163	263.864	268.986	269.058
[truncated: 3,598 more rows]

## Sheet: PR3rec over CD177subI
Time (sec)	0.04882813	0.09765625	0.1953125	0.390625	0.78125	1.5625	3.125	6.25	12.5	25	50	100	200	400	800
-59.82	0.102907	0.117065	0.45874	0.376709	0.504028	-0.0352767	0.533447	0.570068	0.372192	0.477051	0.0593278	0.243044	0.324341	0.301514	-0.199827
-59.72	0.177124	0.171753	0.45874	0.431396	0.574341	0.0272217	0.647	0.593506	0.42688	0.496582	0.164795	0.286011	0.36731	0.375732	-0.125611
-59.62	0.139363	0.204305	0.51473	0.463949	0.587362	0.00117934	0.659749	0.563558	0.459432	0.53304	0.146565	0.291218	0.360799	0.396566	-0.11259
-59.52	0.119832	0.184774	0.48348	0.48348	0.610799	-0.0300699	0.640218	0.555745	0.459432	0.50179	0.138753	0.283407	0.360799	0.377035	-0.112589
-59.42	0.131551	0.204305	0.51473	0.503011	0.59908	-0.0378824	0.640218	0.555745	0.45162	0.521322	0.127035	0.283407	0.360799	0.408285	-0.112589
-59.32	0.123739	0.18868	0.518636	0.518636	0.623	-0.0456951	0.663656	0.579183	0.463338	0.525228	0.142659	0.295125	0.384237	0.412191	-0.108683
-59.22	0.131551	0.196493	0.51473	0.51473	0.619	-0.0691324	0.671468	0.586995	0.478963	0.521322	0.138753	0.291219	0.399862	0.416097	-0.11259
-59.12	0.130249	0.203003	0.513428	0.52124	0.617	-0.0821529	0.670166	0.585693	0.469849	0.531738	0.125733	0.309449	0.42981	0.414795	-0.113891
-59.02	0.130249	0.214722	0.525146	0.544678	0.64856	-0.0899658	0.689697	0.597412	0.481567	0.543457	0.129639	0.332886	0.441528	0.426514	-0.0904541
-58.92	0.130249	0.206909	0.532959	0.556396	0.660278	-0.0977783	0.709229	0.605225	0.481567	0.543457	0.11792	0.352417	0.453247	0.418701	-0.0787352
-58.82	0.127645	0.21993	0.538167	0.569417	0.677205	-0.0925698	0.714437	0.610433	0.494588	0.548665	0.123128	0.357625	0.458455	0.431722	-0.0852456
-58.72	0.131551	0.216024	0.553792	0.573324	0.688924	-0.0886637	0.730062	0.614339	0.510213	0.540853	0.127035	0.369344	0.462362	0.447347	-0.0813392
-58.62	0.126343	0.222534	0.572021	0.591553	0.695435	-0.0938718	0.748291	0.62085	0.516724	0.547363	0.121826	0.387573	0.468872	0.453857	-0.0631101
-58.52	0.132853	0.236857	0.586344	0.605876	0.701945	-0.0873616	0.754801	0.639079	0.523234	0.546061	0.140055	0.405802	0.475383	0.460368	-0.0565999
-58.42	0.132853	0.236857	0.586344	0.605876	0.713664	-0.0873616	0.754801	0.639079	0.531047	0.546061	0.140055	0.405802	0.475383	0.460368	-0.0683185
-58.32	0.135458	0.239461	0.588949	0.620199	0.704549	-0.0847573	0.757406	0.641683	0.533651	0.556478	0.14266	0.416219	0.485799	0.462972	-0.0657144
-58.22	0.131551	0.255086	0.592855	0.624105	0.720174	-0.0808512	0.769124	0.63387	0.549276	0.560384	0.146566	0.420125	0.489705	0.466878	-0.0618082
-58.12	0.131551	0.255086	0.604574	0.624105	0.720174	-0.0808509	0.780843	0.63387	0.549276	0.572103	0.146566	0.420126	0.489705	0.466878	-0.0618079
-58.02	0.139364	0.262899	0.612386	0.631917	0.727987	-0.0730387	0.788656	0.641683	0.557088	0.579915	0.154378	0.439657	0.497518	0.474691	-0.0539957
-57.92	0.145874	0.269409	0.618896	0.638428	0.734497	-0.0743408	0.802979	0.659912	0.563599	0.586426	0.160889	0.453979	0.515747	0.49292	-0.0474852
-57.82	0.148478	0.272013	0.621501	0.648844	0.737101	-0.0717365	0.817301	0.662516	0.566203	0.58903	0.151774	0.468303	0.518351	0.495524	-0.0565998
-57.72	0.152384	0.27592	0.633219	0.652751	0.74882	-0.0678304	0.821208	0.666423	0.570109	0.600749	0.147868	0.472209	0.522258	0.507243	-0.0526935
-57.62	0.154989	0.278524	0.635824	0.655355	0.751424	-0.0769448	0.843343	0.669027	0.560995	0.59554	0.150472	0.474813	0.524862	0.509847	-0.0500894
-57.52	0.158895	0.270711	0.651449	0.67098	0.767049	-0.0730387	0.847249	0.672933	0.564901	0.599447	0.154378	0.478719	0.528768	0.513753	-0.0461832
-57.42	0.147176	0.270711	0.659261	0.67098	0.767049	-0.0730387	0.858968	0.672933	0.564901	0.607259	0.154378	0.486532	0.528768	0.513753	-0.046183
-57.32	0.153687	0.277222	0.665771	0.67749	0.77356	-0.0665283	0.873291	0.679443	0.571411	0.61377	0.160889	0.493042	0.535278	0.520264	-0.0396729
-57.22	0.141968	0.277222	0.665771	0.67749	0.77356	-0.0782471	0.88501	0.687	0.571411	0.625488	0.160889	0.504761	0.535278	0.520264	-0.0474852
-57.12	0.145874	0.281128	0.681396	0.681396	0.785278	-0.0743407	0.896729	0.691	0.587036	0.617676	0.164795	0.508667	0.539185	0.52417	-0.043579
-57.02	0.148478	0.283732	0.684001	0.696	0.799601	-0.0795491	0.899333	0.694	0.58964	0.631999	0.167399	0.511271	0.541789	0.526774	-0.0409749
-56.92	0.152384	0.287638	0.7	0.707	0.803508	-0.0756429	0.903239	0.698	0.593547	0.635905	0.171305	0.526896	0.553508	0.53068	-0.0370687
-56.82	0.152385	0.279826	0.7	0.707	0.81132	-0.0873614	0.914958	0.709	0.593547	0.635905	0.171306	0.534709	0.553508	0.53068	-0.0370684
-56.72	0.158895	0.294149	0.714	0.725667	0.81783	-0.0886637	0.921468	0.716	0.600057	0.642415	0.177816	0.541219	0.560018	0.537191	-0.0305582
-56.62	0.151083	0.294149	0.714	0.725667	0.81783	-0.0886636	0.929281	0.716	0.60787	0.642415	0.166097	0.541219	0.571737	0.537191	-0.0305581
-56.52	0.154989	0.298055	0.718	0.737386	0.833455	-0.0847574	0.933187	0.72762	0.603963	0.646322	0.170003	0.556844	0.575643	0.541097	-0.026652
-56.42	0.160197	0.303263	0.723	0.742594	0.838664	-0.0912679	0.950114	0.732829	0.616984	0.65153	0.175212	0.562052	0.580851	0.546305	-0.0214437
-56.32	0.160197	0.295451	0.734782	0.742594	0.838664	-0.0912679	0.957926	0.732829	0.616984	0.65153	0.167399	0.569865	0.580851	0.546305	-0.0214437
-56.22	0.160197	0.303263	0.734782	0.754313	0.850383	-0.0912679	0.957926	0.744548	0.616984	0.65153	0.167399	0.569865	0.580851	0.558024	-0.0331621
-56.12	0.168009	0.311076	0.742594	0.762126	0.858195	-0.0912679	0.977458	0.75236	0.624797	0.659342	0.175212	0.577677	0.600383	0.565837	-0.0253499
-56.02	0.168009	0.303263	0.742594	0.762126	0.866008	-0.0912679	0.977458	0.75236	0.624797	0.659342	0.175212	0.589396	0.600383	0.554118	-0.0253499
-55.92	0.17452	0.309774	0.756917	0.776449	0.872518	-0.0847574	0.995687	0.75887	0.643026	0.665853	0.181722	0.595907	0.606893	0.560628	-0.026652
-55.82	0.162801	0.309774	0.756917	0.776449	0.872518	-0.096476	0.995687	0.75887	0.643026	0.665853	0.181722	0.595907	0.614705	0.572347	-0.0266517
-55.72	0.18103	0.316284	0.763428	0.782959	0.890747	-0.0899658	1.0022	0.765381	0.649536	0.672363	0.188232	0.610229	0.621216	0.578857	-0.0201415
-55.62	0.183634	0.326701	0.766032	0.797282	0.893351	-0.0873616	1.01261	0.779704	0.65214	0.674967	0.190837	0.612834	0.62382	0.581462	-0.0292562
-55.52	0.183634	0.318888	0.777751	0.797282	0.901164	-0.0873616	1.01261	0.779704	0.65214	0.674967	0.179118	0.624552	0.62382	0.581462	-0.0292562
-55.42	0.175822	0.330607	0.781657	0.801188	0.90507	-0.0834554	1.01652	0.78361	0.667765	0.678874	0.183024	0.628459	0.619914	0.585368	-0.02535
-55.32	0.173218	0.32019	0.779053	0.798584	0.914185	-0.0860596	1.01392	0.788818	0.672974	0.67627	0.18042	0.625854	0.61731	0.582764	-0.0279541
-55.22	0.173218	0.32019	0.779053	0.806396	0.914185	-0.0860596	1.02563	0.788818	0.672974	0.67627	0.18042	0.625854	0.625122	0.590576	-0.0279539
-55.12	0.177124	0.331909	0.782959	0.810303	0.918091	-0.0821531	1.02954	0.792725	0.67688	0.691895	0.184326	0.637573	0.629028	0.594482	-0.0240477
-55.02	0.194051	0.337118	0.788167	0.82723	0.923299	-0.0769449	1.04256	0.797933	0.682088	0.697103	0.189535	0.642782	0.634237	0.599691	-0.0188395
-54.92	0.194051	0.337118	0.79598	0.82723	0.923299	-0.0769449	1.04256	0.809652	0.682088	0.697103	0.189535	0.642782	0.634237	0.599691	-0.0188395
-54.82	0.194051	0.337118	0.807699	0.82723	0.931112	-0.0847574	1.04256	0.809652	0.693807	0.697103	0.189535	0.642782	0.634237	0.599691	-0.026652
-54.72	0.194051	0.337118	0.807699	0.82723	0.931112	-0.0847574	1.05428	0.817464	0.693807	0.704915	0.189535	0.6545	0.634237	0.599691	-0.0266519
-54.62	0.196655	0.339722	0.810303	0.841553	0.933716	-0.0821533	1.05688	0.820068	0.704224	0.70752	0.192139	0.657104	0.636841	0.602295	-0.0240479
-54.52	0.196655	0.339722	0.810303	0.849365	0.945435	-0.0821533	1.05688	0.820068	0.704224	0.70752	0.192139	0.657104	0.636841	0.602295	-0.0240479
-54.42	0.200562	0.343628	0.814209	0.853271	0.949341	-0.0782471	1.0686	0.823975	0.70813	0.723145	0.196045	0.672729	0.640747	0.606201	0.0111086
-54.32	0.266968	0.347534	0.818115	0.857178	0.953247	-0.0610349	1.07251	0.827881	0.712036	0.727051	0.109375	0.764	0.644653	0.621826	0.0423587
-54.22	0.274251	0.386068	0.920736	0.869954	0.944906	-0.000651002	1.00789	0.797689	0.759969	0.732747	0.0721029	0.843343	0.735555	0.647909	0.0824786
-54.12	0.248739	0.412923	0.923299	0.852987	0.919393	0.0207117	0.958944	0.809652	0.739095	0.699422	0.0762537	0.840414	0.747518	0.637166	0.088949
-54.02	0.244303	0.41862	0.919718	0.875163	0.947795	0.0155436	0.948283	0.813029	0.753459	0.686442	0.0812175	0.832926	0.740763	0.634318	0.108805
-53.92	0.247681	0.421997	0.883179	0.901978	0.966797	0.0352783	0.941528	0.825806	0.768555	0.682007	0.0869141	0.82373	0.736328	0.62207	0.107422
-53.82	0.25944	0.410319	0.858195	0.894938	0.969889	0.0415442	0.934489	0.81486	0.756022	0.674967	0.0970862	0.800333	0.719889	0.622111	0.109049
-53.72	0.250041	0.412638	0.84965	0.863688	0.965251	0.0399577	0.913371	0.799235	0.71696	0.678874	0.0986735	0.784709	0.696452	0.620524	0.0996495
-53.62	0.23649	0.412394	0.825114	0.827433	0.950114	0.0530186	0.899089	0.781779	0.698771	0.675456	0.0757236	0.761759	0.689982	0.606974	0.0767002
-53.52	0.246908	0.413411	0.784017	0.807454	0.923787	0.046224	0.863363	0.760946	0.680257	0.669515	0.0650228	0.754232	0.665975	0.590047	0.0730795
-53.42	0.257853	0.414958	0.769938	0.797282	0.897258	0.0571696	0.86027	0.742961	0.671672	0.659342	0.0580241	0.745646	0.656657	0.581462	0.0683996
-53.32	0.25004	0.414225	0.758219	0.803508	0.881633	0.0587562	0.848551	0.728923	0.659953	0.643717	0.046305	0.735514	0.635539	0.581462	0.0543616
-53.22	0.240926	0.40743	0.756917	0.789754	0.874837	0.0581869	0.839437	0.719808	0.650838	0.650228	0.0371908	0.715413	0.634237	0.578573	0.0475666
-53.12	0.246419	0.403524	0.743612	0.774862	0.868612	0.0480548	0.847249	0.707	0.653158	0.650228	0.0426837	0.703	0.622518	0.570028	0.0452471
-53.02	0.228678	0.385783	0.723551	0.764201	0.854045	0.0397136	0.832682	0.703654	0.646403	0.641886	0.0428874	0.693	0.614176	0.566325	0.0392253
-52.92	0.230754	0.379313	0.7288	0.753825	0.84672	0.0332438	0.838664	0.699504	0.663371	0.637736	0.0325114	0.689	0.600627	0.563761	0.0491129
-52.82	0.239379	0.388672	0.72644	0.749878	0.842041	0.0332027	0.836304	0.697144	0.647705	0.635376	0.0301509	0.687	0.589722	0.570801	0.0483394
-52.72	0.236735	0.377482	0.723063	0.746501	0.830851	0.0220134	0.815715	0.685954	0.644328	0.631999	0.028361	0.687052	0.576945	0.56193	0.0293373
-52.62	0.230509	0.36967	0.715251	0.738688	0.816813	0.0142003	0.813395	0.678141	0.636515	0.624186	0.0228673	0.668	0.569133	0.544718	0.0309239
-52.52	0.215658	0.364217	0.694173	0.735555	0.790975	-0.00223792	0.798543	0.663289	0.629476	0.618734	0.0142416	0.655	0.568319	0.527547	0.0246176
-52.42	0.211507	0.3514	0.686849	0.720418	0.782918	0.00301111	0.783407	0.669271	0.629964	0.615316	0.0194906	0.647	0.564168	0.52181	0.020467
-52.32	0.208903	0.353556	0.681925	0.713175	0.768595	0.000406563	0.781657	0.664347	0.626628	0.600993	0.0168861	0.642	0.553019	0.516886	0.0249427
-52.22	0.206014	0.345174	0.672811	0.71578	0.766561	0.000691772	0.770955	0.655233	0.639	0.589559	0.0139974	0.623	0.542318	0.501546	0.0181476
-52.12	0.212036	0.34729	0.679565	0.718628	0.766235	0.0042721	0.744873	0.644043	0.636	0.584595	0.0200192	0.609985	0.537354	0.502808	0.0194088
-52.02	0.205241	0.340495	0.661051	0.709513	0.754801	-0.0149739	0.745158	0.633341	0.627	0.57548	0.0226237	0.599284	0.534465	0.493693	0.000162661
-51.92	0.215657	0.354818	0.655111	0.705892	0.744954	-0.00919616	0.741536	0.641439	0.623	0.562459	0.027547	0.595662	0.53243	0.50179	0.00594056
-51.82	0.219849	0.337891	0.656128	0.710815	0.736572	-0.00744629	0.728516	0.634644	0.624268	0.565063	0.0106201	0.588867	0.525635	0.494995	0.00146484
-51.72	0.211751	0.336873	0.639486	0.700399	0.726156	-0.00687659	0.716512	0.632039	0.613851	0.554647	0.0096029	0.576864	0.515218	0.484578	-0.00895178
-51.62	0.21464	0.332682	0.631388	0.701701	0.710246	-0.0110677	0.710002	0.608317	0.607341	0.541911	0.0054118	0.568034	0.508708	0.478068	-0.00923681
-51.52	0.217977	0.327474	0.637899	0.690267	0.710531	-0.0100507	0.703206	0.608602	0.602132	0.535116	0.00642878	0.5566	0.515218	0.47286	-0.0112717
-51.42	0.211507	0.325643	0.629842	0.692342	0.702474	-0.00712097	0.69283	0.600545	0.594076	0.527059	0.0116779	0.558675	0.495443	0.464803	-0.0170087
-51.32	0.21464	0.320964	0.623576	0.676676	0.68217	-0.00166827	0.698283	0.588053	0.587809	0.520793	0.00309247	0.552409	0.489176	0.470256	-0.00606281
-51.22	0.20577	0.319173	0.602987	0.663167	0.677205	-0.0105387	0.680868	0.586995	0.588338	0.509603	0.00594079	0.541219	0.477987	0.459066	-0.0149332
-51.12	0.208333	0.31783	0.597005	0.667318	0.673543	-0.019694	0.666219	0.583333	0.584676	0.513753	0.00227869	0.537557	0.474325	0.463216	-0.0185956
-51.02	0.213623	0.312134	0.600708	0.67334	0.658447	-0.0144046	0.666016	0.577637	0.586792	0.508057	0.00280732	0.530273	0.462402	0.45752	-0.0242925
-50.92	0.208618	0.30481	0.595703	0.656616	0.648804	-0.0131837	0.658691	0.570313	0.579468	0.518677	0.00646967	0.52063	0.453491	0.450195	-0.0253907
-50.82	0.204712	0.314209	0.583984	0.651978	0.646484	-0.013916	0.650146	0.566406	0.577148	0.517944	0.00646973	0.518311	0.451172	0.447876	-0.026123
-50.72	0.208659	0.316569	0.582438	0.644938	0.633219	-0.0193685	0.64152	0.557048	0.570109	0.510905	-0.000569642	0.511271	0.444133	0.452555	-0.0331624
-50.62	0.209147	0.309245	0.584513	0.640788	0.621989	-0.0266927	0.631877	0.547404	0.572184	0.501261	-0.000813782	0.48759	0.434489	0.442912	-0.0334067
-50.52	0.207356	0.312093	0.581136	0.635824	0.620931	-0.0238449	0.6191	0.544027	0.559408	0.497884	0.00594026	0.482625	0.431112	0.439535	-0.0344655
-50.42	0.202352	0.30013	0.567586	0.622274	0.605062	-0.0358071	0.61495	0.542196	0.543538	0.493734	-0.0154214	0.476888	0.417562	0.433797	-0.0417886
-50.32	0.206299	0.30249	0.569946	0.632446	0.607422	-0.0240479	0.61731	0.544556	0.545898	0.489014	0.000976563	0.471436	0.419922	0.436157	-0.0284424
-50.22	0.212036	0.298828	0.578003	0.619385	0.60376	-0.0253906	0.613647	0.540894	0.542236	0.483032	-0.00109863	0.467773	0.41626	0.432495	-0.0297852
-50.12	0.217977	0.289998	0.575399	0.623861	0.59493	-0.0217692	0.611043	0.532064	0.547445	0.492147	0.00569665	0.45577	0.413656	0.429891	-0.0261639
-50.02	0.213338	0.293905	0.576986	0.610555	0.577718	-0.0170087	0.604818	0.524251	0.541219	0.479696	0.00179011	0.447225	0.398031	0.423665	-0.0190842
-49.92	0.215413	0.28658	0.569661	0.61263	0.568075	-0.0220135	0.588094	0.51534	0.533895	0.478597	-0.00553405	0.447713	0.388387	0.42806	-0.0264081
-49.82	0.212036	0.280884	0.563965	0.606934	0.552979	-0.0394287	0.580078	0.507324	0.528198	0.4729	-0.00500488	0.442017	0.38269	0.422363	-0.0227051
-49.72	0.206787	0.275635	0.55249	0.601685	0.54541	-0.0352783	0.586548	0.513794	0.522949	0.467651	-0.00866699	0.421143	0.377441	0.407715	-0.0256348
-49.62	0.207072	0.27592	0.569133	0.595744	0.545695	-0.0264485	0.580607	0.514079	0.532633	0.458537	-0.00838214	0.417521	0.377726	0.40568	-0.0253501
-49.52	0.192464	0.278524	0.565511	0.588949	0.534261	-0.0378827	0.564412	0.502645	0.529745	0.460409	-0.00419128	0.424031	0.372518	0.400472	-0.0305586
-49.42	0.173218	0.256104	0.554077	0.582153	0.527466	-0.0430909	0.556885	0.48645	0.515137	0.45752	-0.00708017	0.418823	0.36731	0.395264	-0.0357667
-49.32	0.180542	0.251709	0.558228	0.577759	0.525391	-0.045166	0.536865	0.482056	0.50293	0.446045	-0.00915527	0.405029	0.359009	0.393188	-0.0284424
-49.22	0.179199	0.248047	0.554565	0.574097	0.512329	-0.0488281	0.531616	0.478394	0.500854	0.451782	-0.0128174	0.403687	0.34436	0.389526	-0.0235596
-49.12	0.175822	0.24467	0.551188	0.564494	0.506633	-0.0522054	0.51884	0.475016	0.478678	0.448405	-0.00447589	0.39799	0.338664	0.379924	-0.02535
-49.02	0.180745	0.243368	0.540487	0.561605	0.499105	-0.0441082	0.526937	0.473714	0.482869	0.447103	-0.0057781	0.396688	0.337362	0.377035	-0.0266522
-48.92	0.188598	0.257446	0.544434	0.558472	0.494385	-0.0386965	0.523804	0.470581	0.473511	0.437744	-0.00891137	0.393554	0.334229	0.373901	-0.0321047
-48.82	0.184937	0.253784	0.55249	0.564209	0.496216	-0.0430908	0.511597	0.476318	0.465942	0.437988	0.00854492	0.387573	0.328247	0.36792	-0.0178223
-48.72	0.178426	0.253499	0.53658	0.548299	0.489705	-0.0402018	0.503499	0.460409	0.459432	0.431478	0.00594077	0.381063	0.321737	0.369222	-0.0227458
-48.62	0.17688	0.25354	0.532715	0.532715	0.499878	-0.0511475	0.492554	0.456543	0.469604	0.429932	0.00439453	0.379517	0.32019	0.367676	-0.036011
-48.52	0.169556	0.246216	0.525391	0.519165	0.492554	-0.0522461	0.473511	0.450806	0.46228	0.413208	0.00329593	0.360474	0.312866	0.360352	-0.0222168
-48.42	0.170085	0.258464	0.52592	0.529826	0.493083	-0.0407308	0.47172	0.449748	0.45341	0.411418	0.00541177	0.361003	0.313395	0.360881	-0.0310872
-48.32	0.175293	0.257446	0.526489	0.519409	0.492065	-0.0332031	0.470703	0.44873	0.450073	0.4104	0.0137939	0.359985	0.312378	0.359863	-0.0203857
-48.22	0.168009	0.248576	0.516032	0.496501	0.485514	-0.0404866	0.455607	0.43986	0.441203	0.40153	0.00724286	0.362834	0.294108	0.350993	-0.0230306
-48.12	0.170858	0.251424	0.51888	0.511068	0.495443	-0.0282389	0.456868	0.442708	0.437826	0.398153	0.0194906	0.365682	0.294637	0.353841	-0.00919637
-48.02	0.153727	0.240519	0.507975	0.479045	0.486857	-0.0251059	0.445964	0.443522	0.425	0.385661	0.0171304	0.348551	0.283732	0.342936	-0.0177818
-47.92	0.154948	0.244914	0.516276	0.485026	0.491252	-0.0308431	0.450358	0.430705	0.413	0.382243	0.0152994	0.343547	0.280314	0.330119	-0.0211996
-47.82	0.147176	0.243368	0.51473	0.48348	0.489705	-0.0121256	0.4316	0.426839	0.409	0.371297	0.0137533	0.342	0.270955	0.326253	-0.0227458
-47.72	0.145101	0.241292	0.512655	0.475179	0.499349	-0.0126139	0.427205	0.432577	0.418	0.378621	0.0116781	0.339925	0.276693	0.324178	-0.0185954
-47.62	0.147705	0.234497	0.517578	0.466797	0.492554	-0.0217285	0.414185	0.425781	0.402	0.381226	0.00488281	0.33313	0.269897	0.326782	-0.0144046
-47.52	0.14327	0.227743	0.510824	0.460042	0.484212	-0.0261639	0.412069	0.419027	0.401	0.367391	0.0075275	0.326375	0.263143	0.322347	-0.0188398
-47.42	0.138835	0.223307	0.504801	0.45402	0.477458	-0.0243735	0.41862	0.420085	0.396	0.370036	0.00541168	0.32194	0.258708	0.317912	-0.0232748
-47.32	0.145386	0.220459	0.515259	0.442627	0.474609	-0.0256348	0.418091	0.415649	0.394	0.384	0.00256348	0.319092	0.248047	0.305664	-0.0183105
-47.22	0.14563	0.227783	0.51709	0.438965	0.484253	-0.0183105	0.416016	0.413574	0.396973	0.395	0.00671387	0.317017	0.253784	0.30127	-0.0109863
-47.12	0.144572	0.23527	0.527751	0.449626	0.483195	-0.00533038	0.405558	0.412516	0.394	0.382	0.0166423	0.315959	0.246501	0.300212	-0.00349951
-47.02	0.139608	0.231893	0.522786	0.450887	0.472005	-0.00406918	0.398275	0.405965	0.397176	0.389	0.00459781	0.310994	0.23995	0.306966	-0.00687698
-46.92	0.134928	0.227214	0.518107	0.441569	0.465739	0.00223756	0.38737	0.408366	0.408122	0.384	0.0069983	0.306315	0.23527	0.302287	-0.0115564
-46.82	0.123739	0.216024	0.506917	0.428792	0.462362	0.00276694	0.363	0.401815	0.391439	0.373	-0.00187173	0.295125	0.214681	0.291097	-0.0227458
-46.72	0.130005	0.208252	0.505371	0.425659	0.460815	-0.00195313	0.361	0.397949	0.381348	0.371	0.00280762	0.293579	0.203003	0.289551	-0.0148926
-46.62	0.12972	0.20638	0.512899	0.423055	0.476156	-0.000651032	0.351644	0.397664	0.379476	0.380452	0.0158285	0.305013	0.21993	0.289266	-0.0128581
-46.52	0.12972	0.20638	0.512899	0.432454	0.491781	0.00874835	0.349325	0.397664	0.379476	0.390584	0.0158284	0.293294	0.222249	0.289266	-0.00663254
-46.42	0.128947	0.196208	0.512126	0.424601	0.491008	0.0102945	0.336833	0.396891	0.369	0.389811	0.0244547	0.319865	0.213664	0.282267	0.00358066
-46.32	0.126872	0.191813	0.51005	0.420207	0.488932	0.00663251	0.334758	0.394816	0.365	0.378337	0.0129802	0.321696	0.219401	0.269206	0.00382489
-46.22	0.116943	0.191284	0.503296	0.404053	0.488403	0.0170898	0.326416	0.388062	0.369873	0.369	0.0186768	0.321167	0.218872	0.266357	0.00952148
-46.12	0.11617	0.181112	0.482137	0.389974	0.486043	0.00923666	0.316243	0.384115	0.358	0.369222	0.0194906	0.310994	0.2087	0.256185	0.000936061
-46.02	0.10498	0.185547	0.495972	0.406128	0.490479	0.0136718	0.314453	0.37915	0.363	0.364258	0.026245	0.31543	0.213135	0.272339	0.00537091
-45.92	0.0893553	0.192627	0.493652	0.397583	0.488159	-0.00036636	0.30896	0.376831	0.351	0.36	0.033325	0.31311	0.210815	0.248901	0.00305161
-45.82	0.0922445	0.202474	0.489461	0.382406	0.495687	0.0016683	0.30245	0.368001	0.344	0.355	0.037679	0.316732	0.206624	0.242391	-0.00113931
-45.72	0.081014	0.198324	0.469686	0.385335	0.497762	-0.000895172	0.292074	0.36617	0.35	0.351	0.0663656	0.344	0.2087	0.249959	-0.0115153
-45.62	0.0959066	0.202962	0.473592	0.370443	0.507161	0.0163167	0.2795	0.373983	0.364339	0.355184	0.0663656	0.334	0.227498	0.232747	-0.0303147
-45.52	0.0804847	0.203288	0.471476	0.362101	0.514445	0.0259193	0.26652	0.383586	0.374064	0.349162	0.0697426	0.329264	0.227702	0.200236	-0.0542812
-45.42	0.054728	0.211833	0.465251	0.355876	0.522258	0.0282387	0.258708	0.37736	0.377116	0.350749	0.0658364	0.339396	0.233195	0.206462	-0.0706382
-45.32	0.0198161	0.201213	0.460856	0.359294	0.531901	0.0332438	0.262126	0.371379	0.382121	0.344767	0.0692546	0.343547	0.236613	0.194987	-0.0782064
-45.22	-0.0109049	0.2087	0.472249	0.374593	0.542562	0.0423177	0.253988	0.374227	0.381795	0.335897	0.053304	0.355062	0.230062	0.183797	-0.0964762
-45.12	-0.0345866	0.224935	0.482992	0.391561	0.551717	0.0537923	0.260824	0.43575	0.394857	0.36849	0.0718587	0.377401	0.241536	0.179647	-0.101359
-45.02	-0.0531002	0.236816	0.519897	0.415283	0.587891	0.0610356	0.28	0.484375	0.420898	0.391357	0.0853276	0.399537	0.255859	0.180664	-0.0980217
-44.92	-0.0463052	0.26473	0.554891	0.452474	0.620443	0.0514731	0.294	0.534139	0.465169	0.423177	0.12264	0.432943	0.292	0.18514	-0.0873208
-44.82	-0.0515544	0.266561	0.585531	0.527791	0.628499	0.0188802	0.323568	0.586751	0.461507	0.460897	0.101766	0.457357	0.331624	0.183797	-0.076945
-44.72	-0.0762532	0.233195	0.562419	0.661662	0.646769	-0.0363362	0.338664	0.64799	0.489909	0.452555	0.007487	0.429484	0.301432	0.145793	-0.0977376
-44.62	-0.0923665	0.174113	0.654093	0.627482	0.725138	-0.0836995	0.439738	0.638835	0.557414	0.391154	-0.0883382	0.357096	0.215739	0.110881	-0.11385
-44.52	-0.0679066	0.141561	0.474691	0.45516	0.78243	-0.0904896	0.341512	0.620321	0.559163	0.374959	-0.152135	0.262049	0.163656	0.142415	-0.0893858
-44.42	0.0739782	0.213135	0.455566	0.329102	0.535278	0.00220087	0.174072	0.408	0.43396	0.44812	-0.131344	0.195438	0.240723	0.278076	0.0524938
-44.32	0.163859	0.256877	0.174357	0.225871	0.403971	0.0748698	0.0271403	0.202922	0.35026	0.460612	-0.115682	0.140666	0.243815	0.181925	0.1486
-44.22	0.220866	0.270182	0.133708	0.0969645	0.286784	0.107707	-0.101766	0.0637614	0.236979	0.369181	-0.152425	0.0765788	0.157145	0.105387	0.200968
-44.12	0.297201	0.262899	0.210897	0.133504	0.302205	0.165243	-0.0707194	0.113607	0.143026	0.368978	-0.103434	0.0880941	0.136556	0.0629476	0.260092
-44.02	0.326334	0.274089	0.243083	0.218913	0.350138	0.166299	-0.0501302	0.18571	0.14091	0.33488	-0.0109467	0.172769	0.127482	0.0054118	0.273598
-43.92	0.318561	0.25533	0.303304	0.279867	0.37203	0.126422	0.0186361	0.285726	0.226156	0.35909	0.0351138	0.241535	0.142293	0.0429281	0.248615
-43.82	0.273193	0.206909	0.370483	0.30249	0.418091	0.0803223	0.0646973	0.320068	0.262817	0.358276	0.0257568	0.241455	0.160278	0.0944824	0.200928
-43.72	0.211711	0.225138	0.379313	0.291789	0.424601	0.043864	0.0868327	0.322673	0.256022	0.353068	0.035319	0.244059	0.172282	0.100993	0.150431
-43.62	0.15214	0.203776	0.33842	0.2736	0.399333	0.017863	0.0748698	0.297404	0.245646	0.33488	-0.00472003	0.229777	0.158732	0.0851237	0.092324
-43.52	0.112507	0.194661	0.342611	0.274618	0.378	0.0110666	0.0797933	0.305501	0.238851	0.331258	-0.0466727	0.216755	0.169881	0.0783285	0.0457335
-43.42	0.1003	0.191854	0.354574	0.26241	0.393636	0.00508556	0.0738119	0.301839	0.226644	0.344	-0.0666918	0.209187	0.165487	0.102865	0.016316
-43.32	0.104248	0.177734	0.359253	0.252197	0.396729	-0.000366211	0.0683594	0.2854	0.22583	0.340088	-0.0769043	0.217773	0.169434	0.108276	0.00695801
-43.22	0.101074	0.177734	0.367065	0.261597	0.392822	0.00976563	0.0628662	0.288574	0.221924	0.34082	-0.0909424	0.220093	0.172485	0.110596	0.00146484
-43.12	0.100016	0.176676	0.359782	0.267619	0.385539	0.00406903	0.0712077	0.293009	0.230265	0.344523	-0.0888265	0.235514	0.187907	0.114299	-0.0175381
-43.02	0.0828448	0.168905	0.341024	0.262899	0.374593	-0.00614443	0.0719808	0.276571	0.224813	0.328084	-0.105266	0.2347	0.177694	0.104085	-0.036296
-42.92	0.0862631	0.171468	0.352254	0.263143	0.378011	-0.0105387	0.0855306	0.277	0.236776	0.322103	-0.111247	0.242025	0.190511	0.10909	-0.042277
-42.82	0.0891113	0.182983	0.355103	0.265259	0.380859	-0.0100098	0.0993652	0.287	0.275	0.334351	-0.122437	0.251099	0.193359	0.118164	-0.0355225
-42.72	0.10026	0.178508	0.348307	0.268	0.364665	-0.016805	0.101115	0.28	0.277	0.333781	-0.129232	0.251383	0.186564	0.122355	-0.0157064
-42.62	0.0911865	0.167847	0.355591	0.250122	0.351685	-0.0180664	0.10144	0.269	0.291748	0.334106	-0.149292	0.229736	0.175903	0.131226	-0.0107425
-42.52	0.0927731	0.177979	0.349365	0.257	0.343872	-0.0173343	0.102173	0.261	0.286255	0.319214	-0.150025	0.243042	0.186035	0.125732	-0.000610977
-42.42	0.10262	0.159749	0.335042	0.251	0.335775	-0.0144457	0.114461	0.253	0.278158	0.318197	-0.155803	0.248	0.188924	0.123861	0.0108229
-42.32	0.094808	0.153524	0.315511	0.233	0.329549	-0.0316569	0.116781	0.251058	0.250814	0.310384	-0.158122	0.24825	0.187337	0.116903	0.00301108
-42.22	0.089681	0.13973	0.301717	0.23763	0.306356	-0.0438639	0.122518	0.25057	0.228475	0.29659	-0.152384	0.275106	0.193929	0.121053	-0.0170085
-42.12	0.0994873	0.136353	0.28894	0.23584	0.285034	-0.0410156	0.119873	0.246338	0.214	0.293213	-0.151855	0.27478	0.201	0.139526	-0.0203862
-42.02	0.0768633	0.132406	0.276449	0.235067	0.261556	-0.0402021	0.124593	0.244832	0.192	0.28304	-0.146403	0.2795	0.199	0.146566	-0.036052
-41.92	0.0698241	0.136353	0.275635	0.236572	0.261597	-0.0472413	0.142578	0.240112	0.183	0.282227	-0.149536	0.276367	0.214722	0.159058	-0.0321046
-41.82	0.0758464	0.132975	0.283244	0.244181	0.260539	-0.0420736	0.132121	0.248454	0.177	0.292155	-0.146688	0.290202	0.219889	0.168986	-0.0308431
-41.72	0.0747884	0.143636	0.288411	0.250936	0.263387	-0.0344645	0.126424	0.239583	0.176	0.298177	-0.148478	0.300863	0.227498	0.167928	-0.0365397
-41.62	0.0768636	0.136312	0.285848	0.259237	0.276449	-0.0238444	0.128499	0.254964	0.184	0.31661	-0.146403	0.302938	0.231893	0.178	-0.0250651
-41.52	0.0768637	0.124593	0.284261	0.254598	0.278768	-0.0222574	0.136312	0.264364	0.186	0.304159	-0.146403	0.293538	0.239705	0.178	-0.0438638
-41.42	0.0684815	0.123291	0.283691	0.265747	0.289185	-0.0118408	0.137329	0.258301	0.181	0.311401	-0.145386	0.292236	0.252441	0.191	-0.045166
-41.32	0.0675049	0.124634	0.282715	0.26709	0.292847	-0.00817871	0.148071	0.251099	0.181	0.312744	-0.144043	0.287354	0.253784	0.182	-0.0438232
-41.22	0.0646159	0.121745	0.279826	0.270426	0.29777	0.0045573	0.147502	0.246623	0.168254	0.300456	-0.137533	0.282878	0.250895	0.187	-0.0467122
-41.12	0.0591634	0.116292	0.286092	0.266561	0.282918	0.00301108	0.151449	0.231771	0.154256	0.292684	-0.140666	0.268026	0.245443	0.182	-0.0521649
-41.02	0.064616	0.131144	0.279826	0.260295	0.274333	-0.00325513	0.138102	0.223185	0.146403	0.286418	-0.140706	0.267253	0.229777	0.173	-0.0662434
-40.92	0.0758466	0.135295	0.281657	0.2559	0.278483	-0.0014239	0.137614	0.226603	0.159953	0.282023	-0.137288	0.269084	0.223063	0.169	-0.0644122
-40.82	0.0846761	0.141805	0.281942	0.260824	0.276449	0.00508627	0.155843	0.231527	0.166463	0.277547	-0.130778	0.281087	0.235799	0.174	-0.0602213
-40.72	0.0883382	0.145467	0.274618	0.266805	0.278524	0.00874838	0.150106	0.225789	0.170125	0.290609	-0.117716	0.271444	0.25118	0.178	-0.0448405
-40.62	0.0830892	0.149618	0.276449	0.268636	0.273275	0.0222982	0.161336	0.22762	0.182	0.294759	-0.111247	0.293538	0.25533	0.182	-0.032145
-40.52	0.096395	0.144124	0.280355	0.272542	0.268636	0.028524	0.165975	0.225301	0.186	0.298665	-0.10734	0.292806	0.259237	0.186	-0.044596
-40.42	0.0893558	0.146484	0.285034	0.270996	0.283447	0.0355227	0.177734	0.228394	0.191	0.303345	-0.102661	0.295899	0.263916	0.180908	-0.035278
-40.32	0.0969238	0.161865	0.300415	0.28479	0.281616	0.0407715	0.178223	0.235962	0.198	0.309326	-0.0950928	0.294067	0.271484	0.198	-0.026123
-40.22	0.0976969	0.156413	0.291789	0.276164	0.273844	0.0415446	0.18217	0.236735	0.199	0.301554	-0.0943197	0.300334	0.272258	0.199	-0.0331624
-40.12	0.0945638	0.151693	0.280111	0.270711	0.267537	0.0478109	0.183675	0.224202	0.186483	0.296834	-0.0880534	0.287801	0.259725	0.196	-0.0362953
-40.02	0.101603	0.158732	0.276164	0.289469	0.272258	0.0571698	0.192301	0.240641	0.203	0.303874	-0.0669757	0.292521	0.264445	0.203	-0.0292558
-39.92	0.11853	0.16394	0.290771	0.27356	0.27124	0.0701903	0.191284	0.24585	0.208	0.311401	-0.0617677	0.303223	0.263428	0.186646	-0.024048
-39.82	0.115926	0.173055	0.281942	0.280355	0.25765	0.0597738	0.187093	0.23702	0.206	0.300252	-0.0760905	0.299032	0.259237	0.203	-0.026652
-39.72	0.114624	0.171753	0.279053	0.279053	0.254028	0.0584717	0.185791	0.234131	0.204	0.287964	-0.0594482	0.28833	0.269653	0.194458	-0.0279541
-39.62	0.122437	0.179565	0.286865	0.286865	0.252441	0.0662842	0.181885	0.241943	0.206	0.293457	-0.0617676	0.293823	0.277466	0.199951	-0.0201417
-39.52	0.119832	0.184774	0.284261	0.292074	0.268636	0.0699055	0.190999	0.239339	0.201619	0.290853	-0.0643718	0.302938	0.265462	0.197347	-0.0344647
-39.42	0.117757	0.182699	0.30013	0.289998	0.259481	0.0694175	0.188924	0.235677	0.190145	0.282552	-0.0664468	0.300863	0.261068	0.216	-0.0271401
-39.32	0.130249	0.187378	0.306396	0.294678	0.27124	0.0678711	0.193604	0.228638	0.192505	0.284058	-0.0617676	0.299316	0.265747	0.223	-0.0201416
-39.22	0.131551	0.18868	0.301473	0.289754	0.265462	0.0738119	0.194906	0.22762	0.193807	0.28304	-0.0721842	0.299032	0.267049	0.232503	-0.0126139
-39.12	0.137288	0.206136	0.313436	0.305623	0.276693	0.0811361	0.208455	0.227	0.199544	0.282552	-0.0664469	0.304769	0.282186	0.238241	-0.0131021
-39.02	0.138835	0.207682	0.314982	0.30717	0.272013	0.0709634	0.210002	0.227	0.20109	0.288737	-0.0727133	0.306315	0.286051	0.239787	-0.0115562
-38.92	0.156576	0.204305	0.311605	0.294393	0.267049	0.0793052	0.206624	0.235433	0.197713	0.280721	-0.0666908	0.302938	0.273275	0.245809	-0.00553362
-38.82	0.152913	0.218	0.317342	0.297811	0.275106	0.0850423	0.212362	0.24117	0.203451	0.284871	-0.0524088	0.299276	0.284505	0.253866	0.0025228
-38.72	0.16748	0.221	0.310791	0.294434	0.275635	0.0761719	0.227	0.235	0.206299	0.299438	-0.0479736	0.299805	0.273315	0.256714	0.00537109
-38.62	0.162516	0.229	0.316813	0.289469	0.266032	0.0939128	0.224	0.229	0.202922	0.296061	-0.0513509	0.30424	0.276164	0.253337	0.00199382
-38.52	0.160197	0.229	0.316813	0.28007	0.264445	0.0962321	0.224	0.229	0.210734	0.296061	-0.0536702	0.298014	0.276164	0.243937	0.00199382
-38.42	0.160197	0.22	0.310588	0.277751	0.262858	0.102458	0.214152	0.229	0.202922	0.30778	-0.051351	0.296427	0.276164	0.241618	0.00821929
-38.32	0.157064	0.214	0.305868	0.274618	0.257406	0.100911	0.2087	0.235189	0.207601	0.304647	-0.0638835	0.283895	0.273031	0.238485	-0.00504556
-38.22	0.162272	0.213175	0.301676	0.279826	0.283732	0.094401	0.222	0.233	0.206584	0.309855	-0.051595	0.298503	0.278239	0.255412	0.000162765
-38.12	0.16333	0.224	0.300415	0.288696	0.287109	0.104858	0.234	0.232	0.217773	0.301514	-0.0560303	0.299561	0.291016	0.25647	0.0223389
-38.02	0.162801	0.232	0.299886	0.288167	0.277181	0.106649	0.228	0.232	0.217244	0.306478	-0.0487468	0.299032	0.281087	0.255941	0.0124104
-37.92	0.161499	0.23	0.286865	0.292358	0.282959	0.0959473	0.225	0.224	0.206543	0.305176	-0.0438232	0.29773	0.277466	0.245239	0.0228272
-37.82	0.162801	0.232	0.299886	0.280355	0.2889	0.09493	0.226	0.224	0.205526	0.297078	-0.0409342	0.306844	0.278768	0.252035	0.0241292
-37.72	0.154989	0.224	0.292074	0.272542	0.28658	0.0988363	0.221	0.228	0.209432	0.280721	-0.0487467	0.299032	0.261556	0.244222	0.0163167
-37.62	0.153687	0.223	0.290771	0.282959	0.277466	0.0858154	0.217	0.226	0.216	0.284058	-0.0406494	0.297729	0.257935	0.24292	0.00952137
-37.52	0.159953	0.219	0.287638	0.270426	0.27592	0.0944011	0.214	0.222	0.213	0.276286	-0.0492756	0.294596	0.248576	0.239787	0.0290936
-37.42	0.164103	0.212	0.289469	0.269938	0.276164	0.0962323	0.224	0.221	0.215	0.278849	-0.039632	0.290202	0.24882	0.228	0.0215253
-37.32	0.169067	0.214	0.288208	0.274902	0.271729	0.101196	0.222	0.226	0.22	0.290894	-0.0424805	0.293579	0.253784	0.231	0.0264893
-37.22	0.18103	0.224	0.286865	0.268921	0.281372	0.11084	0.221	0.232	0.232	0.293457	-0.0360107	0.276611	0.261841	0.23	0.0267334
-37.12	0.18103	0.217	0.286865	0.257935	0.289185	0.113159	0.221	0.225	0.232	0.293457	-0.0250244	0.264893	0.261841	0.227	0.0267334
-37.02	0.18103	0.215	0.286865	0.255615	0.289185	0.113159	0.233	0.238037	0.240967	0.293457	-0.022705	0.262573	0.261841	0.227	0.0267336
-36.92	0.183106	0.217	0.279541	0.25769	0.29126	0.115234	0.240967	0.240112	0.243774	0.293945	-0.0206298	0.272461	0.263916	0.229	0.0209961
-36.82	0.184163	0.227	0.27828	0.270467	0.286092	0.116292	0.251424	0.235	0.242513	0.286458	-0.0117594	0.273519	0.255575	0.242147	0.022054
-36.72	0.180501	0.226	0.274618	0.266805	0.280843	0.120443	0.247762	0.22	0.238851	0.281209	-0.0138346	0.269857	0.249593	0.238485	0.00667319
-36.62	0.181803	0.227	0.27592	0.26652	0.282145	0.120158	0.260783	0.227	0.231	0.29423	-0.0102132	0.264933	0.262614	0.249186	0.00797555
-36.52	0.197184	0.235	0.2913	0.271769	0.301432	0.138713	0.262126	0.235	0.241496	0.301799	-0.0026449	0.270915	0.270182	0.249674	0.0155435
-36.42	0.18807	0.233	0.289998	0.270467	0.30013	0.13973	0.249837	0.233	0.239	0.300496	-0.0039468	0.269613	0.262655	0.246053	0.0236411
-36.32	0.191447	0.227	0.293376	0.273844	0.303508	0.15092	0.250895	0.231	0.249797	0.311686	0.00724284	0.27299	0.264445	0.24943	0.0293376
-36.22	0.199259	0.237	0.293376	0.273844	0.303508	0.15092	0.258708	0.231	0.261515	0.311686	-0.000569656	0.263591	0.264445	0.257243	0.0293376
-36.12	0.198202	0.236	0.313436	0.272786	0.300863	0.140462	0.25765	0.228	0.260457	0.310628	0.00618491	0.265706	0.2712	0.256185	0.020467
-36.02	0.200033	0.21346	0.301961	0.273885	0.305868	0.133748	0.264974	0.223	0.256063	0.296834	-0.00602208	0.265951	0.266805	0.25179	0.0222983
-35.92	0.214355	0.203491	0.300659	0.273315	0.306885	0.134765	0.265991	0.224	0.264893	0.307251	-0.00500526	0.268554	0.267822	0.264526	0.024902
-35.82	0.204712	0.191528	0.291016	0.271484	0.287842	0.125122	0.250122	0.223	0.255249	0.297607	-0.00842285	0.258911	0.258179	0.254883	0.0152588
-35.72	0.20813	0.194946	0.294434	0.274902	0.28894	0.12854	0.251953	0.226	0.270386	0.301025	-0.00341797	0.25061	0.267822	0.258301	0.0163574
-35.62	0.199015	0.192057	0.282145	0.272013	0.293864	0.125651	0.249064	0.223	0.267497	0.298136	-0.00630696	0.247721	0.26652	0.255412	0.0157877
-35.52	0.204468	0.191284	0.279053	0.261841	0.293091	0.124878	0.248291	0.222	0.266724	0.297363	-0.0070802	0.246948	0.265747	0.254639	0.02124
-35.42	0.201334	0.188151	0.27592	0.256388	0.283732	0.121745	0.25297	0.230998	0.263591	0.29423	-0.0102135	0.243815	0.256388	0.24528	0.0290932
-35.32	0.185181	0.181396	0.257446	0.261353	0.287109	0.11499	0.257935	0.224243	0.268555	0.304688	-0.0169678	0.237061	0.254272	0.236938	0.00354004
-35.22	0.19458	0.181396	0.269165	0.255127	0.287109	0.11499	0.248535	0.224243	0.268555	0.307007	-0.0169678	0.230835	0.255859	0.236938	0.0012207
-35.12	0.190918	0.189453	0.265503	0.249878	0.283447	0.111328	0.242554	0.220581	0.264893	0.303345	-0.0206299	0.237305	0.252197	0.241089	-0.010254
-35.02	0.197	0.186076	0.262126	0.254313	0.270671	0.107951	0.239176	0.226603	0.261515	0.311686	-0.0240069	0.233928	0.24882	0.237712	-0.0042313
-34.92	0.205	0.192057	0.268107	0.260295	0.274333	0.125651	0.245158	0.246623	0.267497	0.317668	-0.0180258	0.22819	0.254801	0.261637	0.018107
-34.82	0.204	0.184285	0.260335	0.249349	0.284505	0.124105	0.25533	0.251302	0.273763	0.316121	-0.0195719	0.232869	0.245443	0.261678	0.0119222
-34.72	0.193766	0.189982	0.258219	0.258219	0.283976	0.123576	0.264201	0.25236	0.273234	0.315592	-0.0224202	0.239421	0.244914	0.270549	0.0160319
-34.62	0.189372	0.178507	0.256144	0.256144	0.281901	0.121501	0.272258	0.258097	0.271159	0.325236	-0.0221761	0.22404	0.250651	0.270793	0.0249429
-34.52	0.178955	0.171997	0.258179	0.261353	0.285522	0.11731	0.274292	0.247681	0.266968	0.321045	-0.0263672	0.237793	0.24646	0.27832	0.0230712
-34.42	0.175822	0.170451	0.258219	0.262126	0.293376	0.115763	0.274333	0.244548	0.256022	0.327311	-0.0216878	0.237834	0.244914	0.276774	0.0332438
-34.32	0.166423	0.170451	0.258219	0.269938	0.295695	0.115763	0.274333	0.244548	0.253703	0.333537	-0.0107015	0.237834	0.254313	0.275187	0.0426432
-34.22	0.164876	0.171224	0.268392	0.270711	0.296468	0.118123	0.286825	0.245321	0.254476	0.335897	-0.00760904	0.238607	0.257406	0.28304	0.0340169
-34.12	0.158366	0.164714	0.254801	0.27592	0.292277	0.110026	0.288127	0.23881	0.247965	0.329386	-0.00789388	0.232096	0.250895	0.26945	0.0337318
-34.02	0.14091	0.156657	0.244425	0.258464	0.281901	0.101969	0.273844	0.230754	0.251628	0.32133	-0.0221762	0.233439	0.260783	0.259074	0.0132241
-33.92	0.135986	0.144653	0.241821	0.25354	0.273071	0.0915526	0.269653	0.228149	0.249023	0.328125	-0.015381	0.233154	0.259766	0.268188	0.0152587
-33.82	0.137817	0.138672	0.238159	0.249878	0.267822	0.0878906	0.265991	0.242432	0.245361	0.326782	-0.0167236	0.229492	0.249878	0.264526	0.0131836
-33.72	0.141683	0.131673	0.23116	0.249105	0.274862	0.09493	0.276937	0.231527	0.244588	0.332235	-0.0112711	0.217	0.247518	0.26534	0.0124105
-33.62	0.134399	0.121216	0.220703	0.245728	0.265991	0.0860596	0.282104	0.222656	0.229492	0.318726	-0.0185547	0.19873	0.244873	0.254883	0.00353996
-33.52	0.132609	0.119425	0.218913	0.24235	0.264201	0.0904946	0.29362	0.232585	0.233927	0.315348	-0.00313333	0.194621	0.24467	0.253092	0.0111487
-33.42	0.135457	0.114461	0.213949	0.237386	0.259237	0.0871174	0.288656	0.22762	0.235189	0.31661	-0.0057781	0.189656	0.260824	0.259847	0.00850412
-33.32	0.132324	0.111328	0.218628	0.242065	0.274048	0.0839844	0.285522	0.212769	0.233643	0.320557	-0.00891113	0.186523	0.26001	0.256714	0.0115967
-33.22	0.128418	0.107422	0.214722	0.238159	0.271729	0.0800781	0.281616	0.218262	0.223511	0.315063	-0.00341797	0.194336	0.265503	0.252808	-0.00244141
-33.12	0.12557	0.104574	0.211873	0.235311	0.26888	0.0866292	0.290487	0.208333	0.219076	0.312215	-0.00394693	0.191488	0.272786	0.257772	-0.00528981
-33.02	0.134684	0.101969	0.209269	0.232707	0.266276	0.0863443	0.295695	0.215129	0.216471	0.308024	0.00907376	0.188883	0.26237	0.255168	0.00150526
-32.92	0.14	0.0983073	0.205607	0.229045	0.264201	0.0826821	0.285807	0.211466	0.212809	0.302043	0.00931789	0.185221	0.272746	0.251506	-0.00764988
-32.82	0.139	0.094401	0.201701	0.236857	0.258708	0.078776	0.280314	0.201335	0.199504	0.298136	0.0233561	0.181315	0.270426	0.259318	-0.011556
-32.72	0.138	0.105347	0.200928	0.243896	0.257935	0.0780029	0.279541	0.206787	0.20813	0.29895	0.0335693	0.189941	0.269653	0.258545	-0.0123291
-32.62	0.128	0.095459	0.19104	0.234009	0.259766	0.0681152	0.269653	0.196899	0.186523	0.291382	0.026001	0.190186	0.259766	0.260376	-0.0159913
-32.52	0.126	0.0928548	0.188436	0.231405	0.257161	0.0655106	0.267049	0.194295	0.183919	0.288778	0.0296219	0.187581	0.257161	0.257772	-0.00760998
-32.42	0.113	0.0751139	0.176188	0.219157	0.244914	0.0532633	0.254801	0.188273	0.171672	0.27653	0.0189615	0.175334	0.254313	0.245524	-0.0292562
-32.32	0.112	0.0753988	0.186605	0.229574	0.243612	0.0519613	0.253499	0.188558	0.170369	0.28304	0.0270589	0.174032	0.25533	0.252035	-0.0305583
-32.22	0.117	0.0839844	0.183472	0.217041	0.231079	0.0605469	0.250366	0.185425	0.176636	0.279907	0.0168457	0.170898	0.252197	0.248901	-0.0336914
-32.12	0.11	0.0657552	0.176961	0.217611	0.222249	0.0329183	0.243856	0.178914	0.163045	0.273397	0.0174154	0.156576	0.245687	0.248617	-0.0496013
-32.02	0.109	0.0861003	0.176188	0.209757	0.221476	0.0415445	0.249308	0.18986	0.169352	0.284342	0.0189615	0.155802	0.244914	0.243205	-0.0526938
-31.92	0.107	0.076945	0.174113	0.205363	0.227214	0.0394694	0.24882	0.197184	0.181315	0.288493	0.0168864	0.153727	0.254557	0.251261	-0.0453695
-31.82	0.107	0.0834961	0.173584	0.212646	0.226685	0.0483397	0.26001	0.198975	0.169067	0.289551	0.0163573	0.153198	0.244629	0.250732	-0.0435793
-31.72	0.0979	0.076945	0.164714	0.203776	0.217814	0.0417887	0.258952	0.190104	0.160197	0.28068	0.00748698	0.144328	0.242839	0.249674	-0.0524496
-31.62	0.0943	0.0733236	0.163411	0.200155	0.225911	0.0381674	0.25533	0.186483	0.168294	0.270833	0.0038656	0.140706	0.241536	0.246053	-0.0560709
-31.52	0.0964	0.0832	0.163167	0.20223	0.227987	0.0402423	0.257406	0.188558	0.170369	0.279134	0.01534	0.142781	0.243612	0.259847	-0.0477705
-31.42	0.0873	0.0741	0.154053	0.204834	0.218872	0.0311279	0.248291	0.179443	0.161255	0.27002	0.0147704	0.133667	0.234497	0.250732	-0.055298
-31.32	0.0834	0.0702	0.150146	0.200928	0.236084	0.0272217	0.244385	0.166138	0.157349	0.268433	0.0124512	0.129761	0.218872	0.246826	-0.0498047
-31.22	0.0945638	0.0791	0.15743	0.209798	0.237874	0.0266927	0.255575	0.163289	0.14742	0.265584	0.0119222	0.129232	0.218343	0.246297	-0.055827
-31.12	0.0859781	0.0728	0.148844	0.203532	0.229289	0.018107	0.246989	0.156291	0.144328	0.256999	0.0127359	0.128459	0.221476	0.245524	-0.0472006
-31.02	0.0826009	0.0694	0.145467	0.207967	0.225911	0.0147298	0.243612	0.157552	0.140951	0.253621	0.0116781	0.125081	0.218099	0.242147	-0.0420328
-30.92	0.0841471	0.0889079	0.147013	0.209513	0.227458	0.016276	0.245158	0.160685	0.142497	0.266886	0.0194498	0.126628	0.219645	0.261637	-0.0388999
-30.82	0.0893961	0.0746257	0.154582	0.205363	0.223307	0.0121256	0.241007	0.156535	0.138346	0.25651	0.0168863	0.122477	0.215495	0.259074	-0.0430502
-30.72	0.0950928	0.0819092	0.150146	0.200928	0.226685	0.00769043	0.236572	0.163818	0.133911	0.250488	0.0124512	0.118042	0.21106	0.264038	-0.0474854
-30.62	0.0825602	0.078776	0.147013	0.209513	0.223551	0.00455724	0.233439	0.160685	0.130778	0.247355	0.00931798	0.114909	0.207926	0.271037	-0.0506186
-30.52	0.0773925	0.0759277	0.144165	0.206665	0.220703	0.00952141	0.230591	0.157837	0.12793	0.250732	0.00646966	0.118286	0.205078	0.268188	-0.0534669
-30.42	0.0659179	0.0722656	0.149902	0.193604	0.207642	0.0058593	0.226929	0.154175	0.135986	0.248657	0.00280754	0.116211	0.192017	0.276245	-0.0571291
-30.32	0.0698241	0.0855713	0.156128	0.187378	0.201416	0.00195302	0.230835	0.150269	0.120361	0.244751	-0.0128175	0.121704	0.185791	0.272339	-0.0610353
-30.22	0.0643717	0.0824382	0.141276	0.181925	0.189738	-0.00349935	0.237101	0.144816	0.136027	0.247111	-0.00887044	0.118571	0.188151	0.266886	-0.0664877
-30.12	0.0607096	0.0904948	0.135295	0.172038	0.184489	-0.00716153	0.233439	0.148966	0.122965	0.243449	0.00150546	0.124308	0.184489	0.263224	-0.0607505
-30.02	0.068522	0.0771891	0.131388	0.166545	0.180583	-0.0110678	0.229533	0.14506	0.130778	0.239543	-0.00240081	0.113322	0.174357	0.271037	-0.0623374
-29.92	0.0635986	0.0699463	0.138184	0.161621	0.175659	-0.00427248	0.224609	0.140137	0.125854	0.234619	-0.00732424	0.115478	0.167847	0.266113	-0.0672608
-29.82	0.0625406	0.0688884	0.137126	0.160563	0.174601	-0.00533048	0.231364	0.160197	0.124797	0.239054	-0.00838224	0.11674	0.178507	0.265055	-0.0683188
-29.72	0.067749	0.076416	0.132935	0.156372	0.17041	-0.00952148	0.227173	0.158325	0.120605	0.233276	-0.0125732	0.103149	0.164917	0.259277	-0.0607911
-29.62	0.0810139	0.0733236	0.131429	0.155599	0.167318	-0.012614	0.22408	0.155233	0.115926	0.237996	-0.0156658	0.118856	0.159505	0.263265	-0.0756024
-29.52	0.0701089	0.0686442	0.136882	0.1486	0.174357	-0.00325536	0.23112	0.150553	0.108927	0.223918	-0.0125327	0.116496	0.162638	0.263224	-0.0802819
-29.42	0.0620116	0.0683594	0.128784	0.140503	0.154541	-0.00976571	0.223022	0.142456	0.10083	0.205688	-0.02063	0.108398	0.154541	0.252808	-0.0626222
-29.32	0.0651448	0.06368	0.124105	0.145223	0.156087	-0.00505	0.230062	0.137777	0.107869	0.208822	-0.0190838	0.0943196	0.16158	0.248128	-0.0657146
-29.22	0.0599365	0.0584717	0.118896	0.142334	0.152466	0.00378	0.224854	0.132568	0.102661	0.203613	-0.0227051	0.086792	0.156372	0.236694	-0.0709229
-29.12	0.0664469	0.0532633	0.121501	0.144938	0.141032	-0.00142	0.219645	0.129679	0.0974528	0.192179	-0.0279135	0.0815836	0.151164	0.237712	-0.0761313
-29.02	0.0633138	0.0501302	0.118368	0.141805	0.148031	-0.00456	0.216512	0.124227	0.0880941	0.17806	-0.0193	0.086263	0.146444	0.234578	-0.0792644
-28.92	0.0625406	0.0493571	0.117594	0.141032	0.147257	0.00638821	0.215739	0.131266	0.085734	0.174967	-0.0107	0.0854898	0.148844	0.245524	-0.0800377
-28.82	0.0552571	0.0420736	0.12203	0.124349	0.147786	-0.000895204	0.20223	0.123983	0.0784505	0.179403	-0.0157	0.0782064	0.139974	0.228841	-0.087321
-28.72	0.0541992	0.0410156	0.120972	0.120972	0.146729	-0.00195313	0.197998	0.116699	0.0773926	0.178345	-0.0167	0.0771484	0.129517	0.225464	-0.088379
-28.62	0.051595	0.0384115	0.118368	0.108968	0.134725	-0.00455738	0.193075	0.124227	0.0865072	0.166341	-0.0193	0.0745442	0.136312	0.22286	-0.0698651
-28.52	0.0524089	0.0337321	0.125407	0.101969	0.127726	-0.00142409	0.188395	0.119548	0.0896403	0.159342	-0.0161946	0.0815837	0.131632	0.21818	-0.0722248
-28.42	0.0679931	0.0368652	0.12854	0.105103	0.130859	0.0111083	0.182129	0.122681	0.0927734	0.170288	-0.0130616	0.0847167	0.136353	0.229126	-0.0612795
-28.32	0.0638428	0.0311279	0.122803	0.0993652	0.125122	0.00769043	0.167847	0.124756	0.0870361	0.158325	-0.0125732	0.0789795	0.129028	0.235107	-0.0670166
-28.22	0.0638428	0.0311279	0.122803	0.0931396	0.136841	0.0194092	0.16626	0.124756	0.0893555	0.168457	0.000732422	0.0789795	0.119629	0.235107	-0.0670166
-28.12	0.0617676	0.0290527	0.119141	0.0894775	0.125366	0.017334	0.164185	0.134399	0.0849609	0.156982	-0.0130615	0.0769043	0.126953	0.226807	-0.0573731
-28.02	0.0612385	0.0285238	0.125692	0.100667	0.122518	0.0246174	0.175374	0.13387	0.084432	0.171346	-0.00187188	0.0974934	0.126424	0.224691	-0.0579022
-27.92	0.0541992	0.0214844	0.111572	0.0936279	0.109253	0.0175781	0.168335	0.125244	0.0852051	0.157227	-0.00891113	0.083374	0.120972	0.217651	-0.058716
-27.82	0.0508219	0.0181071	0.105876	0.0902506	0.104289	0.0142008	0.164958	0.131266	0.0818278	0.163249	-0.0122884	0.0948893	0.116007	0.204875	-0.0605062
-27.72	0.0508219	0.0298258	0.105876	0.0902506	0.112101	0.0259196	0.155558	0.131266	0.0818278	0.163249	-0.0122884	0.0972087	0.106608	0.202555	-0.0605064
-27.62	0.0386147	0.0238444	0.111613	0.0826823	0.0967204	0.019938	0.156657	0.133097	0.0875651	0.151042	-0.01827	0.091227	0.0983073	0.196574	-0.0454
-27.52	0.0325928	0.0194092	0.11499	0.0759277	0.0837402	0.0155029	0.154541	0.128662	0.0831299	0.14502	-0.0227051	0.086792	0.0938721	0.185913	-0.0412598
-27.42	0.034668	0.0214844	0.117065	0.0780029	0.0842285	0.0175781	0.155029	0.142456	0.0930176	0.158813	-0.0206299	0.0888672	0.0959473	0.194214	-0.0297853
-27.32	0.0320637	0.0188802	0.114461	0.0753988	0.0816243	0.0227863	0.150106	0.139852	0.111532	0.156209	-0.0115154	0.0862629	0.0988363	0.18221	-0.0323895
-27.22	0.0398763	0.014974	0.110555	0.0714925	0.0894368	0.0188802	0.1462	0.135946	0.109945	0.160116	-0.0154216	0.0846761	0.0933431	0.187703	-0.0268962
-27.12	0.0297039	0.0236003	0.121501	0.0824381	0.076945	0.0181072	0.145426	0.135173	0.109172	0.159342	-0.0161945	0.0815838	0.09257	0.18693	-0.0136311
-27.02	0.0383301	0.0290527	0.124634	0.0855713	0.0800781	0.0212402	0.142334	0.150024	0.124023	0.153076	-0.0192871	0.0847168	0.0957031	0.190063	-0.010498
-26.92	0.0438232	0.032959	0.120728	0.081665	0.0667725	0.0290527	0.136841	0.153931	0.120117	0.158569	-0.0247803	0.088623	0.0917969	0.174438	-0.00500488
-26.82	0.036743	0.0235596	0.12854	0.081665	0.0761719	0.0196532	0.136841	0.153931	0.12793	0.166382	-0.0247804	0.0886229	0.0823975	0.176758	-0.00268567
-26.72	0.0312907	0.0181071	0.125407	0.0801188	0.0730387	0.0236003	0.145426	0.141398	0.124797	0.163249	-0.0279134	0.0854899	0.0847575	0.171305	0.00199391
-26.62	0.0456134	0.0207113	0.13973	0.0811361	0.0756429	0.0191241	0.148031	0.153402	0.139119	0.177572	-0.017497	0.0880938	0.0873616	0.167684	0.0108233
-26.52	0.0393473	0.014445	0.133464	0.0865885	0.0693766	0.0316569	0.141764	0.147135	0.131266	0.16508	-0.023763	0.0818278	0.0834147	0.159831	0.0061442
-26.42	0.0391032	0.00797526	0.133219	0.0863444	0.0808512	0.0337321	0.139933	0.148478	0.128703	0.161662	-0.0240072	0.0933024	0.0808512	0.171305	0.00590006
-26.32	0.039103	0.0181071	0.141032	0.0863444	0.0886637	0.0337319	0.137614	0.146891	0.128703	0.159342	-0.0240073	0.0933023	0.0808512	0.161906	0.0152993
-26.22	0.0351969	0.0142008	0.137126	0.0824381	0.0785319	0.0376383	0.127482	0.142985	0.136515	0.167155	-0.0279134	0.0972087	0.076945	0.15568	0.0137123
-26.12	0.0359699	0.00716145	0.130086	0.0871175	0.0605062	0.0305988	0.118856	0.135946	0.129476	0.160116	-0.0349529	0.0901691	0.06368	0.148641	0.00667303
-26.02	0.0323486	-0.00585938	0.126465	0.0834961	0.0545654	0.0386963	0.126953	0.144043	0.133667	0.156494	-0.0268555	0.0865479	0.0584717	0.146606	0.0209961
-25.92	0.0351969	-0.00533041	0.129313	0.076945	0.0574137	0.0415446	0.129801	0.146891	0.136515	0.153117	-0.0240072	0.101115	0.06132	0.147868	0.0254312
-25.82	0.0231931	-0.00793457	0.120483	0.0720215	0.048584	0.0389401	0.127197	0.144287	0.133911	0.148926	-0.0266116	0.0985104	0.0571289	0.145264	0.0228269
-25.72	0.0130615	-0.0157471	0.122803	0.064209	0.0391846	0.0311279	0.109985	0.144287	0.126099	0.148926	-0.0266113	0.0906982	0.0469971	0.137451	0.0150145
-25.62	0.00862624	-0.0201823	0.124593	0.0675863	0.0253499	0.0345051	0.111043	0.139852	0.133382	0.14681	-0.0310466	0.0885823	0.0425618	0.133016	0.0183919
-25.52	0.00708008	-0.013916	0.124634	0.0598145	0.0332031	0.032959	0.109497	0.150024	0.131836	0.142944	-0.0325928	0.0847168	0.0410156	0.133789	0.0168457
-25.42	-0.0061849	-0.0209554	0.111369	0.0511881	0.0261637	0.0165202	0.104777	0.142985	0.115397	0.135905	-0.0396322	0.0776774	0.0339762	0.12443	0.021525
-25.32	-0.00984698	-0.0113119	0.107707	0.049113	0.0240885	0.0121257	0.0941569	0.14091	0.104777	0.145548	-0.0299886	0.0756022	0.0436198	0.122355	0.0194499
-25.22	-0.0090739	-0.0105387	0.10848	0.0498861	0.0248616	0.0128988	0.105062	0.144002	0.111776	0.146322	-0.0292155	0.0841878	0.0381673	0.124715	0.0202229
-25.12	-0.0200196	-0.0230713	0.117065	0.0373535	0.029541	0.0214843	0.101929	0.13855	0.108643	0.143188	-0.0417481	0.0748291	0.0334473	0.110596	0.0249023
-25.02	-0.0301921	-0.0261637	0.116292	0.0342611	0.0193685	0.0207113	0.108968	0.145589	0.119588	0.142415	-0.0448405	0.0724691	0.0326741	0.101278	0.035848
-24.92	-0.0395508	-0.0316162	0.0998535	0.0389404	0.0100098	0.00195313	0.0925293	0.132324	0.112549	0.143188	-0.0518799	0.0654297	0.0256348	0.0926514	0.0288086
-24.82	-0.0325115	-0.0339762	0.0967611	0.0381673	0.00923665	0.0128987	0.09493	0.141683	0.111776	0.133016	-0.0526531	0.0763752	0.0248616	0.0824788	0.0374348
-24.72	-0.0351156	-0.0365804	0.0941569	0.0355631	0.0121256	0.0102946	0.0907389	0.139079	0.111491	0.128092	-0.0474447	0.052653	0.0222575	0.0775553	0.0488688
-24.62	-0.0345866	-0.0243327	0.102498	0.0360921	0.0110677	0.0108235	0.0912679	0.139608	0.109701	0.128621	-0.0469157	0.0625813	0.0345052	0.0686849	0.0493977
-24.52	-0.0356445	-0.0371094	0.10144	0.0256348	0.0100098	0.00817871	0.0808105	0.136963	0.116455	0.133057	-0.0479736	0.0631104	0.0240479	0.0653076	0.0561523
-24.42	-0.0264893	-0.0428467	0.105103	0.0269775	0.00427246	0.00952148	0.0899658	0.138306	0.113892	0.142944	-0.0325928	0.0651855	0.0253906	0.0627441	0.0598141
-24.32	-0.0369465	-0.0540365	0.107951	0.0181071	-0.00691732	-0.00557446	0.0810954	0.129435	0.0940348	0.134074	-0.0414631	0.0469158	0.0181071	0.0522868	0.0509441
-24.22	-0.0345866	-0.057902	0.100911	0.0142415	-0.0107829	0.00691731	0.0772298	0.12557	0.105794	0.127035	-0.0312907	0.0469564	0.0188802	0.0452474	0.0533042
-24.12	-0.0306803	-0.0555827	0.102498	0.0165609	-0.000651047	0.0108236	0.0701497	0.139608	0.109701	0.134115	-0.03361	0.044637	0.013387	0.0468343	0.0478109
-24.02	-0.0306803	-0.0555827	0.0962728	0.0165609	-0.000651047	0.0108236	0.0795491	0.130208	0.111287	0.132528	-0.0351969	0.0547689	0.0110677	0.0585531	0.0454915
-23.92	-0.0299072	-0.0548096	0.103271	0.017334	0.0118408	0.0115967	0.0803223	0.128662	0.110474	0.123901	-0.0344238	0.0461426	0.017334	0.0531006	0.0462643
-23.82	-0.0387775	-0.06368	0.094401	0.016276	-0.00642905	0.00272639	0.0652262	0.110392	0.101603	0.112712	-0.0432941	0.034953	-0.0025228	0.0426432	0.0311688
-23.72	-0.043986	-0.0594889	0.0985921	0.0110677	-0.0045573	-0.0024821	0.058431	0.106038	0.108114	0.11849	-0.0391032	0.0297445	-0.000651047	0.0374349	0.0259604
-23.62	-0.043457	-0.0566406	0.10144	0.0115967	-0.00170898	-0.00195309	0.05896	0.115112	0.108643	0.125977	-0.0362548	0.0302735	-0.00720215	0.0379639	0.0366211
-23.52	-0.0423991	-0.0555827	0.093099	0.00642903	0.000935867	-0.000895187	0.058431	0.11617	0.103475	0.134115	-0.0351969	0.0251058	-0.00846355	0.0327962	0.0282796
-23.42	-0.0478923	-0.0493571	0.0852865	0.0110677	-0.0139567	-0.0126139	0.0506185	0.110677	0.0963949	0.117635	-0.0406901	0.0180257	-0.0139567	0.0163167	0.0204671
-23.32	-0.0494387	-0.0509033	0.0775146	0.00952148	-0.00769043	-0.0157472	0.0428467	0.11145	0.0932617	0.11377	-0.0305178	0.0164793	-0.0155029	0.0202637	0.0126951
-23.22	-0.0658366	-0.0555827	0.0712484	0.00484212	-0.000651047	-0.0204264	0.0365804	0.104451	0.086263	0.114583	-0.0351969	0.0118001	-0.0201823	0.0155843	0.00642923
-23.12	-0.0606282	-0.0503744	0.0764567	0.0100505	0.00455729	-0.0246174	0.0535075	0.103434	0.0820719	0.118205	-0.0299885	0.0154216	-0.014974	0.0207926	0.0116375
-23.02	-0.0642497	-0.0571696	0.0790609	0.0126546	-0.00223796	-0.0243327	0.0561116	0.0950521	0.0878499	0.11141	-0.0273844	0.0157064	-0.0123698	0.0233968	0.00484212
-22.92	-0.0770671	-0.06132	0.0772298	0.00142415	-0.00638835	-0.0261637	0.0542806	0.0909017	0.084432	0.107259	-0.0229899	0.00764973	-0.0142009	0.0121663	0.000691824
-22.82	-0.0650633	-0.0587158	0.0915527	0.00170898	-0.00378418	-0.0235594	0.0474854	0.0872803	0.0948486	0.117676	-0.0250243	0.00866715	-0.0115967	0.0241699	0.00329605
-22.72	-0.0609131	-0.0545654	0.0863037	0.00585938	-0.00585938	-0.0194092	0.0430908	0.0898438	0.098999	0.121826	-0.0224609	0.0128174	-0.00744629	0.0283203	0.00744656
-22.62	-0.0538737	-0.0358073	0.0910238	0.0144857	-0.00980632	-0.0185953	0.0391439	0.0874837	0.106038	0.119466	-0.0154215	0.0221761	-0.000406906	0.0291341	0.0144857
-22.52	-0.0528158	-0.0409749	0.0920817	0.0139567	0.000651039	-0.0191244	0.0378825	0.0862223	0.0976969	0.111979	-0.0143636	0.00919596	0.000651039	0.0286051	0.0272624
-22.42	-0.0509847	-0.0407308	0.0876872	0.00638834	0.00248209	-0.0172933	0.0397135	0.0896403	0.108927	0.112223	-0.000813805	0.0227458	0.00248209	0.0304362	0.00797558
-22.32	-0.042684	-0.0340169	0.0850016	0.0123698	0.0107829	-0.00899263	0.0480143	0.0869548	0.111003	0.111125	0.00748686	0.0248208	0.0185954	0.038737	0.0139566
-22.22	-0.0517578	-0.0391846	0.0876465	0.00952148	0.0157471	-0.0118408	0.045166	0.0817871	0.106567	0.117676	0.00463867	0.0109863	0.00952148	0.0264893	0.0228272
-22.12	-0.0520424	-0.0378825	0.0749105	0.0108236	0.0170491	-0.0105385	0.0519613	0.0948079	0.107869	0.118978	-0.0034584	0.00996934	0.00142415	0.025472	0.0179039
-22.02	-0.0450033	-0.0370687	0.080363	0.017863	0.0240885	0.00431315	0.0574137	0.101847	0.105509	0.13383	0.00126139	0.0107829	0.00846354	0.0262858	0.0311686
-21.92	-0.0562337	-0.0404867	0.076945	0.0160319	0.0222575	0.00248209	0.0555827	0.0906169	0.113078	0.131999	0.00724284	0.00736491	0.014445	0.0345866	0.0293377
-21.82	-0.0444742	-0.0358073	0.079305	0.0207113	0.0269368	0.00716155	0.060262	0.0929769	0.117757	0.130452	0.0119223	0.00264495	0.0191243	0.0392659	0.0246176
-21.72	-0.0395508	-0.0308838	0.0819092	0.0233154	0.029541	0.0214844	0.0706787	0.101074	0.114136	0.143188	0.0145264	0.00292969	0.0123291	0.0496826	0.036621
-21.62	-0.0416259	-0.0352783	0.0704346	0.0212402	0.0274658	0.0194093	0.0686035	0.0974121	0.118286	0.131714	0.00622568	0.000854589	0.00170898	0.038208	0.034546
-21.52	-0.0390218	-0.0326742	0.0707194	0.0238444	0.03007	0.0220133	0.0618083	0.100016	0.12089	0.131999	0.00724284	-0.00594076	0.014445	0.0384928	0.0371501
-21.42	-0.0483805	-0.0342204	0.0730794	0.000447586	0.0207113	0.0126546	0.0501302	0.0890706	0.111532	0.124227	-0.00211589	-0.0176188	-0.00431316	0.0291341	0.0293783
-21.32	-0.0473631	-0.0332031	0.0678711	0.00769043	0.0334473	0.013672	0.0628662	0.081543	0.103149	0.135376	-0.0104979	-0.022827	-0.00561523	0.0239258	0.0288087
-21.22	-0.0531006	-0.029541	0.0699463	0.0113525	0.0371094	0.00793457	0.0665283	0.0836182	0.116211	0.129639	-0.00915527	-0.020752	-0.00195313	0.0166016	0.0441895
-21.12	-0.054647	-0.0381673	0.0824381	0.0121256	0.0378825	0.00638811	0.0751139	0.0843913	0.116984	0.128092	-0.00838239	-0.0293785	0.00663248	0.0267741	0.0355629
-21.02	-0.0606283	-0.0347494	0.0670573	-0.0110677	0.031901	0.000406899	0.0691325	0.0784098	0.111003	0.112712	-0.00264486	-0.0439046	0.000651039	0.0207926	0.0210368
-20.92	-0.0525716	-0.0384115	0.0610758	-0.0170492	0.0282389	0.00846354	0.0654704	0.0770671	0.101115	0.10673	-0.00630697	-0.0491536	-0.00301107	0.0187174	0.0157878
-20.82	-0.0512695	-0.0371094	0.0623779	-0.0157471	0.0279541	0.00976565	0.0722656	0.0698242	0.0914307	0.109619	-0.00500486	-0.0494385	-0.00793457	0.0090332	0.00769045
-20.72	-0.0507406	-0.0365804	0.0644938	-0.0152181	0.0183512	0.00406901	0.0712077	0.0671794	0.0802409	0.100749	-0.0224202	-0.0574544	-0.00899252	0.00724284	0.00748698
-20.62	-0.0507406	-0.0365804	0.0550944	-0.0152181	0.0199381	0.00248203	0.0618083	0.0586344	0.0779215	0.0991618	-0.0122885	-0.0590414	-0.00899252	-0.00215658	0.0176187
-20.52	-0.0525716	-0.0384115	0.0610758	-0.0264486	0.0165202	-0.00874837	0.0576579	0.0552165	0.0698649	0.0887858	-0.0141195	-0.0702718	-0.020223	-0.0125326	0.00638834
-20.42	-0.0348307	-0.0268962	0.0710042	-0.0188395	0.0170491	-0.00113933	0.0581868	0.0674642	0.0782064	0.108846	-0.00419109	-0.050944	-0.000895187	0.00752766	0.0139976
-20.32	-0.0286052	-0.0222575	0.0772298	-0.0126139	0.0209554	0.00508623	0.0620931	0.0713704	0.082845	0.105672	0.00203447	-0.050944	0.0053304	0.00435384	0.0202229
-20.22	-0.0371908	-0.03243	0.0670573	-0.0196126	0.0201823	0.00431315	0.0550944	0.0611979	0.073527	0.114299	-0.000325523	-0.0627035	0.00455729	-0.0049642	0.0217695
-20.12	-0.0215656	-0.0152181	0.0842692	-0.013387	0.0217692	0.00272642	0.0597331	0.068278	0.0703532	0.115885	0.00516783	-0.0666095	0.00297038	0.00126139	0.0272626
-20.02	-0.0260417	-0.0165202	0.0970052	-0.017863	0.0368245	0.0053304	0.0623372	0.0739339	0.0729574	0.109823	0.000691727	-0.064	-0.000651047	-0.00321452	0.0337728
-19.92	-0.0220947	-0.00012207	0.103271	-0.013916	0.0430908	0.00537109	0.0803223	0.0716553	0.0847168	0.11377	-0.00158691	-0.0522461	0.0157471	0.000732422	0.0384521
-19.82	-0.0241698	-0.00219727	0.0949707	-0.0222168	0.0410156	0.00170913	0.0782471	0.0679932	0.0810547	0.105469	-0.00524887	-0.0559081	0.00427246	-0.00134277	0.0269777
-19.72	-0.00854492	0.00012207	0.0878906	-0.0198975	0.0355225	0.00561523	0.0759277	0.0718994	0.0849609	0.106201	-0.00134277	-0.0614	0.00585938	0.00415039	0.0223391
-19.62	0.00419112	-0.00349935	0.0904948	-0.0243734	0.0381266	0.0105388	0.0854899	0.0674235	0.080485	0.108805	0.00358077	-0.065	0.0123698	0.00748698	0.0256755
-19.52	0.00524902	-0.00402832	0.0970459	-0.0256348	0.032959	0.0100098	0.0819092	0.0599365	0.0870361	0.100464	0.00695801	-0.0656	0.0118408	-0.000854492	0.0267334
-19.42	0.0201416	0.00146484	0.0915527	-0.0263672	0.0430908	0.0131836	0.0936279	0.0622559	0.0831299	0.103638	0.0101318	-0.0601	0.0290527	0.0140381	0.0322265
-19.32	0.0325928	0.00219727	0.0876465	-0.029541	0.0368652	0.00537108	0.092041	0.0583496	0.0792236	0.107544	0.0085449	-0.0710449	0.0180664	0.00622559	0.0306396
-19.22	0.0226644	0.00874837	0.0871175	-0.0316569	0.0347493	0.00325521	0.103231	0.0484212	0.0786947	0.105428	0.00179036	-0.0660807	0.0152181	-0.00528971	0.0207115
-19.12	0.0354818	0.0074056	0.0834554	-0.0282389	0.0310872	0.00899256	0.108968	0.0573324	0.0899251	0.111165	0.0059408	-0.066569	0.0209554	-0.00187175	0.0241293
-19.02	0.0375163	0.0142008	0.0762126	-0.0269369	0.0378825	0.0220133	0.100871	0.0570475	0.0802409	0.110881	0.0150553	-0.0762533	0.0238444	-0.000569664	0.0192057
-18.92	0.0344238	0.0134277	0.081665	-0.02771	0.02771	0.0290527	0.0977783	0.0562744	0.0771484	0.101563	0.00488281	-0.067627	0.0214844	-0.00292969	0.0168458
-18.82	0.0305175	0.0157471	0.0839844	-0.0253906	0.0332031	0.0219726	0.100098	0.0491943	0.0849609	0.102295	0.00488275	-0.0747071	0.0144043	-0.00292969	0.0308837
-18.72	0.0273844	0.0259196	0.0847575	-0.0308431	0.03007	0.0181071	0.0923258	0.0453288	0.0724284	0.100749	0.00333659	-0.0847982	0.00431315	0.00101725	0.0199383
-18.62	0.0305177	0.0134277	0.0855713	-0.0316162	0.0332031	0.0212403	0.0961914	0.0422363	0.0826416	0.0944824	0.00646983	-0.0832518	-0.00354004	0.00256348	0.0207521
-18.52	0.0333659	0.00297038	0.0884196	-0.0382	0.0360514	0.017863	0.0967204	0.0552165	0.0862223	0.0950114	0.00309245	-0.0725911	0.00870768	0.00541178	0.0236003
-18.42	0.0487467	0.00590006	0.0858561	-0.0368	0.0303141	0.0105387	0.0847575	0.0494792	0.0875651	0.0986735	0.00748698	-0.0783285	0.00297038	0.00907389	0.0288494
-18.32	0.0419514	0.00691732	0.0868734	-0.0404	0.030599	0.0108234	0.0834554	0.0318197	0.0839437	0.106771	-0.00394708	-0.0842693	-0.00297038	0.00227864	0.020467
-18.22	0.0359701	0.00325521	0.0832113	-0.0379	0.0269368	0.00716146	0.0703939	0.0171712	0.0692952	0.101522	-0.00528971	-0.0895182	-0.0176188	-0.00992839	0.0144858
-18.12	0.0396323	0.00923665	0.077474	-0.0436	0.0243734	0.0014243	0.0733236	0.0302327	0.0644124	0.0957845	-0.00394679	-0.0835366	-0.0225016	-0.00785319	0.00874852
-18.02	0.0373128	0.0108236	0.0790609	-0.0482585	0.0266927	0.00301107	0.0756429	0.0161947	0.0573324	0.0911458	-0.00626628	-0.0819499	-0.0201823	-0.0133464	0.0041097
-17.92	0.0515951	0.0266927	0.0808919	-0.0417887	0.0331624	0.0227865	0.0836995	0.0249837	0.0536702	0.0960286	0.000203449	-0.0801188	-0.0215	-0.00760905	0.00117998
-17.82	0.0508218	0.0259196	0.0691325	-0.0519613	0.0238444	0.0220132	0.0829264	0.0218913	0.056071	0.0929362	0.00174952	-0.0840659	-0.0324	-0.002889	-0.00191258
-17.72	0.0469157	0.0275065	0.0629069	-0.0464681	0.0183512	0.0118815	0.0696208	-0.00313314	0.0411784	0.0796305	-0.002889	-0.0902913	-0.0558675	-0.00838216	-0.0120442
-17.62	0.0513102	0.0279948	0.0555827	-0.0506185	0.0204264	0.0201823	0.0748698	0.00211588	0.0425212	0.0848796	-0.00240073	-0.0944417	-0.0459798	-0.00789388	-0.00923666
-17.52	0.0487467	0.0183512	0.0546061	-0.0524495	0.0201823	0.0199382	0.0636393	0.00028483	0.0312907	0.0830485	-0.0120443	-0.0939535	-0.0556234	-0.0199	-0.018
-17.42	0.0612386	0.0285238	0.0537923	-0.0610758	0.0232747	0.0113118	0.0699056	-0.000528973	0.0297445	0.0744222	-0.0135905	-0.104899	-0.0555827	-0.0276	-0.0282
-17.32	0.0576171	0.0405273	0.0563965	-0.0490723	0.0235596	0.0233153	0.0568848	-0.00646973	0.0167236	0.0684814	-0.0109864	-0.104614	-0.0545654	-0.0266	-0.028
-17.22	0.0518392	0.0402425	0.0443929	-0.0610758	0.0147298	0.0144857	0.0526937	0.00105794	0.021932	0.0548909	-0.00809733	-0.0994059	-0.0610758	-0.0292	-0.0306
-17.12	0.0469158	0.0282389	0.0511881	-0.0722249	0.00113932	0.0102947	0.0415446	-0.0109456	0.0037028	0.0515544	-0.0217	-0.108236	-0.0675863	-0.0412191	-0.0347
-17.02	0.0495199	0.0363363	0.0475667	-0.0806071	0.00374349	0.00349935	0.0425618	-0.0106608	0.00240071	0.0431722	-0.0214	-0.0954997	-0.0532633	-0.0471598	-0.0406901
-16.92	0.0594482	0.0407715	0.050415	-0.0847168	-0.000366211	0.00720215	0.0391846	-0.00463867	-0.00256348	0.0452881	-0.00915527	-0.0910645	-0.0488281	-0.0325928	-0.0378417
-16.82	0.0505371	0.0366211	0.0430908	-0.0858154	0.00012207	0.00769043	0.0490723	-0.0135	-0.0090332	0.0379639	-0.00708008	-0.0889893	-0.0467529	-0.039917	-0.045166
-16.72	0.0560303	0.0256348	0.0407715	-0.0881348	-0.00928	-0.00170898	0.0279541	-0.00415039	-0.02	0.0411377	-0.0133	-0.0866699	-0.0483398	-0.0422363	-0.047485
-16.62	0.066203	0.0452067	0.0447184	-0.0841878	-0.00765	0.0116376	0.0413005	-0.000203	-0.0184	0.0497233	-0.0024	-0.071004	-0.0404867	-0.0304769	-0.0318194
-16.52	0.063029	0.0420329	0.0493571	-0.0772298	-0.00301	0.00688	0.0459391	0.00444	-0.00594	0.0465495	0.00151	-0.0710042	-0.0342611	-0.0352376	-0.027181
-16.42	0.0662028	0.0413005	0.0516764	-0.0795492	-0.0124	0.016276	0.0365397	-0.00496	-0.00594	0.0653483	0.00151	-0.0725911	-0.0404867	-0.037557	-0.0271809
-16.32	0.0562744	0.0313721	0.0441895	-0.0769043	-0.0136719	0.00793	0.0290527	-0.00623	-0.0142822	0.0593262	0.00256	-0.0598145	-0.0410156	-0.0427246	-0.0355225
-16.22	0.0477295	0.0228271	0.0426025	-0.0784912	-0.0198975	-0.00061	0.0352783	-0.00623	-0.0228271	0.0570068	-0.00684	-0.052002	-0.0386963	-0.0537109	-0.0378418
-16.12	0.0549726	0.0339762	0.0420329	-0.0868734	-0.0204671	-0.00118	0.0268962	-0.0146077	-0.0210775	0.059611	-0.000325	-0.0509844	-0.0399984	-0.0432943	-0.0368243
-16.02	0.0646159	0.031901	0.0376383	-0.0795492	-0.0147298	0.00456	0.0436198	-0.0158284	-0.0160726	0.0559489	0.000773	-0.0413411	-0.0420736	-0.0453695	-0.0357259
-15.92	0.0690511	0.0363363	0.0420736	-0.0813395	-0.0102946	0.00899	0.0503744	-0.00284831	-0.00931803	0.0603841	0.0177	-0.0369059	-0.0376383	-0.0471598	-0.0305584
-15.82	0.0729574	0.0402425	0.0436605	-0.0962321	-0.0142008	-0.00113927	0.0464681	-0.016154	-0.0226237	0.0502523	0.0138	-0.0329996	-0.0399577	-0.0448405	-0.0344645
-15.72	0.0680339	0.035319	0.0339762	-0.0894369	-0.0191243	-0.00142415	0.0383708	-0.0233968	-0.0236409	0.0499674	0.00566	-0.0199788	-0.0402425	-0.0435384	-0.0425617
-15.62	0.0596519	0.0269368	0.0280355	-0.0930583	-0.0275065	0.00118026	0.03243	-0.0106608	-0.0210368	0.0431722	0.0138	-0.0173744	-0.0376383	-0.0386149	-0.0422768
-15.52	0.0661621	0.0249	0.032959	-0.0975342	-0.0233154	0.01	0.0490723	-0.0135498	-0.020752	0.0411377	0.0297	-0.0170898	-0.0405273	-0.0344238	-0.0419922
-15.42	0.0622966	0.0124	0.0298258	-0.1014	-0.0342611	0.0155	0.047526	-0.0174154	-0.0238851	0.0380046	0.021	-0.00850423	-0.0326742	-0.0281576	-0.0334067
-15.32	0.0524087	0.0181	0.0176	-0.0933431	-0.0464681	0.022	0.0438639	-0.0210775	-0.0431722	0.024943	0.0151	-0.0121665	-0.0363363	-0.0201009	-0.0464682
-15.22	0.0476888	0.015	0.0035	-0.0964762	-0.0511881	0.00948	0.0485433	-0.0124919	-0.0423991	0.0195	0.0174	-0.0168864	-0.045695	-0.0294596	-0.0519206
-15.12	0.0388184	0.0155	-0.0045166	-0.0865479	-0.0483398	0.0194	0.0396729	-0.0299072	-0.0301514	0.02	0.0164	-0.0186767	-0.0389404	-0.0305176	-0.0513916
-15.02	0.0308024	0.00663	-0.00557454	-0.093099	-0.0563558	0.0199	0.0378825	-0.0286458	-0.0296224	0.0111	0.0169	-0.0181478	-0.0384115	-0.0299886	-0.0430501
-14.92	0.0356852	0.0101	-0.0108236	-0.0834554	-0.0537923	0.0179	0.047526	-0.0268148	-0.0348714	0.013	0.0234	-0.0139974	-0.0319417	-0.0141195	-0.0482992
-14.82	0.0312908	0.00639	-0.0152181	-0.0855306	-0.0652669	0.022	0.0438639	-0.02889	-0.0454915	0.0164	0.019	-0.00435372	-0.0363363	-0.0177816	-0.0526936
-14.72	0.0360107	0.00012207	-0.0214844	-0.0823975	-0.0566406	0.0251	0.0454102	-0.0257568	-0.026001	0.0179	0.0221	-0.00744629	-0.0332031	-0.0169678	-0.0557862
-14.62	0.0320639	0.000935873	-0.0261637	-0.0730387	-0.0590006	0.0134	0.0407308	-0.0281169	-0.0267741	0.0156	0.0197	-0.00358059	-0.0355631	-0.0193278	-0.0597329
-14.52	0.0263	0.00301107	-0.0170085	-0.0693766	-0.0615641	0.0264	0.0443929	-0.0338542	-0.0215251	0.0192	0.0312093	8.13808e-05	-0.031901	-0.0218913	-0.056071
-14.42	0.036499	0.00378418	-0.0178223	-0.0686035	-0.0623779	0.0272	0.0389404	-0.0338135	-0.0317383	0.0278	0.0258	0.000854492	-0.0233154	-0.0109863	-0.0646973
-14.32	0.0346681	0.0137	-0.0407715	-0.0704346	-0.064209	0.0254	0.0261	-0.0372314	-0.0358887	0.026	0.0223	-0.0103758	-0.0251465	-0.0128174	-0.0688475
-14.22	0.0461426	0.0157	-0.0394287	-0.0550537	-0.0582275	0.0345459	0.0391846	-0.0335693	-0.0322266	0.0203	0.026	-0.0090332	-0.0214844	-0.0107422	-0.0651859
-14.12	0.0302736	0.00378	-0.0435791	-0.0646973	-0.0701904	0.031128	0.029541	-0.0408936	-0.036377	0.0020752	0.00696	-0.0186766	-0.0256348	-0.0227051	-0.0826415
-14.02	0.0224	0.000691732	-0.0420329	-0.0599772	-0.0670573	0.0249	0.0326742	-0.0400798	-0.0348307	0.0153	0.00777	-0.00382487	-0.0240885	-0.0195719	-0.071696
-13.92	0.0209	-0.00012207	-0.0412598	-0.060791	-0.0584717	0.0233	0.0318604	-0.0393066	-0.0356445	0.0161	0.00854	-0.00305176	-0.0327148	-0.0187988	-0.070923
-13.82	0.00704	-0.00455729	-0.0550944	-0.0652262	-0.0629069	0.0189	0.0251058	-0.0359294	-0.0423991	0.0117	0.00411	-0.00907375	-0.0394694	-0.0294596	-0.0815835
-13.72	0.00215658	-0.000895182	-0.0537516	-0.0615641	-0.0670573	0.0225	0.0287679	-0.0384928	-0.038737	0.00594	0.0133	-0.00773112	-0.0420329	-0.0250651	-0.0795083
-13.62	0.0162	0.00301107	-0.0420329	-0.0553385	-0.064738	0.0288	0.0443929	-0.0361735	-0.0348307	0.00752767	0.00618512	0.00789411	-0.0279948	-0.0234782	-0.0638832
-13.52	0.0222	0.00899251	-0.042277	-0.0516764	-0.0610758	0.0324	0.0503744	-0.0278727	-0.0382487	0.0213	0.0177	0.00764974	-0.0220133	-0.0268962	-0.057902
-13.42	0.019	-0.00354004	-0.0469971	-0.0469971	-0.0704346	0.0231	0.0472412	-0.0333252	-0.0499268	0.0182	0.0145	0.00292969	-0.0345459	-0.0245361	-0.0610352
-13.32	0.00834161	-0.00716146	-0.0365804	-0.0482992	-0.0733236	0.0202	0.0459391	-0.0346273	-0.041097	0.0106608	0.0132	0.00944025	-0.0303548	-0.0203451	-0.0623371
-13.22	0.00345866	-0.00349935	-0.0329183	-0.044637	-0.0673421	0.0317	0.0550944	-0.0293783	-0.0374349	0.012736	0.0169	0.0131022	-0.0360921	-0.0276693	-0.060262
-13.12	0.0104573	-0.00272624	-0.0415446	-0.0321452	-0.0688883	0.0324	0.0542806	-0.0301921	-0.0460612	0.0252	0.00826002	0.0256	-0.0376383	-0.0292155	-0.0618083
-13.02	0.0086263	-0.00223796	-0.045695	-0.0339762	-0.0707194	0.0423177	0.0430501	-0.0203044	-0.0502116	0.0234	0.0041097	0.0144	-0.0394694	-0.0255534	-0.0636393
-12.92	-0.000244141	-0.00402832	-0.0545654	-0.0318604	-0.076416	0.0311	0.0350342	-0.0291748	-0.0559082	0.0145	0.0164	0.0125732	-0.0272217	-0.0266113	-0.0513916
-12.82	0.0102133	-0.00138346	-0.0558268	-0.0323893	-0.076945	0.0228	0.0423177	-0.0304362	-0.0486247	0.013265	0.0111899	0.00740571	-0.0323893	-0.0255534	-0.0503336
-12.72	0.00683594	-0.00012207	-0.0592041	-0.029541	-0.0740967	0.0170898	0.0358	-0.0275879	-0.0457764	0.0161133	0.0124512	0.0204	-0.0311279	-0.0148926	-0.0537107
-12.62	0.0104572	0.00508627	-0.0555827	-0.0243327	-0.0571696	0.0207111	0.0387	-0.0145671	-0.040568	0.0268	0.0176594	0.0256	-0.035319	-0.0190837	-0.0500897
-12.52	-0.00284831	0.00349935	-0.0516764	-0.0165202	-0.0704753	0.016805	0.0347	-0.0184733	-0.0421549	0.0213	0.0121663	0.0201	-0.0415446	-0.0253092	-0.0539958
-12.42	0.000813803	-0.00455729	-0.0668131	-0.0222575	-0.0785319	0.0134	0.0228	-0.0242106	-0.0502116	0.0061849	-0.00211588	0.0120443	-0.0472819	-0.0310465	-0.0597329
-12.32	-0.000976542	0.00146484	-0.0646973	-0.0272217	-0.0662842	0.015503	0.0374	-0.0142822	-0.0457764	0.00830078	0.000732442	0.0164795	-0.0412598	-0.0328369	-0.0646972
-12.22	-0.0020345	0.000406902	-0.0524495	-0.0172933	-0.0719808	0.0160319	0.0379	-0.0153402	-0.051473	-0.00056966	-0.00813802	0.0107829	-0.0423177	-0.0338949	-0.0586751
-12.12	0.00655131	0.00118001	-0.057902	-0.0165202	-0.082194	0.0246	0.0464681	-0.0239665	-0.0522868	-0.00211588	-0.00968404	0.00996928	-0.0415446	-0.021403	-0.0579018
-12.02	0.00236003	-0.00301107	-0.0542806	-0.0113118	-0.079305	0.0236003	0.0423	-0.00935872	-0.0486654	0.00309245	-0.00447591	0.0151774	-0.0457357	-0.0161947	-0.0526937
-11.92	-0.000488281	0.00585938	-0.0548096	-0.0212402	-0.0681152	0.012085	0.0394	-0.0114746	-0.0515137	-0.00366211	0.000488281	0.0169678	-0.0368652	-0.0183105	-0.0532228
-11.82	-0.00463884	-0.0045166	-0.05896	-0.0198975	-0.0722656	0.00561506	0.0353	-0.0179443	-0.0501709	-0.00939941	-0.0146486	0.0104979	-0.05896	-0.0247803	-0.0635988
-11.72	-0.00675456	-0.0105387	-0.0516764	-0.0305583	-0.0829264	0.00118001	0.0246	-0.0286051	-0.056193	-0.00602213	-0.021403	-0.00333659	-0.0532633	-0.0386149	-0.0579019
-11.62	-0.00594082	-0.0074056	-0.0579427	-0.029012	-0.0735677	0.00431308	0.0167643	-0.0153402	-0.0530599	-0.002889	-0.0182699	-0.00093594	-0.0595296	-0.0378011	-0.0547689
-11.52	-0.00618489	0.0024821	-0.0620931	-0.0191243	-0.0753988	0.00480143	0.0126139	-0.0265706	-0.0548909	-0.0141195	-0.0216878	-0.00435384	-0.06368	-0.0458577	-0.0565999
-11.42	-0.00569661	0.00297038	-0.0600179	-0.0264486	-0.0733236	0.00455729	0.00528971	-0.0268148	-0.0504964	-0.0143636	-0.021932	-0.00227864	-0.0616048	-0.0453695	-0.0545246
-11.32	-0.00203435	0.00431315	-0.0485433	-0.0251058	-0.0696615	0.00199397	0.000406902	-0.0293783	-0.0491536	-0.0169271	-0.0127765	-0.0080158	-0.0579427	-0.0417074	-0.04305
-11.22	-0.00752767	0.00199382	-0.044637	-0.0196126	-0.0751546	0.00431315	0.014445	-0.0270589	-0.0468343	-0.0146077	-0.0104574	-0.0126546	-0.0524495	-0.0378011	-0.0391438
-11.12	-0.00907369	0.0128988	-0.0438639	-0.0204264	-0.0649821	-0.00431295	0.00581869	-0.0278727	-0.0546061	-0.023234	-0.0190835	-0.0134682	-0.0532633	-0.0253092	-0.0383706
-11.02	-0.0100911	0.0259196	-0.0448812	-0.00349935	-0.0597738	-0.00142415	0.0024821	-0.0249837	-0.0509847	-0.0086263	-0.0224202	-0.00594075	-0.0574544	-0.0295003	-0.0331624
-10.92	-0.00333659	0.0131429	-0.0498454	-0.016276	-0.0725505	-0.00480143	-0.00248209	-0.0345866	-0.0426432	-0.0120036	-0.0273844	-0.0116374	-0.063151	-0.0351969	-0.0342204
-10.82	-0.00309258	0.0110677	-0.0472819	-0.0183512	-0.0668131	0.00325508	-0.0116374	-0.0453288	-0.0423991	-0.017985	-0.0271404	-0.0176189	-0.0629069	-0.0411784	-0.0362957
-10.72	-0.00646973	-0.00170898	-0.0529785	-0.0217285	-0.0584717	-0.00634766	-0.00793457	-0.0510254	-0.0379639	-0.0229492	-0.0305176	-0.022583	-0.0639648	-0.0461426	-0.0396727
-10.62	-0.0117187	-0.00610352	-0.0410156	-0.0159912	-0.0605469	-0.00378414	-0.0108643	-0.0351563	-0.0338135	-0.0109863	-0.0240478	-0.027832	-0.0621338	-0.0341797	-0.0355224
-10.52	-0.00516764	-0.00663248	-0.0399577	-0.0259196	-0.0610758	-0.0121256	-0.0121256	-0.0403239	-0.0421549	-0.0193278	-0.0253092	-0.0290934	-0.0610758	-0.0331217	-0.0344645
-10.42	-0.0129395	-0.000366211	-0.0336914	-0.0219727	-0.0548096	0.00354004	-0.012085	-0.0356445	-0.038208	-0.0153809	-0.019043	-0.0228271	-0.0548096	-0.0245361	-0.0281982
-10.32	-0.012451	0.0134277	-0.0394287	-0.0198975	-0.0449219	0.00561544	-0.0115967	-0.0429688	-0.0423584	-0.0133057	-0.0231932	-0.0269773	-0.0527344	-0.0247803	-0.0261228
-10.22	-0.0163981	0.0188802	-0.0339762	-0.0238444	-0.0277506	0.00484212	-0.0155436	-0.0398356	-0.0267741	-0.0156657	-0.0193278	-0.023112	-0.0472819	-0.0193278	-0.0206704
-10.12	-0.0150554	0.0108236	-0.0365397	-0.0287272	-0.0217692	0.00691723	-0.0142008	-0.0361735	-0.023112	-0.0120036	-0.0156658	-0.0288494	-0.0381266	-0.0218913	-0.0170086
-10.02	-0.0268148	-0.000935871	-0.0404867	-0.0326742	-0.0264486	0.00455729	-0.0165609	-0.0385335	-0.0348714	-0.0143636	-0.0274251	-0.0335286	-0.0420736	-0.0258382	-0.00996907
-9.92	-0.0246989	-0.00504557	-0.0360514	-0.0165202	-0.0337321	-0.000406899	-0.0183512	-0.0340983	-0.0327555	-0.0193278	-0.0315348	-0.0290934	-0.0376383	-0.0308024	-0.00321447
-9.82	-0.0296223	0.00638835	-0.0441488	-0.0152181	-0.0207113	-0.00142407	-0.0186361	-0.0249837	-0.0298665	-0.0203451	-0.041219	-0.0371907	-0.0363363	-0.0318197	-0.0113118
-9.72	-0.0291341	-0.000935867	-0.0443929	-0.0225423	-0.0248616	-0.00557454	-0.0259603	-0.0323079	-0.0293783	-0.0182699	-0.0414632	-0.0296224	-0.0436605	-0.03597	-0.0115557
-9.62	-0.0145263	0.00354004	-0.0469971	-0.0180664	-0.0196533	-0.00976557	-0.0214844	-0.027832	-0.022583	-0.0114746	-0.0346679	-0.0290527	-0.0313721	-0.0401611	-0.00476068
-9.52	-0.0129801	0.00508627	-0.0399577	-0.0165202	-0.0102946	-0.0082194	-0.0293376	-0.0145671	-0.00931803	-0.00834147	-0.0253092	-0.0290934	-0.0298258	-0.0409342	-0.00321452
-9.42	-0.010376	0.00769043	-0.0435791	-0.0123291	-0.00769043	-0.00793457	-0.0290527	-0.0119629	-0.00671387	-0.00732422	-0.0321045	-0.0147705	-0.0334473	-0.0305176	-0.000610225
-9.32	-0.00699867	0.00484212	-0.0417887	0.00118002	-0.0137126	-0.00455727	-0.031901	-0.0148112	-0.012736	-0.0133464	-0.0310465	-0.0113932	-0.0199381	-0.0271403	0.00276695
-9.22	-0.0158691	0.00219727	-0.029541	-0.00769043	-0.00610352	-0.00244141	-0.0251465	-0.0158691	-0.0145264	-0.00341797	-0.0367432	-0.0186768	-0.0194092	-0.0360107	0.0032959
-9.12	-0.0126952	-0.00012207	-0.029541	-0.0100098	-0.0209961	-0.0118407	-0.0423584	-0.0174561	-0.00280762	-0.00964355	-0.0266112	-0.0225829	-0.0194092	-0.0266113	0.00329604
-9.02	-0.0106201	0.00354004	-0.0258789	-0.000854492	-0.0196533	-0.00976563	-0.0332031	-0.0223389	0.000854492	-0.00756836	-0.0229492	-0.0189209	-0.00793457	-0.0291748	0.0186768
-8.92	-0.009847	-0.00191243	-0.0251058	0.00614421	-0.0188802	-0.0175374	-0.0386556	-0.0114339	4.06951e-05	0.00101726	-0.0143636	-0.0275472	-0.00716145	-0.0299886	0.0194498
-8.82	-0.0145673	0.00508627	-0.0376383	-0.00638834	-0.0142008	-0.0222577	-0.0316569	-0.0028483	-0.0116374	-0.00211588	-0.017497	-0.0212812	-0.019694	-0.0331217	0.024129
-8.72	-0.0233968	-0.0108236	-0.0386556	-0.00349934	-0.00899251	-0.0287679	-0.0498861	-0.0304769	-0.00801595	-0.0180257	-0.0216878	-0.0340169	-0.0285238	-0.0279134	0.0176186
-8.62	-0.0161131	-0.00817871	-0.0430908	-0.00012207	-0.0134277	-0.0426023	-0.052002	-0.0255127	-0.0124512	-0.0310059	-0.0284422	-0.0494383	-0.0212402	-0.0245361	0.0131838
-8.52	-0.0166016	-0.00952148	-0.0318604	-0.000610352	-0.00769043	-0.0274658	-0.048584	-0.026001	-0.00830078	-0.0268555	-0.0227051	-0.0343018	-0.0155029	-0.0281982	0.0189209
-8.42	-0.0148112	-0.00846354	-0.03007	-0.0082194	-0.00272623	-0.0240885	-0.0514323	-0.0163981	-0.00724284	-0.0234782	-0.0193278	-0.0309245	-0.0105387	-0.0271403	0.0340171
-8.32	-0.0197755	0.00378418	-0.0256348	0.00561523	0.00012207	-0.025879	-0.0603027	-0.0213623	-0.0090332	-0.0284424	-0.0133058	-0.032715	-0.0170898	-0.0109863	0.038452
-8.22	-0.025472	-0.00899251	-0.029012	0.00223796	-0.000935867	-0.03243	-0.0730794	-0.0270589	-0.0139974	-0.034139	-0.0182699	-0.0470784	-0.0227865	-0.0205892	0.035075
-8.12	-0.0160726	0.00431316	-0.0345052	0.00614421	0.000651047	-0.0308431	-0.0714925	-0.0325521	0.00162761	-0.0302327	-0.0120442	-0.0454915	-0.0188802	-0.0104574	0.0295817
-8.02	-0.0168864	-0.00113932	-0.0360514	0.00533041	0.00923666	-0.03007	-0.0801188	-0.0223796	0.00240072	-0.0356852	-0.0135905	-0.0447184	-0.0181071	-0.00968424	0.0280355
-7.92	-0.0168864	-0.00272623	-0.0360514	0.00301107	0.00923666	-0.03007	-0.0824381	-0.0145671	0.00240072	-0.0255534	-0.0198161	-0.0541178	-0.0181071	-0.0190837	0.0280356
-7.82	-0.0163983	-0.000651039	-0.0222575	0.00508627	0.016805	-0.0225018	-0.0865885	-0.0124919	0.002889	-0.0234782	-0.019328	-0.0543622	-0.0137126	-0.00760905	0.0183917
-7.72	-0.0239258	-0.0152588	-0.0274658	0.00537109	0.0100098	-0.0292969	-0.081665	-0.012207	0.00708008	-0.0286865	-0.0339355	-0.0579834	-0.0212402	-0.00500488	0.0249024
-7.62	-0.0213215	-0.014974	-0.0248616	0.00638835	0.00321452	-0.0188801	-0.0790609	-0.0111898	0.00968425	-0.0354818	-0.0336506	-0.056966	-0.0170491	-0.0086263	0.0275067
-7.52	-0.0176595	-0.0175374	-0.0211995	0.00846355	0.0123698	-0.0246175	-0.0871175	-0.00752766	0.00712077	-0.034139	-0.0299886	-0.053304	-0.014974	0.00516765	0.0311686
-7.42	-0.0194906	-0.0209554	-0.0292562	-0.00191243	0.0105387	-0.0170491	-0.0889486	-0.0187581	0.0037028	-0.0453695	-0.0318197	-0.0645345	-0.016805	-0.00606282	0.0231123
-7.32	-0.0205488	-0.0126139	-0.0225016	0.0165609	0.0110677	-0.00870799	-0.0688883	-0.012736	0.0104574	-0.0315348	-0.0414228	-0.0467939	0.00325521	-4.06876e-05	0.0298662
-7.22	-0.0309652	-0.0183919	-0.0110677	-0.0126546	-0.00642903	-0.0262044	-0.0887044	-0.0270589	4.06951e-05	-0.0458577	-0.039388	-0.0611165	-0.0142415	-0.000325516	0.0295819
-7.12	-0.0408118	-0.0282389	-0.00687663	0.000935875	-0.00455729	-0.0165198	-0.0845133	-0.0244548	-0.00358073	-0.0432536	-0.0469153	-0.0506995	-0.0123698	0.0155843	0.0337732
-7.02	-0.0314534	-0.0172933	-0.0170491	0.0118815	-0.0053304	0.00614421	-0.0907796	-0.0135091	0.00736491	-0.0401204	-0.03597	-0.0397542	-0.0131429	0.0320231	0.0369059
-6.92	-0.0220947	-0.0274658	-0.00610352	0.00170898	-0.00378418	0.0131836	-0.0977783	-0.0135498	0.00891113	-0.0385742	-0.0321045	-0.0476074	-0.00610352	0.0397949	0.0267332
-6.82	-0.0338133	-0.0375977	-0.00219727	-0.00842285	-0.0334473	0.00769065	-0.0837402	-0.00805664	-0.0012207	-0.0518799	-0.0500486	-0.042114	-0.0115967	0.0358887	0.013428
-6.72	-0.0397949	-0.0334473	-0.00427246	-0.012085	-0.0292969	-0.00769043	-0.0874023	-0.00231934	0.0107422	-0.0484619	-0.0325928	-0.0426025	0.0136719	0.041626	0.0168458
-6.62	-0.0384926	-0.0493571	0.0243734	-0.0123698	0.00325521	-0.014933	-0.0884196	-0.00101725	0.0143636	-0.0393473	-0.0195717	-0.0210365	0.046224	0.0530599	0.018148
-6.52	-0.000488281	-0.0371094	0.0561523	0.0233154	0.0178223	0.00976563	-0.0566406	0.0307617	0.0187988	-0.0325928	-0.0144043	0.0107422	0.0631104	0.0692139	0.0444336
-6.42	-0.0163981	-0.0201823	0.0714925	0.0402425	0.0152181	0.014974	-0.064738	0.0539144	0.0240072	-0.0156657	-0.0115153	-0.00126139	0.0777181	0.0744222	0.0613601
-6.32	-0.00256395	-0.0235596	0.0665283	0.0563965	0.0313721	0.021728	-0.0697021	0.0294189	0.019043	-0.0174561	-0.0133061	0.000854015	0.09	0.0710449	0.0595698
-6.22	-0.0134684	0.00301107	0.0595296	0.0712	0.029012	0.0264486	-0.0532633	0.034139	0.023763	-0.000284828	0.00386556	0.0211995	0.0970052	0.0664	0.0767
-6.12	0.0047194	0.0016683	0.0988363	0.0653	0.0464681	0.028279	-0.0569255	0.0421956	0.0255941	0.0194906	0.0431715	0.0276686	0.110555	0.065	0.0847975
-6.02	-0.000732422	-0.0045166	0.0917969	0.06604	0.0621338	0.0212402	-0.0568848	0.0367	0.0498	0.0202637	0.0361	0.0300293	0.123047	0.0650635	0.106689
-5.92	0.025	-0.0217285	0.0855713	0.0722656	0.0527344	0.0157	-0.0662842	0.110962	0.0326	0.00231934	0.057251	0.0245	0.146484	0.0611572	0.132445
-5.82	0.0143622	-0.00663	0.0436605	0.0733236	0.0365804	-0.00273	-0.0488688	0.0768636	0.0703939	-0.00212	0.0606269	-0.00175	0.149862	0.0450033	0.113972
-5.72	0.00939941	-0.0209961	-0.00585938	0.0371094	0.0144043	-0.00769043	-0.0991211	0.0507813	0.020874	-0.0758057	0.0478516	-0.0184326	0.143311	0.00878906	0.128539
-5.62	-0.0343	-0.0357666	0.15979	-0.000366211	0.0839844	-0.00610173	-0.153809	0.15625	0.0263672	-0.0601807	0.105715	-0.0582258	0.275391	-0.0114746	0.153566
-5.52	0.112549	0.0681152	-0.043335	-0.043335	0.150391	-0.0467529	0.0704346	-0.0297	0.184937	-0.0852051	0.229126	0.365967	0.115234	-0.0654297	0.118408
-5.42	0.350301	0.235555	0.454549	0.138143	0.643636	-0.170695	0.0777181	0.208089	0.471151	0.212728	0.408284	0.285726	0.167074	0.0606282	0.406926
-5.32	0.100295	-0.105876	0.42098	0.0928548	0.550618	-0.208177	0.0910237	0.114339	0.248494	0.0877278	0.14656	0.349807	0.173299	0.166097	0.107741
-5.22	-0.0666504	0.0662842	0.68689	0.49939	0.691528	-0.00012207	0.431885	0.448975	0.309692	0.180176	-0.0305176	0.102417	0.265747	0.412476	0.190801
-5.12	-0.0955361	-0.0188802	0.439982	0.443888	0.555583	0.0576621	0.427165	0.393473	0.370646	0.229411	-0.0664834	0.118819	0.382121	0.356974	0.113448
-5.02	-0.00956219	0.0866292	0.472005	0.444661	0.548543	0.000691712	0.395955	0.387288	0.390951	0.241903	0.00386554	0.193075	0.33138	0.277303	0.157186
-4.92	-0.0171713	0.0806071	0.457438	0.437907	0.510539	0.00248206	0.411051	0.420329	0.40446	0.23588	0.0072428	0.167521	0.315226	0.304118	0.169965
-4.82	-0.029659	0.0883789	0.455078	0.40979	0.539429	0.0118449	0.445435	0.441406	0.391968	0.285889	-0.0286824	0.128422	0.283936	0.293945	0.120732
-4.72	0.0195719	0.0962321	0.498088	0.457438	0.594157	0.0126139	0.493083	0.469523	0.423258	0.311686	-0.00996912	0.106608	0.285563	0.310343	0.109786
-4.62	0.0505787	0.0959879	0.506388	0.506388	0.623576	0.0155445	0.542033	0.480265	0.452677	0.342692	0.00699955	0.225872	0.283732	0.309367	0.087688
-4.52	0.0453287	0.131388	0.49882	0.469157	0.575358	0.0165201	0.504801	0.53361	0.46696	0.368693	0.00174963	0.181559	0.258952	0.335368	0.0738932
-4.42	0.0333659	0.0826823	0.510295	0.506388	0.614176	0.016276	0.539714	0.506755	0.505778	0.38798	-0.0180257	0.101603	0.239176	0.337443	0.0259259
-4.32	0.0516415	0.0814209	0.587158	0.609009	0.751953	0.0150204	0.686035	0.567993	0.591187	0.476563	-0.0505313	0.187872	0.275391	0.383789	0.040289
-4.22	0.123739	0.102743	0.667074	0.678792	0.85848	0.00740559	0.784749	0.572957	0.675863	0.474447	-0.0174967	0.146688	0.319417	0.462972	0.0788173
-4.12	0.0872801	0.248291	0.642334	0.625122	0.800903	0.019409	0.722534	0.456787	0.680786	0.480957	0.0241698	0.542236	0.441528	0.451538	-0.00292985
-4.02	0.385946	0.358724	0.68868	0.670736	0.724569	0.124349	0.687581	0.673421	0.713826	0.486654	0.111898	0.765951	0.677694	0.394735	0.123861
-3.92	0.302938	0.517049	0.766561	0.579061	0.671224	0.00142413	0.540487	0.538045	0.544881	0.384115	0.144491	0.062307	0.901693	0.613241	-0.059993
-3.82	0.695812	1.8116	1.49154	0.284505	0.339193	0.104504	0.277181	0.565389	0.867513	0.460653	0.146008	0.707267	2.45406	0.830404	0.145397
-3.72	1.11511	4.08167	1.91785	-0.96106	-1.20093	0.0386963	-1.07776	0.284668	1.40784	0.365845	0.380127	-0.048319	5.35999	1.995	0.559905
-3.62	1.49982	6.47904	1.60746	-3.27926	-3.25899	0.221009	-3.44674	-0.139852	1.80058	-0.0359702	0.706239	0.021968	0.123001	0.172563	-0.016802
-3.52	2.03341	8.24752	0.657186	-6.0225	-6.02568	0.694417	-6.04545	-0.848674	1.86519	-0.505778	0.892171	-0.005083	0.21859	0.00164	0.152716
-3.42	2.36385	9.52413	-1.31938	-8.39909	-8.54203	1.4858	-8.53532	-1.09867	1.69564	-0.582317	0.038464	-0.034217	0.048911	0.08493	0.024691
-3.32	2.71983	10.0858	-3.40613	-10.4788	-10.3413	2.27073	-9.86499	-1.59558	1.7417	-0.806519	0.151284	0.15302	0.706842	0.107355	-0.03681
-3.22	2.62606	10.3043	-5.60868	-12.1868	-11.8212	3.3293	-10.7801	-1.80595	1.39534	-0.761517	0.358612	0.400027	0.869345	0.254701	-0.047216
-3.12	2.7855	10.4577	-7.58659	-13.5147	-12.4108	4.34886	-11.0197	-1.82524	1.54097	-0.34013	0.47109	0.360174	0.59281	0.006581	-0.011702
-3.02	3.00887	10.5949	-9.26493	-14.3736	-13.0509	5.43245	-11.159	-1.88334	1.69771	-0.0701103	0.65772	0.306282	0.788002	-0.027533	-0.00114
-2.92	3.24951	10.8051	-10.7986	-14.9923	-13.2517	6.26599	-10.7434	-1.42786	1.90393	0.457275	0.630182	-0.049302	0.631077	0.05792	-0.032713
-2.82	3.35095	10.6863	-12.0345	-15.5525	-13.3962	7.05883	-10.5559	-1.17159	2.31181	0.895546	0.089513	-0.04367	0.002473	-0.039915	0.215704
-2.72	3.6615	10.6772	-13.235	-15.885	-13.396	7.98425	-10.1892	-0.968994	2.5542	1.22156	0.155667	0.562101	0.879093	0.207718	0.187401
-2.62	3.82465	10.8569	-14.3171	-16.3053	-13.2093	8.49115	-9.8853	-0.592449	3.04488	1.94271	0.496028	0.364216	0.370942	0.073144	0.104026
-2.52	3.69275	11.0663	-15.1647	-16.5553	-13.1093	9.18347	-9.35095	-0.511963	3.60107	2.22156	0.882947	-0.029871	-0.017919	0.131005	0.447007
-2.42	4.0557	11.0887	-15.972	-16.9173	-12.9642	9.98319	-8.92074	0.0940323	3.93754	2.98539	0.746309	0.178211	-0.016287	-0.021005	0.144268
-2.32	3.94895	11.0593	-16.7374	-17.1069	-12.7256	10.2896	-8.66887	0.377884	4.29878	3.3708	0.839721	0.741092	0.337519	0.214444	0.283611
-2.22	4.22449	11.1855	-17.2618	-17.0173	-12.4033	11.084	-8.1012	0.677612	5.08911	4.02209	-0.005173	-0.042905	0.277199	0.312984	0.328117
-2.12	4.15441	11.0913	-17.9545	-17.1709	-12.2233	11.5303	-7.66655	1.10445	5.27376	4.6075	0.210001	0.009607	-0.050021	0.005716	0.124579
-2.02	4.13126	11.3205	-18.4543	-17.0113	-11.9152	11.9712	-7.27023	1.41874	5.88102	4.86405	-0.030259	0.001205	0.400886	0.40141	0.26761
-1.92	4.54561	11.4605	-18.9814	-17.1103	-11.6158	12.5543	-6.78947	1.94014	6.50008	5.49007	0.220014	0.14671	0.580734	0.221436	0.483701
-1.82	4.43096	11.5577	-19.403	-17.2115	-11.3381	13.1889	-6.34778	2.35132	7.01123	6.16064	0.05712	-0.011276	0.053701	0.04288	0.75381
-1.72	4.78755	11.7048	-19.6895	-17.077	-10.934	13.7165	-5.78191	2.94612	7.70918	6.82808	1.55465	0.09145	0.10508	0.700072	-0.023741
-1.62	4.81716	11.915	-19.9097	-17.0379	-10.4207	14.3954	-5.39055	3.45857	8.30916	7.50154	2.31687	1.71651	0.111261	-0.006092	0.893167
-1.52	5.00732	12.0723	-20.2072	-16.9282	-10.2126	14.6871	-4.85974	3.71204	8.91724	8.30176	3.05513	4.66017	0.715444	0.661701	0.871312
-1.42	5.03703	12.1957	-20.458	-16.8587	-9.9017	15.198	-4.44576	4.08695	9.36723	8.66508	3.92552	8.4873	0.08831	-0.04579	-0.020601
-1.32	5.08357	12.3165	-20.809	-16.7972	-9.52307	15.8532	-4.04443	4.6344	9.90686	9.22107	4.83406	11.8571	0.177329	0.314056	0.680992
-1.22	5.26074	12.5796	-20.96	-16.6295	-9.02173	16.2046	-3.56494	4.98804	10.6238	9.93567	5.79346	14.3126	-0.009531	0.8905	0.006391
-1.12	5.38253	12.7795	-21.1265	-16.4608	-8.65381	16.6678	-3.0658	5.32556	11.3823	10.6903	6.79638	15.7517	0.04238	-0.027321	-0.041912
-1.02	5.46675	12.9309	-21.2103	-16.2782	-8.21733	17.1652	-2.6082	5.7159	11.8985	11.2752	7.85852	16.5693	0.355922	0.337117	-0.014875
-0.920002	5.53385	13.0473	-21.3845	-16.1986	-7.99386	18.0587	-2.24496	6.09794	12.4945	11.8291	8.90766	17.0725	0.777102	0.387943	-0.036579
-0.82	5.7352	13.3376	-21.4691	-16.0691	-7.6051	18.8225	-1.77722	6.62341	12.96	12.4343	9.86633	17.9413	0.580231	-0.046207	0.33873
-0.720001	5.82841	13.5121	-21.6142	-15.9017	-7.31966	19.365	-1.49728	7.04325	13.4727	13.0417	10.873	18.51	0.611021	0.04611	0.729472
-0.619999	5.92946	13.7054	-21.685	-15.8256	-6.9194	20.6493	-1.16891	7.47086	14.0894	13.638	11.0403	19.3467	-0.031806	-0.008235	-0.0504
-0.52	6.0719	13.9142	-21.6785	-15.5863	-6.45044	21.4624	-0.682739	7.89453	14.6709	14.307	11.9764	20.1536	0.589127	0.148904	0.20431
-0.420002	6.13053	14.0439	-21.8394	-15.4215	-6.15353	21.7124	-0.239708	8.31486	15.1701	14.8257	13.0552	21.036	8.52226	3.75102	1.59943
-0.32	6.24168	14.3105	-21.8595	-15.1853	-5.76965	22.5574	0.207397	8.75964	15.7626	15.4901	14.0116	22.0078	10.8353	5.9023	4.1213
-0.220001	6.34611	14.422	-21.8606	-15.0371	-5.39803	21.441	0.632118	9.24845	16.3107	16.0288	15.0736	23.2415	13.2884	8.77571	8.5241
-0.119999	6.73862	14.6934	-21.9572	-14.8212	-4.96106	16.2731	1.23474	9.86206	16.8766	16.6705	16.1293	24.449	15.34	12.1156	14.1358
-0.0200005	7.10685	14.9186	-21.8225	-14.6436	-4.50533	10.2665	1.75687	10.3139	17.8745	17.1755	17.028	25.5344	16.8725	15.8481	20.5122
0.079998	6.9482	15.0952	-22.1913	-14.9023	-4.60307	6.11987	1.97798	10.2904	18.0893	17.724	18.2033	26.8998	18.8822	20.2093	27.9359
0.18	6.63782	15.1074	-22.9681	-15.1517	-4.79163	3.40914	1.73633	10.2526	18.1259	17.9752	19.2111	28.0195	20.8709	24.7888	36.1257
0.279999	6.38228	14.7238	-23.4197	-15.4446	-4.7603	1.68575	1.58467	10.3182	18.1173	18.1127	20.2247	29.4433	23.2499	29.7239	44.8646
0.380001	5.93262	14.3842	-23.7397	-15.2771	-4.75688	0.740517	1.51472	10.3342	17.6214	18.3818	21.1442	30.8381	25.6374	34.6809	53.9591
0.48	2.5518	10.4621	-26.1993	-16.3236	-7.74313	0.0958538	-1.00118	7.76664	10.2149	15.6573	22.1064	32.129	27.8931	40.0219	63.3094
0.579998	-4.27942	2.2981	-30.7142	-18.4321	-14.0212	-0.395184	-6.78088	0.929932	-0.854614	9.0127	23.1508	33.6823	30.2298	45.1054	73.0102
0.68	-8.17097	-3.3145	-31.2759	-19.133	-17.2533	-0.7917	-10.4043	-4.299	-6.90385	4.23531	24.1866	35.055	32.936	50.4819	82.6072
0.779999	-9.04968	-5.67151	-28.9626	-18.5822	-17.6322	-0.869629	-11.6918	-6.89343	-8.33984	2.5658	25.2481	36.5748	35.2975	55.8567	92.6014
0.880001	-8.80107	-6.41708	-25.966	-17.7496	-16.9809	-0.928549	-11.8475	-7.66634	-7.85409	2.37028	26.1224	38.0607	37.8704	61.3593	102.409
0.98	-8.17131	-6.42045	-23.2382	-16.7217	-16.1265	-0.950617	-11.5033	-7.71428	-6.84575	2.92708	27.1041	39.5831	40.6132	67.077	112.397
1.08	-7.57601	-6.20638	-20.8374	-15.6866	-15.3374	-1.27014	-10.9649	-7.51974	-5.68014	3.68253	28.0348	41.0454	43.1696	72.4179	122.284
1.18	-7.13547	-5.94023	-18.8337	-14.729	-14.429	-1.13264	-10.4074	-7.23722	-4.76249	4.41512	28.9601	42.5383	45.8816	78.0151	132.232
1.28	-6.59843	-5.7194	-17.2012	-13.891	-13.573	-1.09668	-9.74369	-6.67729	-4.00102	5.2585	29.9987	44.0975	48.7537	83.7075	142.033
1.38	-6.29646	-5.65816	-15.8829	-13.2891	-12.9065	-1.15218	-9.43563	-6.41073	-3.28975	5.95255	30.9604	45.6498	51.472	89.3109	151.742
1.48	-5.97986	-5.42981	-14.5858	-12.5764	-12.2186	-1.26331	-8.9884	-5.94556	-2.56604	6.8645	31.9325	47.2589	54.2753	95.065	161.612
1.58	-5.82393	-5.26058	-13.6744	-12.172	-11.8228	-1.08195	-8.54964	-5.57162	-2.05782	7.53459	32.8377	48.7029	56.923	100.607	171.178
1.68	-5.49835	-4.96631	-12.8113	-11.4824	-11.3629	-0.97902	-8.08582	-5.18677	-1.43457	8.18665	33.8888	50.304	59.7717	106.219	180.687
1.78	-5.42334	-4.80762	-12.0574	-11.0863	-10.9941	-0.909017	-7.7085	-5.01636	-0.861938	8.93201	35.121	51.9347	62.4897	111.787	189.981
1.88	-5.22566	-4.59436	-11.337	-10.7472	-10.6215	-0.912109	-7.4624	-4.68359	-0.301758	9.61487	36.003	53.4168	65.3496	117.155	199.077
1.98	-5.14136	-4.599	-10.9629	-10.3667	-10.3676	-0.997052	-7.10059	-4.29443	0.0755615	10.1469	36.4028	55.0599	68.1095	122.67	208.222
2.08	-5.0859	-4.5671	-10.6278	-10.0317	-10.1801	-1.15324	-6.82491	-4.10396	0.367716	10.6773	36.866	56.5402	70.9611	128.327	216.952
2.18	-5.02515	-4.50871	-10.1178	-9.56779	-9.79753	-0.927189	-6.45097	-3.69169	0.858114	11.1762	37.0602	58.0732	73.6475	133.746	225.61
2.28	-4.94218	-4.4163	-9.60893	-9.16752	-9.41447	-0.801636	-6.15385	-3.37345	1.28646	11.7484	34.2575	60.0579	76.321	138.984	233.824
2.38	-4.97682	-4.36503	-9.25614	-8.8936	-9.17411	-0.693604	-5.88139	-3.17997	1.57686	12.2231	28.0934	61.2282	79.1121	144.346	241.906
2.48	-4.8973	-4.3597	-8.98372	-8.64071	-9.00557	-0.682728	-5.71602	-3.00753	1.81486	12.7635	25.0096	61.9592	81.8662	149.777	249.748
2.58	-4.81226	-4.29724	-8.73767	-8.40405	-8.80176	-0.653035	-5.5199	-2.72937	2.16406	13.2737	25.0646	62.6091	84.6314	154.884	257.25
2.68	-4.74949	-4.31812	-8.50378	-8.17725	-8.59839	-0.559234	-5.29163	-2.45032	2.47534	13.7184	26.0428	61.6736	87.4066	160.104	264.625
2.78	-4.69548	-4.31657	-8.25688	-8.0319	-8.36711	-0.439982	-5.02665	-2.1995	2.75582	14.2138	27.1202	52.7959	90.2113	165.523	271.869
2.88	-4.607	-4.24679	-7.99642	-7.82381	-8.15279	-0.395223	-4.76473	-1.99447	3.07633	14.6562	28.1304	41.9631	93.0233	170.606	278.519
2.98	-4.55261	-4.14392	-7.8092	-7.60767	-7.9397	-0.325635	-4.61035	-1.75183	3.4823	15.1044	29.1304	38.1746	95.673	175.572	285.085
3.08	-4.48743	-4.10376	-7.5675	-7.40344	-7.73242	-0.224365	-4.48267	-1.54761	3.78809	15.5632	30.0002	39.3826	98.4163	180.715	291.169
3.18	-4.44603	-4.05225	-7.43237	-7.23474	-7.61841	-0.149571	-4.33118	-1.35938	4.03491	16.0023	30.6834	42.3547	100.982	185.742	297.573
3.28	-4.39998	-3.97408	-7.29488	-7.10506	-7.44881	-0.0805664	-4.13814	-1.15389	4.30607	16.5203	31.4624	45.4282	103.738	190.838	303.039
3.38	-4.37649	-3.9561	-7.14176	-6.98942	-7.32072	-0.0644124	-3.94828	-0.985148	4.53573	16.9961	32.2989	48.4134	106.111	195.454	308.148
3.48	-4.30021	-3.8798	-6.92961	-6.80851	-7.12406	-0.0323486	-3.73063	-0.801798	4.79171	17.474	33.158	51.1219	108.424	199.956	312.839
3.58	-4.24764	-3.82882	-6.73873	-6.64254	-6.98555	0.0194201	-3.53658	-0.671102	5.03337	17.9523	33.8424	53.5433	110.529	204.363	317.1
3.68	-4.23433	-3.78499	-6.5223	-6.50582	-6.85897	0.135824	-3.42879	-0.559407	5.30839	18.4156	34.3854	55.8468	109.637	205.272	317.762
3.78	-4.20959	-3.69702	-6.37183	-6.37183	-6.70068	0.19812	-3.27283	-0.398682	5.55811	18.8114	35.0455	57.9657	104.55	200.474	312.362
3.88	-4.14579	-3.67851	-6.25175	-6.23368	-6.55412	0.262939	-3.13322	-0.247355	5.77193	19.3042	35.608	59.8091	101.479	196.764	308.122
3.98	-4.07446	-3.70239	-6.15613	-6.11072	-6.41699	0.307007	-3.0072	-0.0408936	5.99255	19.7255	36.3203	61.5731	101.33	195.413	306.441
4.08	-4.0356	-3.69491	-6.03377	-6.02987	-6.34542	0.353198	-2.90975	0.197184	6.20866	20.1549	36.9995	63.2097	103.064	196.51	306.316
4.18	-4.01367	-3.65967	-5.95715	-5.94934	-6.26099	0.42924	-2.76672	0.369019	6.45093	20.5494	37.6476	64.9777	105.559	198.606	306.605
4.28	-3.98546	-3.62122	-5.9054	-5.87329	-6.15466	0.480428	-2.60571	0.519287	6.68225	20.9364	38.3122	66.4519	108.288	201.489	307.311
4.38	-3.93156	-3.57511	-5.80766	-5.74211	-6.04606	0.536011	-2.43461	0.69576	6.9432	21.3606	38.9559	68.0324	110.922	204.372	308.131
4.48	-3.93323	-3.53943	-5.72742	-5.67981	-5.96802	0.556112	-2.31604	0.859741	7.20325	21.7838	39.6039	69.5564	113.721	207.468	309.201
4.58	-3.90991	-3.53552	-5.66345	-5.59705	-5.86816	0.578619	-2.19177	1.02063	7.43909	22.1986	40.2398	71.0456	116.559	210.833	310.059
4.68	-3.84473	-3.50635	-5.60376	-5.51233	-5.78113	0.640747	-2.047	1.18494	7.64807	22.5928	40.8409	72.4477	119.318	214.526	311.048
4.78	-3.80159	-3.50142	-5.52779	-5.40511	-5.67232	0.666789	-1.9023	1.3477	7.88175	22.9983	41.4766	73.8678	122.051	217.729	311.79
4.88	-3.76607	-3.48873	-5.45247	-5.32821	-5.56807	0.722372	-1.76766	1.48771	8.12187	23.4089	42.1432	75.2217	124.766	221.076	312.704
4.98	-3.72209	-3.43449	-5.35612	-5.24906	-5.48112	0.750407	-1.59391	1.63411	8.37374	23.8341	42.808	76.5703	127.175	224.585	313.622
5.08	-3.71252	-3.41711	-5.2887	-5.18091	-5.39185	0.792403	-1.44995	1.7312	8.60754	24.2437	43.465	77.9578	129.843	227.868	314.247
5.18	-3.68852	-3.43608	-5.25297	-5.1342	-5.33427	0.858968	-1.36735	1.82711	8.7839	24.6482	44.1291	79.4081	132.301	231.064	314.877
5.28	-3.64111	-3.41992	-5.17664	-5.04309	-5.27124	0.919434	-1.27148	2.03552	9.02661	25.0714	44.8343	80.8274	134.712	234.035	315.427
5.38	-3.61951	-3.38818	-5.08167	-4.96448	-5.20276	0.946981	-1.19287	2.20471	9.28259	25.4679	45.4822	82.1886	137.249	237.116	315.898
5.48	-3.613	-3.39022	-5.0212	-4.92977	-5.17037	0.980347	-1.09884	2.33464	9.49613	25.8448	46.1072	83.4722	139.799	240.069	316.411
5.58	-3.58561	-3.35038	-4.9329	-4.86259	-5.07121	1.02902	-0.980875	2.5378	9.72115	26.2284	46.7882	84.8605	142.174	243.037	316.951
5.68	-3.57003	-3.316	-4.88289	-4.80013	-5.01497	1.09285	-0.919148	2.69792	9.95475	26.6042	47.438	86.2207	144.598	246.055	317.378
5.78	-3.57417	-3.29989	-4.8293	-4.74569	-4.9543	1.1392	-0.838948	2.77189	10.1834	26.9976	48.0664	87.604	146.918	248.697	317.754
5.88	-3.56303	-3.26762	-4.78605	-4.70402	-4.89237	1.22359	-0.751994	2.90023	10.4071	27.3697	48.7028	88.9644	149.156	251.453	318.046
5.98	-3.52051	-3.229	-4.69751	-4.64514	-4.81311	1.26351	-0.64624	3.0365	10.6456	27.7778	49.3763	90.2863	151.384	253.994	318.373
6.08	-3.48124	-3.25224	-4.62614	-4.60978	-4.76371	1.3267	-0.580363	3.19845	10.8756	28.1617	50.0359	91.611	153.677	256.453	318.738
6.18	-3.45251	-3.2251	-4.58105	-4.56311	-4.69202	1.3728	-0.493896	3.34119	11.0824	28.5685	50.7187	92.9295	156.042	258.931	319.057
6.28	-3.43436	-3.18583	-4.51835	-4.52616	-4.61918	1.39986	-0.41862	3.4836	11.3248	28.9476	51.3724	94.2306	158.365	261.428	319.386
6.38	-3.43302	-3.18058	-4.47953	-4.49748	-4.52409	1.43009	-0.330607	3.60836	11.5456	29.3138	52.0044	95.5147	160.638	263.75	319.576
6.48	-3.41012	-3.17721	-4.45821	-4.47384	-4.46834	1.47278	-0.238973	3.71171	11.7709	29.6968	52.6921	96.7968	162.897	265.942	319.836
6.58	-3.3632	-3.13578	-4.41361	-4.41911	-4.38713	1.5129	-0.139689	3.85628	11.9983	30.0891	53.3565	98.0844	165.222	268.089	320.068
6.68	-3.34135	-3.11235	-4.38395	-4.38236	-4.28471	1.54	-0.0647378	3.98287	12.2053	30.482	54.0121	99.379	167.481	270.112	320.255
6.78	-3.31404	-3.09908	-4.32613	-4.32381	-4.24251	1.54761	0.0415449	4.11174	12.41	30.8804	54.6906	100.654	169.675	272.124	320.519
6.88	-3.27808	-3.10376	-4.29724	-4.29175	-4.16052	1.54651	0.118896	4.25159	12.6006	31.2429	55.3337	101.924	171.913	273.987	320.764
6.98	-3.25334	-3.08842	-4.24748	-4.24516	-4.10221	1.56368	0.212362	4.37398	12.7738	31.6318	55.9657	103.177	174.108	275.824	320.985
7.08	-3.238	-3.06991	-4.19698	-4.17904	-4.05013	1.59986	0.300334	4.52372	12.9805	32.0057	56.6185	104.471	176.29	277.5	321.1
7.18	-3.21558	-3.03113	-4.15662	-4.12927	-3.97693	1.6228	0.400146	4.59924	13.1865	32.3835	57.2806	105.761	178.459	279.234	321.201
7.28	-3.19499	-3.0402	-4.12821	-4.07902	-3.91264	1.63737	0.507406	4.69637	13.3946	32.7511	57.8864	107.04	180.61	280.661	321.266
7.38	-3.20463	-3.06864	-4.11601	-4.05424	-3.89103	1.69987	0.575887	4.77816	13.581	33.1117	58.5474	108.304	182.684	282.234	321.429
7.48	-3.20728	-3.04932	-4.11157	-4.02563	-3.88892	1.7155	0.657715	4.88647	13.7449	33.481	59.1966	109.552	184.762	283.835	321.567
7.58	-3.20593	-3.03552	-4.08606	-4.00793	-3.84546	1.73816	0.733154	4.99402	13.9094	33.8401	59.8299	110.8	186.859	285.27	321.74
7.68	-3.19425	-3.00822	-4.05631	-3.98368	-3.81889	1.74438	0.803548	5.10421	14.0766	34.1682	60.4809	112.066	188.873	286.5	321.913
7.78	-3.18774	-3.00171	-4.03113	-3.94519	-3.79053	1.77332	0.871704	5.22864	14.298	34.5396	61.1383	113.293	190.9	287.754	322.068
7.88	-3.18665	-2.98499	-4.0105	-3.91052	-3.73865	1.78166	0.953247	5.33362	14.4951	34.9086	61.7932	114.549	192.927	288.988	322.203
7.98	-3.1877	-2.96029	-3.98189	-3.88265	-3.70223	1.79777	1.05925	5.46696	14.6855	35.2786	62.446	115.785	194.92	290.277	322.301
8.08	-3.17525	-2.95638	-3.95846	-3.85689	-3.65609	1.82512	1.13188	5.58097	14.9019	35.6669	63.0846	117.039	196.926	291.241	322.459
8.18	-3.17757	-2.95479	-3.95296	-3.8608	-3.61861	1.85042	1.19828	5.66227	15.1034	36.0107	63.7226	118.269	198.92	292.236	322.571
8.28	-3.17285	-2.92749	-3.91077	-3.84827	-3.57568	1.88167	1.27173	5.79822	15.269	36.3442	64.365	119.474	200.937	293.185	322.681
8.38	-3.18225	-2.89697	-3.90063	-3.83655	-3.53186	1.90141	1.33582	5.89819	15.4691	36.6919	65.0236	120.692	202.828	294.113	322.788
8.48	-3.16431	-2.84778	-3.89124	-3.79285	-3.48352	1.8936	1.39514	6.05054	15.6636	37.0497	65.6525	121.928	204.744	294.966	322.924
8.58	-3.14888	-2.84884	-3.89388	-3.78365	-3.4587	1.92672	1.44181	6.15263	15.8431	37.3838	66.2862	123.155	206.706	295.817	323.061
8.68	-3.11947	-2.80452	-3.86751	-3.7535	-3.38631	1.95199	1.50639	6.24845	16.049	37.725	66.8979	124.387	208.569	296.636	323.12
8.78	-3.07967	-2.79049	-3.82149	-3.71602	-3.32308	1.9965	1.56962	6.35783	16.242	38.0953	67.5078	125.603	210.437	297.368	323.212
8.88	-3.07548	-2.78239	-3.79618	-3.6829	-3.27665	2.01156	1.62618	6.48934	16.4321	38.4682	68.1598	126.824	212.273	298.11	323.267
8.98	-3.07389	-2.77226	-3.77043	-3.65165	-3.23844	2.05432	1.70431	6.57296	16.6462	38.801	68.7838	128.047	214.058	298.81	323.31
9.08	-3.05806	-2.77047	-3.76705	-3.62252	-3.20614	2.08919	1.73735	6.66459	16.8183	39.1575	69.4239	129.248	215.877	299.45	323.457
9.18	-3.03927	-2.77279	-3.75216	-3.62484	-3.17489	2.10848	1.78813	6.76615	16.998	39.4739	70.0338	130.448	217.66	300.093	323.59
9.28	-3.04215	-2.74906	-3.72306	-3.58476	-3.13005	2.11784	1.82198	6.88363	17.1662	39.8023	70.6476	131.656	219.441	300.704	323.635
9.38	-3.0247	-2.7371	-3.70085	-3.54228	-3.07511	2.13033	1.87618	6.97371	17.3563	40.1713	71.245	132.871	221.258	301.231	323.713
9.48	-3.02547	-2.74569	-3.67513	-3.50716	-3.04781	2.14233	1.96366	7.06901	17.529	40.5346	71.877	134.096	222.955	301.743	323.787
9.58	-3.03849	-2.7548	-3.66313	-3.47172	-3.00456	2.17826	2.01546	7.19039	17.7191	40.8966	72.5226	135.303	224.605	302.272	323.871
9.68	-3.01843	-2.74805	-3.63525	-3.41492	-2.94934	2.18477	2.0918	7.30969	17.8954	41.2557	73.1588	136.467	226.247	302.76	323.917
9.78	-3.01872	-2.76628	-3.63395	-3.38554	-2.94181	2.19804	2.16182	7.41329	18.0748	41.6156	73.8117	137.6	227.912	303.246	323.997
9.88	-3.01896	-2.76261	-3.62797	-3.35844	-2.90299	2.22306	2.2358	7.4974	18.2425	41.9646	74.4648	138.804	229.489	303.727	324.095
9.98	-3.01351	-2.7806	-3.6014	-3.34127	-2.87093	2.2332	2.30534	7.58415	18.4198	42.2841	75.1086	139.962	231.009	304.217	324.171
10.08	-3.02287	-2.78605	-3.5944	-3.3217	-2.8538	2.26237	2.35848	7.69039	18.5847	42.6153	75.7296	141.124	232.58	304.648	324.225
10.18	-3.03748	-2.78894	-3.5824	-3.30664	-2.81995	2.29887	2.4165	7.78125	18.7725	42.9476	76.3351	142.293	234.076	305.014	324.249
10.28	-3.04293	-2.78658	-3.58394	-3.27144	-2.79805	2.30741	2.46415	7.88127	18.9529	43.3	76.9484	143.474	235.676	305.404	324.312
10.38	-3.03483	-2.78788	-3.5634	-3.26261	-2.76652	2.3444	2.56136	7.9714	19.1071	43.6291	77.5693	144.632	237.176	305.761	324.352
10.48	-3.03878	-2.78084	-3.54464	-3.22042	-2.72359	2.35872	2.63627	8.06901	19.2875	43.9635	78.2143	145.781	238.523	306.162	324.39
10.58	-3.045	-2.76131	-3.52669	-3.18526	-2.68917	2.37642	2.69181	8.1956	19.4704	44.2979	78.8611	146.942	239.924	306.495	324.431
10.68	-3.02157	-2.74337	-3.51961	-3.16024	-2.67122	2.38273	2.76286	8.29325	19.6462	44.6401	79.4864	148.067	241.356	306.823	324.481
10.78	-3.02132	-2.73995	-3.49202	-3.12874	-2.63192	2.38578	2.81706	8.39433	19.8628	44.97	80.113	149.214	242.785	307.179	324.528
10.88	-3.03096	-2.73006	-3.472	-3.09151	-2.61654	2.40926	2.87382	8.4987	20.0446	45.3112	80.7187	150.341	244.207	307.433	324.554
10.98	-3.02938	-2.73787	-3.47274	-3.0837	-2.59932	2.44128	2.93241	8.60966	20.2032	45.6346	81.3062	151.478	245.565	307.675	324.582
11.08	-3.03072	-2.71346	-3.43892	-3.06551	-2.55929	2.45015	2.97953	8.72868	20.3691	45.995	81.9166	152.619	246.846	307.952	324.639
11.18	-3.03117	-2.71623	-3.44023	-3.05192	-2.51603	2.48792	3.05013	8.84298	20.5545	46.332	82.5388	153.754	248.167	308.207	324.695
11.28	-3.02836	-2.69621	-3.41313	-3.02873	-2.50688	2.51912	3.09359	8.9388	20.7269	46.6388	83.1833	154.883	249.46	308.42	324.739
11.38	-3.01192	-2.69075	-3.39827	-3.01546	-2.47408	2.54545	3.12956	9.03495	20.9198	46.9732	83.8086	155.984	250.702	308.662	324.78
11.48	-2.99788	-2.68062	-3.37642	-3.00301	-2.45614	2.58293	3.19206	9.14897	21.0839	47.3083	84.4231	157.095	251.965	308.902	324.842
11.58	-3.00334	-2.66886	-3.36235	-2.97953	-2.44364	2.61161	3.24593	9.24349	21.2581	47.6286	85.0369	158.202	253.102	309.12	324.867
11.68	-2.99084	-2.66418	-3.35144	-2.96863	-2.41235	2.61104	3.3186	9.34509	21.4253	47.9598	85.6445	159.265	254.233	309.324	324.922
11.78	-3.0109	-2.66703	-3.35893	-2.96208	-2.39494	2.62126	3.35872	9.42501	21.5975	48.2906	86.2616	160.387	255.344	309.523	324.924
11.88	-3.00281	-2.6582	-3.34229	-2.93835	-2.34778	2.64913	3.42383	9.51904	21.7391	48.637	86.8883	161.496	256.444	309.735	324.993
11.98	-3.00126	-2.64567	-3.34074	-2.92668	-2.32279	2.66703	3.46676	9.61593	21.9188	48.951	87.4971	162.581	257.53	309.926	325.072
12.08	-3.00387	-2.65767	-3.34493	-2.91366	-2.316	2.70976	3.5142	9.69218	22.0779	49.2687	88.0955	163.66	258.656	310.123	325.098
12.18	-2.99764	-2.65535	-3.33553	-2.89022	-2.27462	2.74312	3.57353	9.79301	22.2615	49.6007	88.6911	164.731	259.757	310.309	325.132
12.28	-2.98849	-2.66182	-3.32015	-2.87642	-2.2491	2.77409	3.62956	9.89665	22.4198	49.931	89.2832	165.796	260.769	310.488	325.179
12.38	-2.99296	-2.67253	-3.31132	-2.87773	-2.24259	2.79806	3.68136	9.96871	22.5803	50.2539	89.8786	166.829	261.755	310.66	325.216
12.48	-2.99215	-2.6733	-3.30269	-2.85116	-2.21993	2.81836	3.74699	10.0821	22.7365	50.5734	90.4817	167.909	262.761	310.838	325.232
12.58	-2.99235	-2.66886	-3.28263	-2.83573	-2.18266	2.85144	3.80611	10.1748	22.9238	50.8919	91.0992	168.96	263.715	311.002	325.286
12.68	-2.98775	-2.6595	-3.27486	-2.82174	-2.16866	2.8689	3.85221	10.2662	23.0933	51.2223	91.7067	170.012	264.715	311.158	325.364
12.78	-2.98641	-2.65352	-3.25557	-2.80245	-2.15792	2.88997	3.9207	10.3808	23.2813	51.5752	92.2763	171.058	265.645	311.327	325.39
12.88	-2.9882	-2.66313	-3.25505	-2.79411	-2.15116	2.91862	3.9681	10.4774	23.4397	51.8961	92.885	172.097	266.484	311.495	325.394
12.98	-2.97994	-2.64779	-3.2358	-2.78267	-2.1296	2.92932	4.02092	10.5771	23.6034	52.2419	93.4784	173.115	267.261	311.621	325.456
13.08	-2.97001	-2.63554	-3.22514	-2.76652	-2.09623	2.96081	4.09334	10.6667	23.7758	52.5799	94.0781	174.136	268.089	311.762	325.49
13.18	-2.96533	-2.63708	-3.21338	-2.74854	-2.08606	2.97489	4.1543	10.7925	23.9266	52.926	94.6851	175.144	268.886	311.909	325.531
13.28	-2.9502	-2.62671	-3.1897	-2.73657	-2.04285	2.99544	4.21082	10.8888	24.1183	53.2778	95.3062	176.152	269.634	312.04	325.535
13.38	-2.94373	-2.62561	-3.17224	-2.71912	-2.02539	3.01628	4.27747	10.9938	24.2725	53.6117	95.8874	177.17	270.422	312.165	325.541
13.48	-2.93901	-2.61003	-3.15898	-2.69413	-1.99259	3.04545	4.32979	11.0672	24.4482	53.9492	96.4633	178.174	271.196	312.266	325.582
13.58	-2.93148	-2.60482	-3.15218	-2.67562	-1.96859	3.06055	4.39909	11.1568	24.605	54.2896	97.0354	179.163	272.001	312.379	325.62
13.68	-2.9364	-2.59802	-3.13367	-2.6665	-1.94702	3.06966	4.43787	11.2456	24.7603	54.6025	97.6161	180.148	272.757	312.483	325.672
13.78	-2.92285	-2.59387	-3.11938	-2.64673	-1.91394	3.07906	4.47485	11.3357	24.9292	54.9318	98.1895	181.121	273.524	312.595	325.684
13.88	-2.91585	-2.5931	-3.11702	-2.62093	-1.89986	3.11446	4.53971	11.4107	25.1011	55.263	98.7455	182.077	274.189	312.693	325.665
13.98	-2.92106	-2.59281	-3.11601	-2.62382	-1.87931	3.12618	4.57357	11.4758	25.249	55.5836	99.326	183.009	274.87	312.802	325.645
14.08	-2.92135	-2.6025	-3.09749	-2.60848	-1.87642	3.16028	4.62016	11.5669	25.4198	55.863	99.9015	183.953	275.499	312.908	325.662
14.18	-2.91475	-2.58187	-3.07222	-2.59176	-1.85506	3.18217	4.68608	11.6797	25.585	56.1977	100.491	184.895	276.094	313.006	325.639
14.28	-2.90283	-2.57458	-3.07202	-2.58997	-1.84155	3.21004	4.72925	11.7456	25.7571	56.5127	101.056	185.829	276.691	313.103	325.669
14.38	-2.90702	-2.57646	-3.06132	-2.56913	-1.81291	3.22514	4.80636	11.843	25.917	56.8297	101.646	186.74	277.296	313.199	325.669
14.48	-2.90776	-2.56938	-3.05192	-2.57145	-1.79179	3.26107	4.8431	11.9344	26.0662	57.1484	102.245	187.683	277.896	313.286	325.661
14.58	-2.8903	-2.56364	-3.03837	-2.53837	-1.76029	3.29911	4.90975	12.0362	26.2485	57.4901	102.832	188.609	278.524	313.39	325.676
14.68	-2.89738	-2.55351	-3.02433	-2.53215	-1.75639	3.32227	4.941	12.101	26.4204	57.8049	103.431	189.535	279.118	313.513	325.752
14.78	-2.89526	-2.53345	-3.00977	-2.51599	-1.74182	3.33789	4.9884	12.193	26.599	58.1211	104.062	190.476	279.609	313.614	325.794
14.88	-2.889	-2.53426	-2.99019	-2.50741	-1.73165	3.34517	5.04936	12.2953	26.7771	58.4406	104.668	191.395	280.186	313.7	325.823
14.98	-2.87443	-2.52043	-2.99125	-2.48735	-1.69438	3.36157	5.09749	12.3896	26.9144	58.7481	105.276	192.32	280.583	313.778	325.864
15.08	-2.86873	-2.51156	-2.96993	-2.48555	-1.67696	3.39001	5.1298	12.4867	27.099	59.0555	105.905	193.247	281.182	313.862	325.908
15.18	-2.86088	-2.50456	-2.96989	-2.46598	-1.65275	3.42957	5.17904	12.6141	27.26	59.4117	106.506	194.137	281.637	313.938	325.935
15.28	-2.85726	-2.49935	-2.95296	-2.46236	-1.63582	3.44413	5.22563	12.6802	27.4143	59.738	107.043	195.038	282.075	314.015	325.957
15.38	-2.85754	-2.49963	-2.95325	-2.45166	-1.61499	3.47827	5.26599	12.769	27.5735	60.0588	107.628	195.944	282.571	314.086	325.99
15.48	-2.85828	-2.49255	-2.93604	-2.44226	-1.60559	3.49076	5.31445	12.8511	27.7313	60.387	108.179	196.823	282.983	314.132	325.999
15.58	-2.84086	-2.47514	-2.92253	-2.43034	-1.57646	3.51054	5.36312	12.9411	27.8949	60.6958	108.727	197.704	283.399	314.19	326.007
15.68	-2.83069	-2.46497	-2.91626	-2.41235	-1.55847	3.53084	5.41003	13.0349	28.0581	61.0223	109.302	198.575	283.807	314.26	326.016
15.78	-2.82495	-2.44751	-2.90894	-2.40271	-1.53162	3.55745	5.46106	13.1344	28.2256	61.3438	109.853	199.465	284.204	314.309	326.042
15.88	-2.82129	-2.43762	-2.89832	-2.39832	-1.5116	3.57772	5.51001	13.2263	28.3683	61.6724	110.383	200.343	284.614	314.349	326.056
15.98	-2.81844	-2.43319	-2.8868	-2.39229	-1.48922	3.60356	5.55192	13.3105	28.529	61.9932	110.946	201.184	285.003	314.425	326.086
16.08	-2.80701	-2.4397	-2.88086	-2.37146	-1.45898	3.6272	5.6134	13.4086	28.7123	62.296	111.538	202.05	285.38	314.479	326.103
16.18	-2.80855	-2.43892	-2.89022	-2.37227	-1.4543	3.63403	5.64543	13.4906	28.8748	62.5867	112.103	202.886	285.767	314.544	326.096
16.28	-2.80282	-2.44649	-2.87276	-2.35714	-1.44075	3.64803	5.69645	13.5839	29.0368	62.8916	112.667	203.707	286.146	314.597	326.105
16.38	-2.79814	-2.44413	-2.86418	-2.35246	-1.42826	3.66081	5.74959	13.669	29.1993	63.2127	113.229	204.525	286.539	314.651	326.138
16.48	-2.79814	-2.43864	-2.84623	-2.34306	-1.40483	3.68347	5.78084	13.7511	29.3852	63.5158	113.803	205.353	286.918	314.73	326.156
16.58	-2.79423	-2.43632	-2.84306	-2.33061	-1.40483	3.70585	5.85274	13.8136	29.5258	63.8377	114.347	206.187	287.225	314.782	326.172
16.68	-2.7911	-2.42147	-2.81807	-2.31649	-1.37203	3.71578	5.90116	13.8987	29.693	64.1729	114.906	206.991	287.536	314.856	326.202
16.78	-2.776	-2.41028	-2.80298	-2.29907	-1.34753	3.75273	5.9436	13.9982	29.8448	64.4966	115.459	207.783	287.87	314.93	326.202
16.88	-2.78174	-2.40271	-2.79773	-2.28918	-1.33215	3.77751	5.99646	14.0948	30.0009	64.7948	116.003	208.565	288.166	314.969	326.21
16.98	-2.76921	-2.38944	-2.78373	-2.28446	-1.3173	3.80037	6.05428	14.1495	30.1547	65.1073	116.551	209.358	288.469	315.036	326.224
17.08	-2.7557	-2.38607	-2.78267	-2.26937	-1.30379	3.81344	6.10453	14.2232	30.3128	65.4388	117.101	210.161	288.778	315.091	326.245
17.18	-2.75647	-2.39075	-2.78577	-2.2655	-1.28735	3.82825	6.15222	14.3005	30.4425	65.7544	117.643	210.933	289.057	315.139	326.243
17.28	-2.75753	-2.39022	-2.76497	-2.25167	-1.25875	3.85327	6.20585	14.4026	30.6032	66.0971	118.163	211.691	289.309	315.189	326.256
17.38	-2.757	-2.37956	-2.76286	-2.25114	-1.25431	3.88399	6.25008	14.4813	30.7623	66.3945	118.703	212.468	289.575	315.242	326.283
17.48	-2.74263	-2.37069	-2.76339	-2.23372	-1.23995	3.90479	6.2996	14.5885	30.9196	66.6862	119.269	213.217	289.85	315.296	326.266
17.58	-2.73433	-2.36861	-2.75509	-2.22066	-1.23165	3.92021	6.34465	14.6742	31.074	66.9875	119.819	213.963	290.096	315.346	326.255
17.68	-2.73564	-2.36601	-2.7415	-2.20951	-1.21501	3.94389	6.38399	14.7644	31.2149	67.2909	120.339	214.68	290.363	315.395	326.247
17.78	-2.74137	-2.36393	-2.73551	-2.20426	-1.20194	3.96704	6.44307	14.8508	31.3717	67.5999	120.88	215.428	290.619	315.473	326.253
17.88	-2.73511	-2.35767	-2.73242	-2.20117	-1.18713	3.98897	6.47668	14.9297	31.5146	67.8969	121.417	216.159	290.848	315.511	326.28
17.98	-2.71326	-2.34985	-2.71753	-2.18628	-1.16052	4.01941	6.52356	15.0266	31.6693	68.207	121.963	216.88	291.104	315.567	326.302
18.08	-2.72001	-2.35038	-2.72355	-2.1829	-1.14079	4.04989	6.56051	15.1222	31.811	68.5057	122.509	217.595	291.331	315.607	326.325
18.18	-2.71716	-2.34753	-2.7262	-2.17151	-1.13635	4.07121	6.604	15.2094	31.9717	68.7976	123.041	218.274	291.554	315.652	326.321
18.28	-2.72445	-2.347	-2.71077	-2.16781	-1.11471	4.09233	6.66471	15.3146	32.1152	69.0989	123.584	218.99	291.778	315.701	326.327
18.38	-2.72262	-2.33504	-2.70821	-2.17147	-1.09884	4.1202	6.71183	15.3578	32.2709	69.396	124.133	219.699	291.996	315.738	326.331
18.48	-2.71741	-2.33215	-2.70374	-2.16394	-1.07642	4.13293	6.77332	15.431	32.4214	69.7169	124.661	220.371	292.213	315.781	326.331
18.58	-2.72599	-2.32902	-2.7006	-2.16154	-1.07096	4.15743	6.80452	15.5013	32.555	69.9997	125.204	221.073	292.403	315.819	326.345
18.68	-2.71582	-2.33606	-2.6991	-2.15454	-1.06396	4.17074	6.83813	15.5756	32.7097	70.3013	125.749	221.754	292.617	315.897	326.351
18.78	-2.71427	-2.32511	-2.68266	-2.14909	-1.05143	4.19051	6.88582	15.6536	32.8675	70.5935	126.303	222.418	292.789	315.948	326.365
18.88	-2.7109	-2.32564	-2.66597	-2.13863	-1.03084	4.19307	6.9384	15.7367	33.0115	70.882	126.834	223.083	292.967	315.997	326.402
18.98	-2.70931	-2.30452	-2.66524	-2.13472	-1.01058	4.20923	6.97355	15.8086	33.1701	71.1945	127.362	223.716	293.148	316.077	326.412
19.08	-2.71195	-2.30717	-2.65922	-2.11943	-1.01396	4.21993	7.01388	15.8841	33.3363	71.4903	127.893	224.39	293.319	316.109	326.4
19.18	-2.71167	-2.30298	-2.6582	-2.11597	-0.992554	4.24365	7.06812	15.9648	33.4795	71.7836	128.412	225.037	293.499	316.168	326.412
19.28	-2.70048	-2.29569	-2.64775	-2.09623	-0.972819	4.26864	7.10897	16.0534	33.6313	72.0916	128.943	225.676	293.668	316.212	326.412
19.38	-2.70597	-2.29569	-2.64775	-2.08915	-0.95402	4.28764	7.14571	16.1128	33.7938	72.3924	129.463	226.292	293.825	316.273	326.443
19.48	-2.70256	-2.29936	-2.64128	-2.09049	-0.961588	4.28837	7.17562	16.2115	33.955	72.6989	129.979	226.9	293.987	316.318	326.459
19.58	-2.70231	-2.30534	-2.63786	-2.07536	-0.934	4.32231	7.2181	16.3055	34.1099	73.0101	130.502	227.499	294.14	316.368	326.472
19.68	-2.70569	-2.3009	-2.63269	-2.07019	-0.921753	4.32931	7.25452	16.3927	34.2761	73.3091	131.015	228.12	294.298	316.391	326.473
19.78	-2.7028	-2.29569	-2.63761	-2.0579	-0.911051	4.32536	7.28084	16.5066	34.4188	73.6049	131.531	228.737	294.451	316.424	326.477
19.88	-2.69788	-2.28369	-2.63733	-2.04907	-0.899902	4.35274	7.32019	16.5958	34.5792	73.9224	132.025	229.342	294.597	316.465	326.501
19.98	-2.69633	-2.27824	-2.63346	-2.04985	-0.874064	4.36943	7.35689	16.6724	34.7441	74.2497	132.531	229.922	294.77	316.511	326.506
20.08	-2.70308	-2.28658	-2.63082	-2.03084	-0.872273	4.39079	7.38761	16.7742	34.91	74.5422	133.046	230.546	294.937	316.543	326.501
20.18	-2.69527	-2.29598	-2.63167	-2.03634	-0.863729	4.39856	7.43522	16.8656	35.0669	74.8609	133.56	231.121	295.072	316.58	326.497
20.28	-2.69344	-2.28475	-2.62117	-2.01961	-0.841512	4.41288	7.50431	16.9518	35.2165	75.1924	134.075	231.696	295.195	316.613	326.485
20.38	-2.69816	-2.27848	-2.61418	-2.02201	-0.842326	4.42383	7.54647	17.0105	35.3751	75.4705	134.565	232.26	295.328	316.641	326.485
20.48	-2.70125	-2.29024	-2.60323	-2.01339	-0.836873	4.44755	7.5988	17.1018	35.5219	75.7377	135.069	232.828	295.46	316.679	326.467
20.58	-2.68876	-2.27384	-2.60795	-1.99699	-0.811076	4.46993	7.65194	17.187	35.6798	76.0448	135.586	233.394	295.589	316.713	326.458
20.68	-2.69002	-2.28292	-2.60763	-1.98263	-0.800618	4.49101	7.70146	17.256	35.8316	76.3489	136.076	233.975	295.747	316.768	326.463
20.78	-2.69137	-2.26705	-2.60274	-1.97774	-0.784017	4.4858	7.76493	17.3555	36.0021	76.6476	136.581	234.51	295.875	316.81	326.469
20.88	-2.69373	-2.26782	-2.60193	-1.96912	-0.78479	4.50509	7.81653	17.4219	36.1631	76.9265	137.057	235.03	295.984	316.834	326.48
20.98	-2.69503	-2.26522	-2.59774	-1.9681	-0.771199	4.51445	7.85661	17.4831	36.3079	77.1924	137.565	235.545	296.109	316.878	326.483
21.08	-2.69971	-2.25977	-2.59546	-1.96338	-0.768921	4.52987	7.90271	17.5698	36.4641	77.4557	138.049	236.034	296.225	316.913	326.479
21.18	-2.69783	-2.26107	-2.592	-1.95064	-0.745931	4.54622	7.94364	17.6443	36.6034	77.7349	138.533	236.525	296.361	316.94	326.464
21.28	-2.68876	-2.26444	-2.58842	-1.92741	-0.730631	4.57149	7.99801	17.7065	36.7891	78.008	139.008	237.035	296.48	316.969	326.462
21.38	-2.69893	-2.27462	-2.58761	-1.92672	-0.722005	4.58919	8.03788	17.7682	36.9532	78.3002	139.496	237.551	296.602	316.999	326.457
21.48	-2.70024	-2.26103	-2.57719	-1.92326	-0.709269	4.60583	8.07796	17.8857	37.1003	78.5935	139.984	238.044	296.695	317.033	326.467
21.58	-2.70439	-2.26444	-2.57279	-1.90873	-0.684489	4.62463	8.14571	17.9519	37.2368	78.8979	140.494	238.523	296.807	317.058	326.491
21.68	-2.70284	-2.27462	-2.57198	-1.90792	-0.668904	4.64909	8.1652	18.026	37.3844	79.1791	140.981	239.002	296.909	317.069	326.495
21.78	-2.70304	-2.27018	-2.56364	-1.90898	-0.641764	4.66524	8.19625	18.093	37.51	79.4586	141.473	239.483	296.985	317.082	326.484
21.88	-2.6945	-2.26078	-2.55192	-1.89958	-0.626994	4.68376	8.23446	18.1922	37.6513	79.7578	141.929	239.973	297.092	317.122	326.478
21.98	-2.69425	-2.25273	-2.54936	-1.8892	-0.61027	4.69543	8.27852	18.2846	37.8087	80.0393	142.424	240.463	297.204	317.162	326.47
22.08	-2.70231	-2.24833	-2.55583	-1.88786	-0.603556	4.72567	8.31649	18.3758	37.9498	80.3515	142.906	240.915	297.298	317.193	326.457
22.18	-2.69812	-2.25195	-2.54309	-1.8634	-0.58606	4.7358	8.35583	18.4526	38.1008	80.6643	143.386	241.363	297.378	317.22	326.451
22.28	-2.70593	-2.25269	-2.54309	-1.86023	-0.568115	4.74703	8.39417	18.5292	38.2352	80.9651	143.869	241.828	297.474	317.262	326.467
22.38	-2.7065	-2.24544	-2.5295	-1.85848	-0.542806	4.77201	8.43266	18.6294	38.373	81.2083	144.351	242.263	297.575	317.294	326.462
22.48	-2.70671	-2.24723	-2.52983	-1.85868	-0.535319	4.78398	8.45662	18.7042	38.5157	81.4705	144.818	242.732	297.677	317.316	326.468
22.58	-2.7109	-2.2452	-2.52535	-1.84884	-0.540242	4.78735	8.51029	18.7657	38.6404	81.7531	145.312	243.16	297.763	317.326	326.483
22.68	-2.70776	-2.24988	-2.51367	-1.84412	-0.525391	4.80872	8.55164	18.8594	38.8005	82.0304	145.768	243.594	297.849	317.342	326.467
22.78	-2.70805	-2.24931	-2.51237	-1.82328	-0.508463	4.83036	8.59286	18.9388	38.9355	82.3161	146.238	244.008	297.937	317.375	326.482
22.88	-2.71586	-2.24235	-2.5131	-1.81315	-0.496012	4.83972	8.63497	19.0318	39.0831	82.5958	146.729	244.436	298.024	317.394	326.486
22.98	-2.71476	-2.23966	-2.51054	-1.80815	-0.476115	4.86393	8.67672	19.1125	39.2264	82.8859	147.193	244.845	298.116	317.436	326.505
23.08	-2.70076	-2.22567	-2.50582	-1.79647	-0.459798	4.88009	8.71183	19.168	39.3787	83.1828	147.668	245.269	298.185	317.425	326.492
23.18	-2.70675	-2.22225	-2.49544	-1.78219	-0.448567	4.88086	8.77067	19.2471	39.5118	83.4447	148.139	245.689	298.282	317.434	326.523
23.28	-2.7135	-2.22668	-2.49829	-1.76855	-0.435059	4.90483	8.80688	19.3412	39.6472	83.7169	148.603	246.116	298.354	317.46	326.533
23.38	-2.71167	-2.21863	-2.50195	-1.74805	-0.413696	4.92281	8.84619	19.4359	39.7888	84.0125	149.053	246.478	298.415	317.465	326.528
23.48	-2.71895	-2.22432	-2.50142	-1.74752	-0.402181	4.9397	8.89128	19.4959	39.9191	84.3036	149.525	246.852	298.477	317.495	326.533
23.58	-2.72913	-2.21338	-2.50061	-1.73499	-0.38269	4.94857	8.92957	19.5756	40.0597	84.5747	149.994	247.215	298.543	317.493	326.544
23.68	-2.72994	-2.20406	-2.49752	-1.72408	-0.376424	4.97359	8.97013	19.6786	40.1995	84.8372	150.443	247.605	298.626	317.507	326.549
23.78	-2.73954	-2.20426	-2.4954	-1.71733	-0.371256	4.99284	9.00741	19.7566	40.3204	85.1034	150.908	247.967	298.706	317.518	326.568
23.88	-2.74109	-2.20667	-2.4884	-1.70789	-0.359497	5.00977	9.06055	19.844	40.4586	85.3854	151.35	248.338	298.788	317.532	326.549
23.98	-2.73592	-2.19906	-2.48397	-1.7004	-0.334798	5.02983	9.09855	19.9336	40.5951	85.6578	151.792	248.699	298.861	317.581	326.575
24.08	-2.73039	-2.19596	-2.48551	-1.67924	-0.321452	5.0345	9.14779	19.9969	40.7303	85.9234	152.231	249.062	298.922	317.581	326.557
24.18	-2.72131	-2.19543	-2.48816	-1.66785	-0.302246	5.05	9.1803	20.0942	40.869	86.1825	152.667	249.418	298.987	317.612	326.545
24.28	-2.72343	-2.19438	-2.47929	-1.66838	-0.302775	5.07829	9.21883	20.1844	40.9982	86.4625	153.115	249.772	299.059	317.625	326.564
24.38	-2.71867	-2.18034	-2.47221	-1.6425	-0.276896	5.09831	9.26266	20.2602	41.1412	86.7359	153.558	250.116	299.118	317.648	326.566
24.48	-2.72213	-2.18136	-2.46627	-1.64364	-0.270223	5.11344	9.29594	20.3193	41.2613	87.0231	154.011	250.442	299.214	317.674	326.564
24.58	-2.71375	-2.17542	-2.45874	-1.63525	-0.250122	5.12589	9.34961	20.412	41.425	87.2994	154.461	250.758	299.3	317.683	326.576
24.68	-2.71639	-2.18502	-2.45894	-1.6285	-0.244954	5.13086	9.36027	20.4961	41.5389	87.5789	154.901	251.091	299.377	317.698	326.588
24.78	-2.72026	-2.19047	-2.46208	-1.61442	-0.24882	5.15275	9.40011	20.5484	41.6685	87.8476	155.365	251.422	299.444	317.729	326.585
24.88	-2.71582	-2.17981	-2.46313	-1.60144	-0.23584	5.16915	9.4342	20.6224	41.8058	88.1294	155.799	251.742	299.521	317.724	326.584
24.98	-2.71248	-2.1733	-2.45821	-1.58004	-0.220662	5.18319	9.47904	20.7055	41.9389	88.3999	156.238	252.068	299.564	317.735	326.586
25.08	-2.71663	-2.16341	-2.45296	-1.57955	-0.207723	5.19389	9.52409	20.7912	42.094	88.677	156.692	252.392	299.639	317.762	326.583
25.18	-2.7054	-2.1545	-2.44881	-1.56832	-0.189412	5.20898	9.55949	20.8852	42.2413	88.95	157.134	252.69	299.694	317.783	326.587
25.28	-2.70858	-2.14364	-2.43868	-1.56368	-0.187947	5.23112	9.60868	20.9594	42.3716	89.2336	157.573	253.002	299.775	317.776	326.586
25.38	-2.71375	-2.1543	-2.44775	-1.55872	-0.17981	5.2439	9.64648	21.0237	42.5165	89.5104	158.006	253.314	299.832	317.788	326.582
25.48	-2.71456	-2.16524	-2.45089	-1.54854	-0.163411	5.27177	9.67692	21.0956	42.6758	89.7799	158.459	253.617	299.889	317.809	326.591
25.58	-2.70671	-2.15739	-2.43449	-1.53215	-0.156413	5.2845	9.71602	21.1909	42.8438	90.0549	158.869	253.931	299.932	317.84	326.606
25.68	-2.70048	-2.16056	-2.4329	-1.53056	-0.145426	5.29154	9.76131	21.2699	42.9845	90.3354	159.298	254.251	299.992	317.85	326.603
25.78	-2.69759	-2.15999	-2.43319	-1.52303	-0.136312	5.30977	9.80326	21.3406	43.1232	90.6086	159.722	254.511	300.044	317.865	326.605
25.88	-2.69348	-2.15271	-2.43921	-1.50793	-0.111084	5.31185	9.83862	21.4237	43.2805	90.8799	160.139	254.782	300.09	317.896	326.618
25.98	-2.69161	-2.15169	-2.42794	-1.50374	-0.110066	5.32202	9.86003	21.506	43.4355	91.1513	160.577	255.076	300.13	317.91	326.62
26.08	-2.68982	-2.15222	-2.43555	-1.49255	-0.0980225	5.34595	9.9126	21.5992	43.6022	91.4359	161.016	255.354	300.191	317.92	326.593
26.18	-2.67989	-2.14229	-2.42562	-1.48348	-0.0788164	5.36808	9.95378	21.6474	43.762	91.7028	161.439	255.612	300.251	317.931	326.614
26.28	-2.68827	-2.15068	-2.41679	-1.4644	-0.0769448	5.38375	9.98995	21.7094	43.9123	91.9625	161.862	255.89	300.296	317.956	326.619
26.38	-2.68355	-2.15218	-2.42696	-1.46602	-0.0730791	5.39335	10.0282	21.7781	44.0568	92.2336	162.296	256.166	300.347	317.963	326.619
26.48	-2.67155	-2.14494	-2.41728	-1.45634	-0.0422769	5.40535	10.091	21.8581	44.2188	92.4885	162.714	256.413	300.395	317.989	326.633
26.58	-2.66325	-2.15531	-2.4246	-1.45744	-0.0410562	5.41943	10.129	21.9156	44.3615	92.7304	163.102	256.666	300.453	318.013	326.632
26.68	-2.67102	-2.16235	-2.43005	-1.44958	-0.02771	5.44023	10.1892	21.9758	44.4896	93.0117	163.532	256.908	300.513	318.005	326.646
26.78	-2.6698	-2.15405	-2.42407	-1.4436	-0.0170898	5.44076	10.2311	22.0396	44.6222	93.2567	163.928	257.164	300.545	318.053	326.654
26.88	-2.66243	-2.15377	-2.42696	-1.43868	-0.00276661	5.44312	10.2767	22.1055	44.7599	93.532	164.33	257.434	300.577	318.074	326.649
26.98	-2.65934	-2.1436	-2.4152	-1.43315	0.0144858	5.45483	10.3134	22.1906	44.8944	93.7867	164.767	257.683	300.636	318.076	326.657
27.08	-2.65828	-2.14022	-2.42354	-1.42513	0.0240889	5.46029	10.3543	22.2503	45.0157	94.0564	165.15	257.918	300.676	318.085	326.652
27.18	-2.64787	-2.14701	-2.41313	-1.41935	0.025106	5.47514	10.3944	22.3248	45.1355	94.3083	165.546	258.141	300.723	318.113	326.678
27.28	-2.6416	-2.13525	-2.40063	-1.41785	0.0352783	5.49312	10.4296	22.4161	45.28	94.5724	165.954	258.375	300.777	318.127	326.68
27.38	-2.64974	-2.14962	-2.39779	-1.4095	0.0514326	5.51184	10.4894	22.4964	45.4086	94.8299	166.373	258.619	300.794	318.134	326.676
27.48	-2.64994	-2.15458	-2.40116	-1.39567	0.0566001	5.5155	10.5212	22.5656	45.5178	95.082	166.781	258.857	300.825	318.133	326.693
27.58	-2.64136	-2.16467	-2.39099	-1.39648	0.0761719	5.53605	10.5782	22.6367	45.6412	95.35	167.162	259.08	300.879	318.158	326.68
27.68	-2.63672	-2.16785	-2.39099	-1.38159	0.0917969	5.53373	10.6219	22.7203	45.7654	95.6179	167.567	259.304	300.909	318.166	326.68
27.78	-2.64445	-2.16862	-2.38236	-1.37773	0.108236	5.55457	10.6572	22.7954	45.8983	95.8781	167.961	259.537	300.944	318.175	326.683
[truncated: 4,763 more rows]

## Sheet: CD177ecto over PR3rec
Time (sec)	0.06104	0.12207	0.24414	0.48828	0.97656	1.95313	3.90625	7.81250	15.62500	31.25000	62.50000	125.00000	250.00000	500.00000	1000.00000
[truncated: 6,602 more rows]

[truncated: 1 more sheets: CD177ecto over PR3nonCD177]
