# Supplementary material for: Structures of proteinase 3 and the CD177 receptor complex reveal a major autoantibody epitope
Source: EMBO Rep. 2026 Feb 17;27(6):1580–606. doi: 10.1038/s44319-026-00716-5 (PMC13022285; doi:10.1038/s44319-026-00716-5)
Supplement: Supplementary file 4 — Dataset EV3 [file 44319_2026_716_MOESM4_ESM.xlsx]

## Sheet: Sheet1
Resolution limit	Anomalous signal (SigAno)	Ccano			Resl.	<d''/sig>
12.83	6.367	96			15.38	5.84
9.08	5.406	96			9.47	5.06
7.41	4.71	91			7.13	4.06
6.42	3.041	81			5.83	2.65
5.74	2.55	70			4.98	1.83
5.24	2.028	59			4.39	1.35
4.85	1.838	53			3.94	1.2
4.54	1.67	42			3.59	0.99
4.28	1.551	38			3.3	0.87
4.06	1.443	22			3.07	0.77
3.87	1.218	22			2.87	0.69
3.71	1.131	14
3.56	0.976	8
3.43	0.946	12
3.31	0.807	9
3.21	0.739	1
3.11	0.696	5
3.03	0.646	10
2.94	0.589	2
2.87	0.509	-2
