# Supplementary material for: Structures of proteinase 3 and the CD177 receptor complex reveal a major autoantibody epitope
Source: EMBO Rep. 2026 Feb 17;27(6):1580–606. doi: 10.1038/s44319-026-00716-5 (PMC13022285; doi:10.1038/s44319-026-00716-5)
Supplement: Supplementary file 5 — Source data Fig. 3 [file 44319_2026_716_MOESM5_ESM.zip]

Archive with 12 entries (8 files):
- Figure 3/
- Figure 3/3E/
- Figure 3/3C/
- Figure 3/3D/
- Figure 3/.DS_Store
- __MACOSX/Figure 3/._.DS_Store
- Figure 3/3E/ELISA_a-his_a-strep.xlsx
- __MACOSX/Figure 3/3E/._ELISA_a-his_a-strep.xlsx
- Figure 3/3C/FACS_all_ligands.xlsx
- __MACOSX/Figure 3/3C/._FACS_all_ligands.xlsx
- Figure 3/3D/ELISA_time_course_measurements.xlsx
- __MACOSX/Figure 3/3D/._ELISA_time_course_measurements.xlsx
