# Supplementary material for: Structures of proteinase 3 and the CD177 receptor complex reveal a major autoantibody epitope
Source: EMBO Rep. 2026 Feb 17;27(6):1580–606. doi: 10.1038/s44319-026-00716-5 (PMC13022285; doi:10.1038/s44319-026-00716-5)
Supplement: Supplementary file 5 — Source data Fig. 3 [file 44319_2026_716_MOESM5_ESM.zip › Figure 3/3E/ELISA_a-his_a-strep.xlsx]

## Sheet: raw
	PR3rec			PR3nonCD177			PR3rec-CD177ecto-TS			CD177ecto-TS
a-His	1.92057	2.08603	2.07923	1.76133	1.90623	2.10423	1.9924	2.2026	2.32133
a-strep							0.809967	0.795167	1.21433	0.901467	0.991067	1.19233

## Sheet: normalised
	PR3rec			PR3nonCD177			PR3rec-CD177ecto-TS			CD177ecto-TS			CD177ecto-TS
a-His	100	100	100	91.709	91.3808	101.202	103.74	105.588	111.644
a-strep							89.8499	80.2334	101.845	100	100	100
