# Supplementary material for: Structures of proteinase 3 and the CD177 receptor complex reveal a major autoantibody epitope
Source: EMBO Rep. 2026 Feb 17;27(6):1580–606. doi: 10.1038/s44319-026-00716-5 (PMC13022285; doi:10.1038/s44319-026-00716-5)
Supplement: Supplementary file 5 — Source data Fig. 3 [file 44319_2026_716_MOESM5_ESM.zip › Figure 3/3C/FACS_all_ligands.xlsx]

## Sheet: raw
	C			1			2			3
Mock	6.6	3.23	3.3	40.8	3.81	3.81	17.8	3.29	3.2	28.3	3.31	3.43
CD177	6.9	3.35	3.31	601	549	576	716	522	594	27.1	109.2	101.4
