# Supplementary material for: Structures of proteinase 3 and the CD177 receptor complex reveal a major autoantibody epitope
Source: EMBO Rep. 2026 Feb 17;27(6):1580–606. doi: 10.1038/s44319-026-00716-5 (PMC13022285; doi:10.1038/s44319-026-00716-5)
Supplement: Supplementary file 5 — Source data Fig. 3 [file 44319_2026_716_MOESM5_ESM.zip › Figure 3/3D/ELISA_time_course_measurements.xlsx]

## Sheet: raw
Time (min)	PR3rec			PR3nonCD177			PR3rec-CD177ecto-TS			CD177ecto-TS
2	0.101767	0.160667	0.119867	0.0279	0.0431667	0.0296667	0.101967	0.107033	0.0841	-0.0110667	-0.0223333	0.0022
4	0.184733	0.2533	0.2142	0.0433667	0.0613333	0.0565667	0.147667	0.153333	0.131833	-0.0172	-0.0210667	0.00706667
6	0.262733	0.344367	0.304267	0.0608333	0.081	0.0757333	0.1953	0.199833	0.176633	-0.0183667	-0.0198333	0.0058
8	0.338633	0.432033	0.395233	0.0789333	0.101267	0.103233	0.244733	0.2455	0.222533	-0.0200333	-0.0192	0.0061
10	0.406567	0.526033	0.473967	0.0955667	0.1208	0.1225	0.284067	0.293567	0.260867	-0.0208333	-0.0187	0.00896667
12	0.4826	0.602367	0.555167	0.112733	0.136933	0.146833	0.329033	0.330367	0.3045	-0.0212333	-0.018	0.0093
14	0.548867	0.6876	0.6411	0.1288	0.1558	0.168	0.3675	0.371267	0.343967	-0.0210333	-0.0170333	0.00773333
16	0.623633	0.7686	0.723567	0.145667	0.173567	0.188	0.411233	0.415267	0.386567	-0.0205	-0.015	0.0109333
