# Supplementary material for: Structures of proteinase 3 and the CD177 receptor complex reveal a major autoantibody epitope
Source: EMBO Rep. 2026 Feb 17;27(6):1580–606. doi: 10.1038/s44319-026-00716-5 (PMC13022285; doi:10.1038/s44319-026-00716-5)
Supplement: Supplementary file 6 — Source data Fig. 4 [file 44319_2026_716_MOESM6_ESM.zip]

Archive with 9 entries (6 files):
- Figure 4/
- Figure 4/.DS_Store
- __MACOSX/Figure 4/._.DS_Store
- Figure 4/4B/
- Figure 4/4C/
- Figure 4/4B/ELISA_plasma_IgG.xlsx
- __MACOSX/Figure 4/4B/._ELISA_plasma_IgG.xlsx
- Figure 4/4C/ELISA_plasma_IgG_normalised.xlsx
- __MACOSX/Figure 4/4C/._ELISA_plasma_IgG_normalised.xlsx
