# Supplementary material for: Structures of proteinase 3 and the CD177 receptor complex reveal a major autoantibody epitope
Source: EMBO Rep. 2026 Feb 17;27(6):1580–606. doi: 10.1038/s44319-026-00716-5 (PMC13022285; doi:10.1038/s44319-026-00716-5)
Supplement: Supplementary file 6 — Source data Fig. 4 [file 44319_2026_716_MOESM6_ESM.zip › Figure 4/4B/ELISA_plasma_IgG.xlsx]

## Sheet: plasma
	PR3rec					PR3nonCD177					PR3rec+CD177ecto					PR3rec+CD177SubI
P01-plasma	49.865	45.224	51.99			32.833	29.158	41.475			55.527	68.319	58.371	41.123		23.177	36.65	41.79
P02-plasma	32.566	42.299	50.904			4.866	3.129	6.518				15.208	3.385	0		13.756	18.898	21.132
P03-plasma	25.665	20.579	28.352			0	0	0			2.578	3.834	1.48	0		4.66	11.687	10.097
P04-plasma	20.069	18.678	25.59			3.373	2.87	4.225			4.161	4.274	2.058	0		2.169	7.739	6.061
P05-plasma	20.302	18.14	23.619			17.91	15.765	20.068			24.354	22.247	19.631	11.661		13.455	19.855	20.018
P06-plasma	12.537	9.187	14.475			12.311	9.238	14.291			8.866	10.166	7.295	4.145		3.635	8.415	8.155
P07-plasma	10.145	5.978	11.637			0	0	0			0.312	0	0	0		0	4.082	3.061
P08-plasma	5.038	5.243	9.432			1.54	2.684	4.69			4.036	4.825	6.311	0		0	1.857	3.61
PCtrl-plasma	0	0	0			0	0	0			0	0	0	0		0	0	0

## Sheet: IgG
	PR3rec					PR3nonCD177					PR3rec+CD177ecto					PR3rec+CD177SubI
P01-IgG	381.005	345.558	305.818	275.412		127.325	122.468	178.577	168.453	116.92	280.276	196.965	176.338			179.379	281.882	318.025
P02-IgG	408.68	418.515	345.374			112.291	182.26	183.934	111.506		206.638	309.173	349.389			222.464	332.851	376.147
P03-IgG	196.474	118.572	148.971	117.32		0	0	0	0	0	23.0604	0	0			68.5134	132.481	113.177
P04-IgG	417.628	361.067	382.73	291.146		34.3643	24.6986	55.5457	157.883	118.777	78.2772	33.3613	31.5506			80.2703	162.43	114.674
P05-IgG		114.019	124.472	103.139		13.8987	24.5771	30.2475	15.1965		158.287	111.152	100.877			61.8521	106.09	102.687
P06-IgG		445.726	525.043	436.071		235.792	322.957	389.406	259.043		439.194	317.12	314.357			464.75	690.813	780.889
P07-IgG		20.8511	26.8962	19.2032		0	0	0	0	0	0	0	0			0	18.8669	0
P08-IgG		738.694	779.956	751.872		210.822	355.953	356.021	297.808		338.456	256.734	247.637			477.42	687.543	637.031
PCtrl-IgG	5.96586	8.03565	0	0		0	0	0	0	0	0	0	0			0	0	0
