# Supplementary material for: Structures of proteinase 3 and the CD177 receptor complex reveal a major autoantibody epitope
Source: EMBO Rep. 2026 Feb 17;27(6):1580–606. doi: 10.1038/s44319-026-00716-5 (PMC13022285; doi:10.1038/s44319-026-00716-5)
Supplement: Supplementary file 6 — Source data Fig. 4 [file 44319_2026_716_MOESM6_ESM.zip › Figure 4/4C/ELISA_plasma_IgG_normalised.xlsx]

## Sheet: plasma
	PR3rec	PR3nonCD177	PR3rec+CD177ecto	PR3rec+CD177SubI
P01	1	0.703477	0.955578	0.690906
P02	1	0.115394	0.14897	0.427657
P03	1	0	0.097773	0.354501
P04	1	0.162703	0.103449	0.248205
P05	1	0.865971	0.639973	0.859284
P06	1	0.99011	0.541013	0.55818
P07	1	0	0.0102936	0.257314
P08	1	0.452189	0.457008	0.27733

## Sheet: IgG
	PR3rec	PR3nonCD177	PR3rec+CD177ecto	PR3rec+CD177SubI
P01	1	0.436614	0.355895	0.794507
P02	1	0.377373	0.363043	0.794384
P03	1	0	0.0226676	0.720581
P04	1	0.215489	0.056329	0.328036
P05	1	0.184234	0.592174	0.792169
P06	1	0.64357	0.431211	1.37645
P07	1	0	0	0.281805
P08	1	0.40319	0.338055	0.793648
