# Supplementary material for: Structures of proteinase 3 and the CD177 receptor complex reveal a major autoantibody epitope
Source: EMBO Rep. 2026 Feb 17;27(6):1580–606. doi: 10.1038/s44319-026-00716-5 (PMC13022285; doi:10.1038/s44319-026-00716-5)
Supplement: Supplementary file 7 — Figure EV Source Data [file 44319_2026_716_MOESM7_ESM.zip]

Archive with 48 entries (36 files):
- EV_figures/
- EV_figures/EV2B/
- __MACOSX/EV_figures/._EV2B
- EV_figures/EV2D+E/
- EV_figures/EV4A/
- EV_figures/.DS_Store
- __MACOSX/EV_figures/._.DS_Store
- EV_figures/EV5D+F/
- EV_figures/EV5B+C/
- EV_figures/EV1I/
- __MACOSX/EV_figures/._EV1I
- EV_figures/EV1G/
- __MACOSX/EV_figures/._EV1G
- EV_figures/EV4B/
- EV_figures/EV1H/
- __MACOSX/EV_figures/._EV1H
- EV_figures/EV5E+G/
- EV_figures/EV5A/
- EV_figures/EV2B/PR3rec-CD177 complex purification.png
- __MACOSX/EV_figures/EV2B/._PR3rec-CD177 complex purification.png
- EV_figures/EV2D+E/SDS-PAGE gel of all constructs.jpeg
- __MACOSX/EV_figures/EV2D+E/._SDS-PAGE gel of all constructs.jpeg
- EV_figures/EV2D+E/.DS_Store
- __MACOSX/EV_figures/EV2D+E/._.DS_Store
- EV_figures/EV2D+E/a-his and a-strep western blot of all constructs.jpg
- __MACOSX/EV_figures/EV2D+E/._a-his and a-strep western blot of all constructs.jpg
- EV_figures/EV4A/ELISA_time_course_measurements_EV.xlsx
- __MACOSX/EV_figures/EV4A/._ELISA_time_course_measurements_EV.xlsx
- EV_figures/EV5D+F/Euroimmun_ELISA_plasma.xlsx
- __MACOSX/EV_figures/EV5D+F/._Euroimmun_ELISA_plasma.xlsx
- EV_figures/EV5B+C/ELISA_plasma_IgG_all.xlsx
- __MACOSX/EV_figures/EV5B+C/._ELISA_plasma_IgG_all.xlsx
- EV_figures/EV1I/PR3rec-CD177 SEC binding assay.png
- __MACOSX/EV_figures/EV1I/._PR3rec-CD177 SEC binding assay.png
- EV_figures/EV1G/PR3rec purification SDS-PAGE gel.png
- __MACOSX/EV_figures/EV1G/._PR3rec purification SDS-PAGE gel.png
- EV_figures/EV1G/.DS_Store
- __MACOSX/EV_figures/EV1G/._.DS_Store
- EV_figures/EV1G/PR3rec purification anti-his blot.png
- __MACOSX/EV_figures/EV1G/._PR3rec purification anti-his blot.png
- EV_figures/EV4B/ELISA_time_course_measurements_PR3_nPR3.xlsx
- __MACOSX/EV_figures/EV4B/._ELISA_time_course_measurements_PR3_nPR3.xlsx
- EV_figures/EV1H/Deglycosylation assay.png
- __MACOSX/EV_figures/EV1H/._Deglycosylation assay.png
- EV_figures/EV5E+G/Euroimmun_ELISA_IgG.xlsx
- __MACOSX/EV_figures/EV5E+G/._Euroimmun_ELISA_IgG.xlsx
- EV_figures/EV5A/SDS-PAGE of purified IgGs.jpeg
- __MACOSX/EV_figures/EV5A/._SDS-PAGE of purified IgGs.jpeg
