# Supplementary material for: Structures of proteinase 3 and the CD177 receptor complex reveal a major autoantibody epitope
Source: EMBO Rep. 2026 Feb 17;27(6):1580–606. doi: 10.1038/s44319-026-00716-5 (PMC13022285; doi:10.1038/s44319-026-00716-5)
Supplement: Supplementary file 7 — Figure EV Source Data [file 44319_2026_716_MOESM7_ESM.zip › EV_figures/EV4A/ELISA_time_course_measurements_EV.xlsx]

## Sheet: P02
Time (min)	PR3rec			PR3nonCD177			PR3rec-CD177ecto-TS			CD177ecto-TS
2	0.2002	0.2567	0.213533	0.0129	0.0262	0.00166667	0.0780667	0.0647667	0.0477333	-0.0139	-0.0212	0.00613333
4	0.3368	0.4204	0.3556	0.0227	0.0376333	0.0173	0.110667	0.0964333	0.0716	-0.0211333	-0.0200667	0.00783333
6	0.471267	0.5613	0.4913	0.0347667	0.0493333	0.0232667	0.145567	0.1265	0.0986667	-0.0227667	-0.0185667	0.0105
8	0.6062	0.708667	0.633	0.0469333	0.0628	0.0379333	0.1789	0.156967	0.124867	-0.0247667	-0.0175333	0.009
10	0.7312	0.854433	0.750367	0.0569	0.0759	0.0459	0.210533	0.187333	0.147033	-0.0261333	-0.0173667	0.0127667
12	0.856467	0.977367	0.876233	0.0671	0.0854667	0.0584333	0.242933	0.2127	0.172	-0.0269333	-0.0170667	0.0152333
14	0.976333	1.10967	1.00597	0.0778	0.0966333	0.0675667	0.2713	0.2389	0.193933	-0.0271333	-0.0153667	0.0121667
16	1.10213	1.24303	1.1297	0.089	0.107633	0.0759	0.303367	0.271367	0.2198	-0.0271	-0.0138333	0.0134333

## Sheet: P05
Time (min)	PR3rec			PR3nonCD177			PR3rec-CD177ecto-TS			CD177ecto-TS
2	0.0980333	0.129133	0.108233	0.0575333	0.0785333	0.0590333	0.108467	0.133833	0.111	-0.0051667	-0.0132	0.00066667
4	0.157633	0.2061	0.173767	0.0870667	0.1114	0.0995333	0.203833	0.226433	0.203	-0.0118333	-0.0195333	0.0022
6	0.2169	0.273967	0.2411	0.1208	0.142833	0.131	0.290533	0.3114	0.2913	-0.0130333	-0.0196667	0.00166667
8	0.277333	0.347733	0.305333	0.153867	0.176833	0.169367	0.379167	0.3968	0.377167	-0.0151333	-0.0192333	0.00093333
10	0.333133	0.414733	0.360733	0.184433	0.2108	0.201433	0.4607	0.483967	0.4517	-0.0155667	-0.0189667	0.00596667
12	0.390067	0.4717	0.419533	0.215333	0.2367	0.237233	0.543633	0.5562	0.531267	-0.0163667	-0.0187	0.0081
14	0.4441	0.541033	0.4819	0.246333	0.267967	0.2712	0.620333	0.633233	0.607633	-0.0157	-0.0175333	0.00586667
16	0.502367	0.603067	0.539	0.2764	0.299567	0.302333	0.7045	0.7138	0.689233	-0.0149667	-0.0166667	0.0069

## Sheet: P08
Time (min)	PR3rec			PR3nonCD177			PR3rec-CD177ecto-TS			CD177ecto-TS
2	0.0436333	0.0555333	0.0406	0.00616667	0.0262333	-0.0029	0.0352333	0.0272667	0.0172333	-0.0033	-0.0158667	-0.0008
4	0.0625667	0.077	0.0640667	0.0112	0.0311	0.00803333	0.0450333	0.0436667	0.0303333	-0.0094333	-0.0169	0.00293333
6	0.0815333	0.0989667	0.0852667	0.0153667	0.0372667	0.0081	0.0584667	0.0575	0.0446	-0.0117333	-0.0156333	-0.0004
8	0.100967	0.122633	0.106933	0.0210333	0.0429667	0.0175667	0.0706333	0.0674	0.0588667	-0.0130667	-0.0157333	-0.0015
10	0.119767	0.145667	0.126367	0.0257333	0.0494333	0.0233	0.0811	0.0827667	0.0690667	-0.0136333	-0.0154667	-0.0007667
12	0.138867	0.165433	0.147567	0.0312	0.0536667	0.0292333	0.0930667	0.0903667	0.0820333	-0.0139	-0.0148333	0.00183333
14	0.1571	0.187167	0.169267	0.0356	0.0588333	0.0347667	0.1038	0.101	0.0914	-0.0130667	-0.0162667	0.00106667
16	0.1783	0.208133	0.19	0.0400667	0.0636	0.0358667	0.115267	0.113333	0.103967	-0.0126667	-0.0128	0.0024

## Sheet: P05+P08
Time (min)	PR3rec			PR3nonCD177			PR3rec-CD177ecto-TS			CD177ecto-TS
2	0.0866333	0.1214	0.101533	0.0442333	0.0634333	0.0399667	0.0873	0.1152	0.0907667	0.00436667	-0.0070333	-0.0008
4	0.134333	0.184667	0.157733	0.064	0.0867	0.0709667	0.1437	0.188033	0.155933	-0.0025333	-0.0049	0.0016
6	0.1819	0.249733	0.2162	0.0879	0.111633	0.0927667	0.1963	0.253967	0.221767	-0.0034	-0.0054667	0.00213333
8	0.230267	0.316833	0.274067	0.109567	0.136733	0.1207	0.247667	0.3183	0.288133	-0.0055333	-0.0051667	-0.0001
10	0.2761	0.3825	0.323467	0.129067	0.162567	0.143367	0.295467	0.381467	0.3388	-0.0060333	-0.0058333	0.00393333
12	0.322167	0.434933	0.376	0.149733	0.180233	0.1687	0.346167	0.441567	0.4006	-0.0083667	-0.0042333	0.00486667
14	0.366267	0.496367	0.4302	0.170867	0.204067	0.192567	0.3927	0.4961	0.456567	-0.0080333	-0.0027	0.00076667
16	0.413833	0.557467	0.4825	0.1892	0.225667	0.213933	0.444067	0.5597	0.516667	-0.0078333	-0.0026	0.00026667
