# Supplementary material for: Structures of proteinase 3 and the CD177 receptor complex reveal a major autoantibody epitope
Source: EMBO Rep. 2026 Feb 17;27(6):1580–606. doi: 10.1038/s44319-026-00716-5 (PMC13022285; doi:10.1038/s44319-026-00716-5)
Supplement: Supplementary file 7 — Figure EV Source Data [file 44319_2026_716_MOESM7_ESM.zip › EV_figures/EV5D+F/Euroimmun_ELISA_plasma.xlsx]

## Sheet: raw
P01	P02	P05	P04	P06	P08	P07	P03	PCtrl	(+) ctrl	(-) ctrl
29.4132	115.704	219.507	152.23	114.859	42.4178	397.535	234.53	0	110.728	0
30.8774	101.069	217.314	160.341	147.736	28.8467	371.069	235.705	10.7241	113.981	0
39.7456	119.79	212.64	174.877	138.825	32.9035	363.649	237.114	9.52632	121.017	0
