# Supplementary material for: Structures of proteinase 3 and the CD177 receptor complex reveal a major autoantibody epitope
Source: EMBO Rep. 2026 Feb 17;27(6):1580–606. doi: 10.1038/s44319-026-00716-5 (PMC13022285; doi:10.1038/s44319-026-00716-5)
Supplement: Supplementary file 7 — Figure EV Source Data [file 44319_2026_716_MOESM7_ESM.zip › EV_figures/EV5B+C/ELISA_plasma_IgG_all.xlsx]

## Sheet: plasma
	PR3rec			PR3nonCD177			PR3rec+CD177ecto				PR3rec+CD177SubI
P01	49.865	45.224	51.99	32.833	29.158	41.475	55.527	68.319	58.371	41.123	23.177	36.65	41.79
P02	32.566	42.299	50.904	4.866	3.129	6.518		15.208	3.385	0	13.756	18.898	21.132
P03	25.665	20.579	28.352	0	0	0	2.578	3.834	1.48	0	4.66	11.687	10.097
P04	20.069	18.678	25.59	3.373	2.87	4.225	4.161	4.274	2.058	0	2.169	7.739	6.061
P05	20.302	18.14	23.619	17.91	15.765	20.068	24.354	22.247	19.631	11.661	13.455	19.855	20.018
P06	12.537	9.187	14.475	12.311	9.238	14.291	8.866	10.166	7.295	4.145	3.635	8.415	8.155
P07	10.145	5.978	11.637	0	0	0	0.312	0	0	0	0	4.082	3.061
P08	5.038	5.243	9.432	1.54	2.684	4.69	4.036	4.825	6.311	0	0	1.857	3.61
PCtrl	0	0	0	0	0	0	0	0	0	0	0	0	0
HC	0	0	0	0	0	0	0	0	0		0	0	0

## Sheet: IgG
	PR3rec				PR3nonCD177					PR3rec+CD177ecto			PR3rec+CD177SubI
P01	381	345.56	305.82	275.41	127.33	122.47	178.58	168.45	116.92	280.276	196.965	176.338	179.379	281.882	318.025
P02	408.68	418.51	345.37		112.29	182.26	183.93	111.51		297.965	205.278	196.673	206.638	309.173	349.389
P03	196.47	118.57	148.97	117.32	0	0	0	0	0	23.0604	0	0	68.5134	132.481	113.177
P04	417.63	361.07	382.73	291.15	34.364	24.699	55.546	157.88	118.78	78.2772	33.3613	31.5506	80.2703	162.43	114.674
P05	114.02	124.47	103.14		13.899	24.577	30.248	15.196		158.287	111.152	100.877	61.8521	106.09	102.687
P06	445.73	525.04	436.07		235.79	322.96	389.41	259.04		439.194	317.12	314.357	464.75	690.813	780.889
P07	20.851	26.896	19.203		0	0	0	0		0	0	0	0	18.8669	0
P08	738.69	779.96	751.87		210.82	355.95	356.02	297.81		338.456	256.734	247.637	477.42	687.543	637.031
PCtrl	5.9659	8.0357	0	0	0	0	0	0	0	0	0	0	0	0	0
