# Supplementary material for: Structures of proteinase 3 and the CD177 receptor complex reveal a major autoantibody epitope
Source: EMBO Rep. 2026 Feb 17;27(6):1580–606. doi: 10.1038/s44319-026-00716-5 (PMC13022285; doi:10.1038/s44319-026-00716-5)
Supplement: Supplementary file 7 — Figure EV Source Data [file 44319_2026_716_MOESM7_ESM.zip › EV_figures/EV4B/ELISA_time_course_measurements_PR3_nPR3.xlsx]

## Sheet: raw
Time (min)	PR3rec				nPR3
2	0.647233	0.8442	0.647467	0.633533	0.067	0.0504333	0.0308667	0.0214667
4	1.1278	1.3555	1.1302	1.20873	0.1206	0.0709	0.0518667	0.0369333
6	1.58207	1.8126	1.60933	1.70507	0.162933	0.0964333	0.0738333	0.0466
8	1.98267	2.286	2.05093	2.06787	0.211467	0.1242	0.0938667	0.0646333
10	2.41593	2.729	2.46653	2.42267	0.2519	0.1496	0.114667	0.0776667
12	2.79183	3.11527	2.85053	2.79897
14	3.135	3.4742	3.2066	3.13473
16	3.42117	3.72643	3.4978	3.44933
18
20					0.410167	0.283867	0.212833	0.153933
30					0.591867	0.4113	0.312467	0.221933
40					0.784433	0.538967	0.415933	0.2923
50					0.949733	0.6673	0.510833	0.3604
60					1.13063	0.7983	0.6059	0.431933
