# Supplementary material for: Structures of proteinase 3 and the CD177 receptor complex reveal a major autoantibody epitope
Source: EMBO Rep. 2026 Feb 17;27(6):1580–606. doi: 10.1038/s44319-026-00716-5 (PMC13022285; doi:10.1038/s44319-026-00716-5)
Supplement: Supplementary file 7 — Figure EV Source Data [file 44319_2026_716_MOESM7_ESM.zip › EV_figures/EV5E+G/Euroimmun_ELISA_IgG.xlsx]

## Sheet: raw
P01	P02	P05	P04	P06	P08	P07	P03	PCtrl	(+) ctrl	(-) ctrl
0	1154.21	241.894	1953.83	0	4158.86	1031.12	430.668	0	104.66	0
0	813.842	11.0534	1720.21	100.972	756.762	1106.87	576.458	0	112.474	0
0	897.726	198.115	1656.48	1036.21	699.672	1478.09	1559.39	0	113.621	0
